# Supplementary material for: Metabolic Landscape and Cell-Type-Specific Transcriptional Signatures Associated with Dopamine Receptor Activation in the Honeybee Brain
Source: Biology (Basel). 2026 Jan 17;15(2):174. doi: 10.3390/biology15020174 (PMC12837817; doi:10.3390/biology15020174)
Supplement: Supplementary file 1 [file biology-15-00174-s001.zip › Table S10.csv]

Table S10. Functional enrichment analysis of cell-type-specific differentially expressed genes.
source	term_name	term_id	term_size	effective_domain_size	p_adj_color	adjusted_p_value__OPNs_Up	query_size__OPNs_Up	intersection_size__OPNs_Up	p_adj_color	adjusted_p_value__OPNs_Down	query_size__OPNs_Down	intersection_size__OPNs_Down	p_adj_color	adjusted_p_value__SG_Up	query_size__SG_Up	intersection_size__SG_Up	p_adj_color	adjusted_p_value__SG_Down	query_size__SG_Down	intersection_size__SG_Down	p_adj_color	adjusted_p_value__CG_Up	query_size__CG_Up	intersection_size__CG_Up	p_adj_color	adjusted_p_value__CG_Down	query_size__CG_Down	intersection_size__CG_Down	p_adj_color	adjusted_p_value__EG_Up	query_size__EG_Up	intersection_size__EG_Up	p_adj_color	adjusted_p_value__EG_Down	query_size__EG_Down	intersection_size__EG_Down	p_adj_color	adjusted_p_value__OLCs_Up	query_size__OLCs_Up	intersection_size__OLCs_Up	p_adj_color	adjusted_p_value__OLCs_Down	query_size__OLCs_Down	intersection_size__OLCs_Down	p_adj_color	adjusted_p_value__KC_Up	query_size__KC_Up	intersection_size__KC_Up	p_adj_color
GO:MF	gated channel activity	GO:0022836	69	5970	1	1	-1	-1	1	1	-1	-1	1	1	-1	-1	4.55E-09	4.55E-09	92	13	1	1	-1	-1	5.47E-06	5.47E-06	63	9	1	1	-1	-1	5.73E-05	5.73E-05	81	9	1	1	-1	-1	1	1	93	2	1	1	-1	-1	0.118831222
GO:MF	voltage-gated monoatomic ion channel activity	GO:0005244	23	5970	1	1	-1	-1	1	1	-1	-1	1	1	-1	-1	4.62E-09	4.62E-09	92	9	1	1	-1	-1	0.015101793	0.015101793	63	4	1	1	-1	-1	2.64E-06	2.64E-06	81	7	1	1	-1	-1	1	1	-1	-1	1	1	-1	-1	1
GO:MF	voltage-gated channel activity	GO:0022832	24	5970	1	1	-1	-1	1	1	-1	-1	1	1	-1	-1	7.30E-09	7.30E-09	92	9	1	1	-1	-1	0.017979322	0.017979322	63	4	1	1	-1	-1	3.69E-06	3.69E-06	81	7	1	1	-1	-1	1	1	-1	-1	1	1	-1	-1	1
GO:MF	voltage-gated monoatomic cation channel activity	GO:0022843	18	5970	1	1	-1	-1	1	1	-1	-1	1	1	-1	-1	1.85E-08	1.85E-08	92	8	1	1	-1	-1	0.143673471	0.143673471	63	3	1	1	-1	-1	1.66E-05	1.66E-05	81	6	1	1	-1	-1	1	1	-1	-1	1	1	-1	-1	1
GO:MF	transporter activity	GO:0005215	477	5970	1	1	-1	-1	1	1	-1	-1	1	1	81	13	4.54E-08	4.54E-08	92	28	1	1	40	6	2.76E-08	2.76E-08	63	23	1	1	37	5	0.000701516	0.000701516	81	20	1	1	51	2	1	1	93	9	1	1	25	2	1
GO:MF	transmembrane transporter activity	GO:0022857	453	5970	1	1	-1	-1	1	1	-1	-1	1	1	81	12	3.95E-07	3.95E-07	92	26	1	1	40	6	6.96E-08	6.96E-08	63	22	1	1	37	5	0.001298716	0.001298716	81	19	1	1	51	2	1	1	93	8	1	1	25	2	1
GO:MF	monoatomic ion transmembrane transporter activity	GO:0015075	222	5970	1	1	-1	-1	1	1	-1	-1	1	1	81	3	1.35E-07	1.35E-07	92	19	1	1	40	1	1.07E-07	1.07E-07	63	16	1	1	37	1	8.25E-07	8.25E-07	81	17	1	1	51	1	1	1	93	5	1	1	25	1	1
GO:MF	monoatomic ion channel activity	GO:0005216	129	5970	1	1	-1	-1	1	1	-1	-1	1	1	-1	-1	1.51E-07	1.51E-07	92	15	1	1	40	1	1.30E-05	1.30E-05	63	11	1	1	-1	-1	2.50E-07	2.50E-07	81	14	1	1	-1	-1	1	1	93	3	1	1	-1	-1	0.407050422
GO:MF	monoatomic cation channel activity	GO:0005261	78	5970	1	1	-1	-1	1	1	-1	-1	1	1	-1	-1	3.34E-07	3.34E-07	92	12	1	1	40	1	0.000225271	0.000225271	63	8	1	1	-1	-1	1.41E-05	1.41E-05	81	10	1	1	-1	-1	1	1	93	3	1	1	-1	-1	0.15149642
GO:MF	channel activity	GO:0015267	138	5970	1	1	-1	-1	1	1	-1	-1	1	1	-1	-1	3.94E-07	3.94E-07	92	15	1	1	40	1	2.62E-05	2.62E-05	63	11	1	1	-1	-1	6.14E-07	6.14E-07	81	14	1	1	-1	-1	1	1	93	3	1	1	-1	-1	0.464178915
GO:MF	passive transmembrane transporter activity	GO:0022803	138	5970	1	1	-1	-1	1	1	-1	-1	1	1	-1	-1	3.94E-07	3.94E-07	92	15	1	1	40	1	2.62E-05	2.62E-05	63	11	1	1	-1	-1	6.14E-07	6.14E-07	81	14	1	1	-1	-1	1	1	93	3	1	1	-1	-1	0.464178915
GO:MF	metal ion transmembrane transporter activity	GO:0046873	81	5970	1	1	-1	-1	1	1	-1	-1	1	1	-1	-1	5.24E-07	5.24E-07	92	12	1	1	-1	-1	0.003439804	0.003439804	63	7	1	1	-1	-1	2.04E-05	2.04E-05	81	10	1	1	-1	-1	1	1	93	1	1	1	-1	-1	1
GO:MF	monoatomic cation transmembrane transporter activity	GO:0008324	167	5970	1	1	-1	-1	1	1	-1	-1	1	1	81	2	7.01E-07	7.01E-07	92	16	1	1	40	1	2.11E-05	2.11E-05	63	12	1	1	37	1	5.70E-05	5.70E-05	81	13	1	1	51	1	1	1	93	5	1	1	25	1	0.67177353
GO:MF	inorganic molecular entity transmembrane transporter activity	GO:0015318	170	5970	1	1	-1	-1	1	1	-1	-1	1	1	81	3	7.06E-06	7.06E-06	92	15	1	1	-1	-1	2.73E-06	2.73E-06	63	13	1	1	-1	-1	0.000486959	0.000486959	81	12	1	1	51	1	1	1	93	3	1	1	25	1	1
GO:MF	potassium ion transmembrane transporter activity	GO:0015079	33	5970	1	1	-1	-1	1	1	-1	-1	1	1	-1	-1	4.85E-06	4.85E-06	92	8	1	1	-1	-1	0.064482801	0.064482801	63	4	1	1	-1	-1	0.000842841	0.000842841	81	6	1	1	-1	-1	1	1	93	1	1	1	-1	-1	1
GO:MF	inorganic cation transmembrane transporter activity	GO:0022890	144	5970	1	1	-1	-1	1	1	-1	-1	1	1	-1	-1	4.85E-05	4.85E-05	92	13	1	1	-1	-1	0.000367678	0.000367678	63	10	1	1	-1	-1	0.000616554	0.000616554	81	11	1	1	51	1	1	1	93	3	1	1	25	1	1
GO:MF	voltage-gated potassium channel activity	GO:0005249	14	5970	1	1	-1	-1	1	1	-1	-1	1	1	-1	-1	0.00028659	0.00028659	92	5	1	1	-1	-1	1	1	63	2	1	1	-1	-1	0.154925895	0.154925895	81	3	1	1	-1	-1	1	1	-1	-1	1	1	-1	-1	1
GO:MF	potassium channel activity	GO:0005267	28	5970	1	1	-1	-1	1	1	-1	-1	1	1	-1	-1	0.000668077	0.000668077	92	6	1	1	-1	-1	0.535058129	0.535058129	63	3	1	1	-1	-1	0.099021042	0.099021042	81	4	1	1	-1	-1	1	1	-1	-1	1	1	-1	-1	1
GO:MF	polysaccharide binding	GO:0030247	1	5970	1	1	-1	-1	0.001675042	0.001675042	1	1	1	1	-1	-1	1	1	-1	-1	1	1	-1	-1	1	1	-1	-1	1	1	-1	-1	1	1	-1	-1	1	1	51	1	1	1	-1	-1	0.443886097	0.443886097	25	1	1
GO:MF	starch binding	GO:2001070	1	5970	1	1	-1	-1	0.001675042	0.001675042	1	1	1	1	-1	-1	1	1	-1	-1	1	1	-1	-1	1	1	-1	-1	1	1	-1	-1	1	1	-1	-1	1	1	51	1	1	1	-1	-1	0.443886097	0.443886097	25	1	1
GO:MF	acetylcholine-gated monoatomic cation-selective channel activity	GO:0022848	9	5970	1	1	-1	-1	1	1	-1	-1	1	1	-1	-1	1	1	92	2	1	1	-1	-1	0.662111683	0.662111683	63	2	1	1	-1	-1	1	1	81	1	1	1	-1	-1	1	1	93	2	1	1	-1	-1	0.001873185
GO:MF	transmitter-gated monoatomic ion channel activity involved in regulation of postsynaptic membrane potential	GO:1904315	9	5970	1	1	-1	-1	1	1	-1	-1	1	1	-1	-1	1	1	92	2	1	1	-1	-1	0.662111683	0.662111683	63	2	1	1	-1	-1	1	1	81	1	1	1	-1	-1	1	1	93	2	1	1	-1	-1	0.001873185
GO:MF	neurotransmitter receptor activity involved in regulation of postsynaptic membrane potential	GO:0099529	9	5970	1	1	-1	-1	1	1	-1	-1	1	1	-1	-1	1	1	92	2	1	1	-1	-1	0.662111683	0.662111683	63	2	1	1	-1	-1	1	1	81	1	1	1	-1	-1	1	1	93	2	1	1	-1	-1	0.001873185
GO:MF	excitatory extracellular ligand-gated monoatomic ion channel activity	GO:0005231	9	5970	1	1	-1	-1	1	1	-1	-1	1	1	-1	-1	1	1	92	2	1	1	-1	-1	0.662111683	0.662111683	63	2	1	1	-1	-1	1	1	81	1	1	1	-1	-1	1	1	93	2	1	1	-1	-1	0.001873185
GO:MF	voltage-gated calcium channel activity	GO:0005245	4	5970	1	1	-1	-1	1	1	-1	-1	1	1	-1	-1	0.002872733	0.002872733	92	3	1	1	-1	-1	1	1	63	1	1	1	-1	-1	0.001878213	0.001878213	81	3	1	1	-1	-1	1	1	-1	-1	1	1	-1	-1	1
GO:MF	postsynaptic neurotransmitter receptor activity	GO:0098960	12	5970	1	1	-1	-1	1	1	-1	-1	1	1	-1	-1	1	1	92	2	1	1	-1	-1	0.040527387	0.040527387	63	3	1	1	-1	-1	1	1	81	1	1	1	-1	-1	1	1	93	2	1	1	-1	-1	0.003429568
GO:MF	ligand-gated monoatomic cation channel activity	GO:0099094	15	5970	1	1	-1	-1	1	1	-1	-1	1	1	-1	-1	1	1	92	2	1	1	-1	-1	0.081942997	0.081942997	63	3	1	1	-1	-1	1	1	81	1	1	1	-1	-1	1	1	93	2	1	1	-1	-1	0.005448814
GO:MF	transmitter-gated channel activity	GO:0022835	25	5970	1	1	-1	-1	1	1	-1	-1	1	1	-1	-1	1	1	92	2	1	1	-1	-1	1	1	63	2	1	1	-1	-1	1	1	81	1	1	1	-1	-1	1	1	93	2	1	1	-1	-1	0.015498534
GO:MF	transmitter-gated monoatomic ion channel activity	GO:0022824	25	5970	1	1	-1	-1	1	1	-1	-1	1	1	-1	-1	1	1	92	2	1	1	-1	-1	1	1	63	2	1	1	-1	-1	1	1	81	1	1	1	-1	-1	1	1	93	2	1	1	-1	-1	0.015498534
GO:MF	neurotransmitter receptor activity	GO:0030594	28	5970	1	1	-1	-1	1	1	-1	-1	1	1	-1	-1	1	1	92	2	1	1	-1	-1	0.535058129	0.535058129	63	3	1	1	-1	-1	1	1	81	1	1	1	-1	-1	1	1	93	2	1	1	-1	-1	0.019501943
GO:MF	ligand-gated monoatomic ion channel activity	GO:0015276	48	5970	1	1	-1	-1	1	1	-1	-1	1	1	-1	-1	1	1	92	4	1	1	-1	-1	0.023680569	0.023680569	63	5	1	1	-1	-1	1	1	81	2	1	1	-1	-1	1	1	93	2	1	1	-1	-1	0.057677126
GO:MF	ligand-gated channel activity	GO:0022834	48	5970	1	1	-1	-1	1	1	-1	-1	1	1	-1	-1	1	1	92	4	1	1	-1	-1	0.023680569	0.023680569	63	5	1	1	-1	-1	1	1	81	2	1	1	-1	-1	1	1	93	2	1	1	-1	-1	0.057677126
GO:MF	calcium ion transmembrane transporter activity	GO:0015085	21	5970	1	1	-1	-1	1	1	-1	-1	1	1	-1	-1	0.053019819	0.053019819	92	4	1	1	-1	-1	0.22894734	0.22894734	63	3	1	1	-1	-1	0.031111794	0.031111794	81	4	1	1	-1	-1	1	1	-1	-1	1	1	-1	-1	1
GO:MF	extracellular ligand-gated monoatomic ion channel activity	GO:0005230	37	5970	1	1	-1	-1	1	1	-1	-1	1	1	-1	-1	0.484728459	0.484728459	92	4	1	1	-1	-1	0.100840786	0.100840786	63	4	1	1	-1	-1	1	1	81	2	1	1	-1	-1	1	1	93	2	1	1	-1	-1	0.034222346
GO:MF	alpha-1,4-glucosidase activity	GO:0004558	2	5970	1	1	-1	-1	1	1	-1	-1	0.038732783	0.038732783	81	2	1	1	-1	-1	1	1	-1	-1	1	1	-1	-1	1	1	-1	-1	1	1	-1	-1	1	1	51	1	1	1	-1	-1	0.885987429	0.885987429	25	1	1
GO:MF	phosphoric diester hydrolase activity	GO:0008081	25	5970	1	1	-1	-1	0.041876047	0.041876047	1	1	1	1	-1	-1	1	1	92	1	1	1	-1	-1	1	1	63	1	1	1	-1	-1	1	1	81	1	1	1	51	1	1	1	93	1	1	1	25	1	1
GO:MF	dipeptidase activity	GO:0016805	8	5970	1	1	-1	-1	1	1	-1	-1	1	1	-1	-1	1	1	-1	-1	1	1	-1	-1	1	1	-1	-1	1	1	-1	-1	1	1	81	1	0.317968556	0.317968556	51	2	1	1	-1	-1	0.049208377	0.049208377	25	2	1
GO:MF	metallodipeptidase activity	GO:0070573	8	5970	1	1	-1	-1	1	1	-1	-1	1	1	-1	-1	1	1	-1	-1	1	1	-1	-1	1	1	-1	-1	1	1	-1	-1	1	1	81	1	0.317968556	0.317968556	51	2	1	1	-1	-1	0.049208377	0.049208377	25	2	1
GO:MF	lactate dehydrogenase activity	GO:0004457	2	5970	1	1	-1	-1	1	1	-1	-1	1	1	-1	-1	1	1	-1	-1	1	1	-1	-1	1	1	-1	-1	1	1	-1	-1	1	1	-1	-1	1	1	-1	-1	0.057384258	0.057384258	93	2	1	1	-1	-1	1
GO:MF	L-lactate dehydrogenase activity	GO:0004459	2	5970	1	1	-1	-1	1	1	-1	-1	1	1	-1	-1	1	1	-1	-1	1	1	-1	-1	1	1	-1	-1	1	1	-1	-1	1	1	-1	-1	1	1	-1	-1	0.057384258	0.057384258	93	2	1	1	-1	-1	1
GO:MF	carbohydrate binding	GO:0030246	35	5970	1	1	-1	-1	0.058626466	0.058626466	1	1	1	1	81	1	1	1	92	1	1	1	-1	-1	1	1	-1	-1	1	1	37	1	1	1	81	1	1	1	51	1	1	1	-1	-1	1	1	25	1	1
GO:MF	active transmembrane transporter activity	GO:0022804	128	5970	1	1	-1	-1	1	1	-1	-1	1	1	81	4	1	1	92	6	1	1	40	3	0.063439412	0.063439412	63	7	1	1	37	3	1	1	81	5	1	1	51	1	1	1	93	2	1	1	25	1	1
GO:MF	exopeptidase activity	GO:0008238	45	5970	1	1	-1	-1	1	1	-1	-1	1	1	81	1	1	1	92	1	1	1	40	1	1	1	-1	-1	1	1	-1	-1	1	1	81	1	1	1	51	3	1	1	93	1	0.086898023	0.086898023	25	3	1
GO:MF	secondary active transmembrane transporter activity	GO:0015291	38	5970	1	1	-1	-1	1	1	-1	-1	1	1	81	3	0.53544358	0.53544358	92	4	1	1	40	2	0.11181879	0.11181879	63	4	1	1	37	2	1	1	81	3	1	1	-1	-1	1	1	-1	-1	1	1	-1	-1	1
GO:MF	protein binding	GO:0005515	1686	5970	1	1	-1	-1	1	1	-1	-1	1	1	81	16	0.113543035	0.113543035	92	41	1	1	40	8	1	1	63	23	1	1	37	9	1	1	81	32	1	1	51	10	1	1	93	28	1	1	25	4	1
GO:MF	catalytic activity	GO:0003824	2725	5970	1	1	-1	-1	1	1	1	1	1	1	81	46	1	1	92	22	1	1	40	23	1	1	63	12	1	1	37	20	1	1	81	21	1	1	51	31	1	1	93	49	1	1	25	13	1
GO:MF	phosphoric ester hydrolase activity	GO:0042578	135	5970	1	1	-1	-1	0.226130653	0.226130653	1	1	1	1	-1	-1	1	1	92	2	1	1	40	2	1	1	63	1	1	1	37	1	1	1	81	1	1	1	51	1	1	1	93	2	1	1	25	1	1
GO:MF	alpha-glucosidase activity	GO:0090599	4	5970	1	1	-1	-1	1	1	-1	-1	0.228315074	0.228315074	81	2	1	1	-1	-1	1	1	-1	-1	1	1	-1	-1	1	1	-1	-1	1	1	-1	-1	1	1	51	1	1	1	-1	-1	1	1	25	1	1
GO:MF	glucosidase activity	GO:0015926	4	5970	1	1	-1	-1	1	1	-1	-1	0.228315074	0.228315074	81	2	1	1	-1	-1	1	1	-1	-1	1	1	-1	-1	1	1	-1	-1	1	1	-1	-1	1	1	51	1	1	1	-1	-1	1	1	25	1	1
GO:MF	calcium channel activity	GO:0005262	16	5970	1	1	-1	-1	1	1	-1	-1	1	1	-1	-1	0.351590334	0.351590334	92	3	1	1	-1	-1	1	1	63	2	1	1	-1	-1	0.233725495	0.233725495	81	3	1	1	-1	-1	1	1	-1	-1	1	1	-1	-1	1
GO:MF	monoatomic anion transmembrane transporter activity	GO:0008509	22	5970	1	1	-1	-1	1	1	-1	-1	1	1	81	2	1	1	92	2	1	1	-1	-1	0.263111469	0.263111469	63	3	1	1	-1	-1	1	1	81	2	1	1	-1	-1	1	1	-1	-1	1	1	-1	-1	1
GO:MF	oxidoreductase activity, acting on single donors with incorporation of molecular oxygen, incorporation of two atoms of oxygen	GO:0016702	8	5970	1	1	-1	-1	1	1	-1	-1	1	1	-1	-1	1	1	-1	-1	1	1	-1	-1	1	1	-1	-1	1	1	-1	-1	1	1	-1	-1	0.317968556	0.317968556	51	2	1	1	-1	-1	1	1	25	1	1
GO:MF	protein serine/threonine/tyrosine kinase activity	GO:0004712	5	5970	1	1	-1	-1	1	1	-1	-1	1	1	-1	-1	1	1	-1	-1	1	1	-1	-1	1	1	-1	-1	1	1	-1	-1	0.348841395	0.348841395	81	2	1	1	-1	-1	1	1	-1	-1	1	1	-1	-1	1
GO:MF	oxidoreductase activity, acting on a heme group of donors	GO:0016675	7	5970	1	1	-1	-1	1	1	-1	-1	1	1	-1	-1	1	1	92	1	1	1	-1	-1	0.391528018	0.391528018	63	2	1	1	-1	-1	1	1	81	1	1	1	-1	-1	1	1	-1	-1	1	1	-1	-1	1
GO:MF	GABA receptor activity	GO:0016917	7	5970	1	1	-1	-1	1	1	-1	-1	1	1	-1	-1	1	1	92	1	1	1	-1	-1	0.391528018	0.391528018	63	2	1	1	-1	-1	1	1	81	1	1	1	-1	-1	1	1	-1	-1	1	1	-1	-1	1
GO:MF	cytochrome-c oxidase activity	GO:0004129	7	5970	1	1	-1	-1	1	1	-1	-1	1	1	-1	-1	1	1	92	1	1	1	-1	-1	0.391528018	0.391528018	63	2	1	1	-1	-1	1	1	81	1	1	1	-1	-1	1	1	-1	-1	1	1	-1	-1	1
GO:MF	oxidoreductase activity, acting on single donors with incorporation of molecular oxygen	GO:0016701	9	5970	1	1	-1	-1	1	1	-1	-1	1	1	-1	-1	1	1	-1	-1	1	1	-1	-1	1	1	-1	-1	1	1	-1	-1	1	1	-1	-1	0.406586593	0.406586593	51	2	1	1	-1	-1	1	1	25	1	1
GO:MF	fatty acid elongase activity	GO:0009922	15	5970	1	1	-1	-1	1	1	-1	-1	1	1	81	1	1	1	-1	-1	1	1	-1	-1	1	1	-1	-1	0.428990165	0.428990165	37	2	1	1	-1	-1	1	1	-1	-1	1	1	-1	-1	1	1	-1	-1	1
GO:MF	hydrolase activity, acting on ester bonds	GO:0016788	260	5970	1	1	-1	-1	0.435510888	0.435510888	1	1	1	1	81	3	1	1	92	4	1	1	40	3	1	1	63	1	1	1	37	1	1	1	81	1	1	1	51	2	1	1	93	3	1	1	25	1	1
GO:MF	oxidoreductase activity, acting on the CH-OH group of donors, oxygen as acceptor	GO:0016899	1	5970	1	1	-1	-1	1	1	-1	-1	1	1	81	1	1	1	-1	-1	1	1	-1	-1	1	1	-1	-1	1	1	-1	-1	1	1	-1	-1	1	1	51	1	1	1	-1	-1	0.443886097	0.443886097	25	1	1
GO:MF	beta-D-glucose oxidase activity	GO:0046562	1	5970	1	1	-1	-1	1	1	-1	-1	1	1	81	1	1	1	-1	-1	1	1	-1	-1	1	1	-1	-1	1	1	-1	-1	1	1	-1	-1	1	1	51	1	1	1	-1	-1	0.443886097	0.443886097	25	1	1
GO:MF	hexose oxidase activity	GO:0047979	1	5970	1	1	-1	-1	1	1	-1	-1	1	1	81	1	1	1	-1	-1	1	1	-1	-1	1	1	-1	-1	1	1	-1	-1	1	1	-1	-1	1	1	51	1	1	1	-1	-1	0.443886097	0.443886097	25	1	1
GO:MF	RNA-3'-phosphate cyclase activity	GO:0003963	1	5970	1	1	-1	-1	1	1	-1	-1	1	1	-1	-1	1	1	-1	-1	1	1	-1	-1	1	1	-1	-1	1	1	-1	-1	1	1	-1	-1	1	1	51	1	1	1	-1	-1	0.443886097	0.443886097	25	1	1
GO:MF	inorganic anion transmembrane transporter activity	GO:0015103	27	5970	1	1	-1	-1	1	1	-1	-1	1	1	81	3	1	1	92	2	1	1	-1	-1	0.481326741	0.481326741	63	3	1	1	-1	-1	1	1	81	2	1	1	-1	-1	1	1	-1	-1	1	1	-1	-1	1
GO:MF	dioxygenase activity	GO:0051213	11	5970	1	1	-1	-1	1	1	-1	-1	1	1	-1	-1	1	1	-1	-1	1	1	-1	-1	1	1	-1	-1	1	1	-1	-1	1	1	-1	-1	0.614421136	0.614421136	51	2	1	1	-1	-1	1	1	25	1	1
GO:MF	oxidoreductase activity, acting on the CH-OH group of donors, NAD or NADP as acceptor	GO:0016616	38	5970	1	1	-1	-1	1	1	-1	-1	1	1	-1	-1	1	1	-1	-1	1	1	-1	-1	1	1	-1	-1	1	1	-1	-1	1	1	-1	-1	1	1	-1	-1	0.649347816	0.649347816	93	4	1	1	-1	-1	1
GO:MF	metalloexopeptidase activity	GO:0008235	29	5970	1	1	-1	-1	1	1	-1	-1	1	1	81	1	1	1	-1	-1	1	1	40	1	1	1	-1	-1	1	1	-1	-1	1	1	81	1	1	1	51	2	1	1	-1	-1	0.676113617	0.676113617	25	2	1
GO:MF	lipid phosphatase activity	GO:0042577	1	5970	1	1	-1	-1	1	1	-1	-1	1	1	-1	-1	1	1	-1	-1	1	1	-1	-1	1	1	-1	-1	0.712730318	0.712730318	37	1	1	1	-1	-1	1	1	-1	-1	1	1	-1	-1	1	1	-1	-1	1
GO:MF	acid-ammonia (or amide) ligase activity	GO:0016880	1	5970	1	1	-1	-1	1	1	-1	-1	1	1	-1	-1	1	1	-1	-1	1	1	-1	-1	1	1	-1	-1	0.712730318	0.712730318	37	1	1	1	-1	-1	1	1	-1	-1	1	1	-1	-1	1	1	-1	-1	1
GO:MF	aminoacylase activity	GO:0004046	1	5970	1	1	-1	-1	1	1	-1	-1	1	1	-1	-1	1	1	-1	-1	1	1	-1	-1	1	1	-1	-1	0.712730318	0.712730318	37	1	1	1	-1	-1	1	1	-1	-1	1	1	-1	-1	1	1	-1	-1	1
GO:MF	phosphatidate phosphatase activity	GO:0008195	1	5970	1	1	-1	-1	1	1	-1	-1	1	1	-1	-1	1	1	-1	-1	1	1	-1	-1	1	1	-1	-1	0.712730318	0.712730318	37	1	1	1	-1	-1	1	1	-1	-1	1	1	-1	-1	1	1	-1	-1	1
GO:MF	GDP-mannose 4,6-dehydratase activity	GO:0008446	1	5970	1	1	-1	-1	1	1	-1	-1	1	1	81	1	1	1	-1	-1	1	1	40	1	1	1	-1	-1	0.712730318	0.712730318	37	1	1	1	-1	-1	1	1	-1	-1	1	1	-1	-1	1	1	-1	-1	1
GO:MF	ammonia ligase activity	GO:0016211	1	5970	1	1	-1	-1	1	1	-1	-1	1	1	-1	-1	1	1	-1	-1	1	1	-1	-1	1	1	-1	-1	0.712730318	0.712730318	37	1	1	1	-1	-1	1	1	-1	-1	1	1	-1	-1	1	1	-1	-1	1
GO:MF	glutamine synthetase activity	GO:0004356	1	5970	1	1	-1	-1	1	1	-1	-1	1	1	-1	-1	1	1	-1	-1	1	1	-1	-1	1	1	-1	-1	0.712730318	0.712730318	37	1	1	1	-1	-1	1	1	-1	-1	1	1	-1	-1	1	1	-1	-1	1
GO:MF	symporter activity	GO:0015293	20	5970	1	1	-1	-1	1	1	-1	-1	1	1	81	1	1	1	92	2	1	1	40	2	1	1	63	2	0.761293945	0.761293945	37	2	1	1	81	2	1	1	-1	-1	1	1	-1	-1	1	1	-1	-1	1
GO:MF	hydrolase activity, hydrolyzing O-glycosyl compounds	GO:0004553	47	5970	1	1	-1	-1	1	1	-1	-1	1	1	81	3	1	1	-1	-1	1	1	-1	-1	1	1	-1	-1	1	1	-1	-1	1	1	-1	-1	1	1	51	2	1	1	93	1	1	1	25	1	1
GO:MF	oxidoreductase activity, acting on paired donors, with incorporation or reduction of molecular oxygen	GO:0016705	83	5970	1	1	-1	-1	1	1	-1	-1	1	1	81	3	1	1	92	1	1	1	40	1	1	1	-1	-1	1	1	37	1	1	1	81	1	1	1	51	1	1	1	93	3	1	1	25	1	1
GO:MF	nucleotide binding	GO:0000166	994	5970	1	1	-1	-1	1	1	-1	-1	1	1	81	17	1	1	92	10	1	1	40	5	1	1	63	5	1	1	37	3	1	1	81	11	1	1	51	12	1	1	93	14	1	1	25	4	1
GO:MF	DNA-binding transcription factor activity, RNA polymerase II-specific	GO:0000981	102	5970	1	1	-1	-1	1	1	-1	-1	1	1	81	1	1	1	92	1	1	1	40	1	1	1	-1	-1	1	1	37	1	1	1	81	1	1	1	51	2	1	1	-1	-1	1	1	25	1	1
GO:MF	molecular_function	GO:0003674	5970	5970	1	1	1	1	1	1	1	1	1	1	81	81	1	1	92	92	1	1	40	40	1	1	63	63	1	1	37	37	1	1	81	81	1	1	51	51	1	1	93	93	1	1	25	25	1
GO:MF	nucleic acid binding	GO:0003676	966	5970	1	1	-1	-1	1	1	-1	-1	1	1	81	4	1	1	92	8	1	1	40	2	1	1	63	8	1	1	37	4	1	1	81	7	1	1	51	9	1	1	93	11	1	1	25	4	1
GO:MF	DNA binding	GO:0003677	463	5970	1	1	-1	-1	1	1	-1	-1	1	1	81	3	1	1	92	4	1	1	40	2	1	1	63	3	1	1	37	3	1	1	81	2	1	1	51	4	1	1	93	6	1	1	25	2	1
GO:MF	DNA-binding transcription factor activity	GO:0003700	216	5970	1	1	-1	-1	1	1	-1	-1	1	1	81	3	1	1	92	1	1	1	40	1	1	1	-1	-1	1	1	37	2	1	1	81	1	1	1	51	3	1	1	93	2	1	1	25	1	1
GO:MF	RNA binding	GO:0003723	339	5970	1	1	-1	-1	1	1	-1	-1	1	1	81	1	1	1	92	4	1	1	-1	-1	1	1	63	5	1	1	-1	-1	1	1	81	5	1	1	51	4	1	1	93	5	1	1	25	2	1
GO:MF	double-stranded RNA binding	GO:0003725	5	5970	1	1	-1	-1	1	1	-1	-1	1	1	-1	-1	1	1	-1	-1	1	1	-1	-1	1	1	-1	-1	1	1	-1	-1	1	1	-1	-1	1	1	51	1	1	1	-1	-1	1	1	25	1	1
GO:MF	single-stranded RNA binding	GO:0003727	3	5970	1	1	-1	-1	1	1	-1	-1	1	1	-1	-1	1	1	-1	-1	1	1	-1	-1	1	1	-1	-1	1	1	-1	-1	1	1	-1	-1	1	1	51	1	1	1	-1	-1	1	1	25	1	1
GO:MF	structural constituent of ribosome	GO:0003735	130	5970	1	1	-1	-1	1	1	-1	-1	1	1	-1	-1	1	1	-1	-1	1	1	40	1	1	1	-1	-1	1	1	-1	-1	1	1	-1	-1	1	1	51	1	1	1	93	1	1	1	25	1	1
GO:MF	molecular transducer activity	GO:0060089	351	5970	1	1	-1	-1	1	1	-1	-1	1	1	81	4	1	1	92	10	1	1	40	2	1	1	63	7	1	1	37	1	1	1	81	7	1	1	51	2	1	1	93	5	1	1	25	1	1
GO:MF	actin binding	GO:0003779	57	5970	1	1	-1	-1	1	1	-1	-1	1	1	81	1	1	1	-1	-1	1	1	-1	-1	1	1	-1	-1	1	1	37	2	1	1	-1	-1	1	1	51	1	1	1	93	1	1	1	25	1	1
GO:MF	actin filament binding	GO:0051015	16	5970	1	1	-1	-1	1	1	-1	-1	1	1	-1	-1	1	1	-1	-1	1	1	-1	-1	1	1	-1	-1	1	1	37	1	1	1	-1	-1	1	1	51	1	1	1	-1	-1	1	1	25	1	1
GO:MF	flavin adenine dinucleotide binding	GO:0050660	59	5970	1	1	-1	-1	1	1	-1	-1	1	1	81	2	1	1	-1	-1	1	1	40	1	1	1	-1	-1	1	1	-1	-1	1	1	-1	-1	1	1	51	1	1	1	-1	-1	1	1	25	1	1
GO:MF	monooxygenase activity	GO:0004497	65	5970	1	1	-1	-1	1	1	-1	-1	1	1	81	1	1	1	92	1	1	1	-1	-1	1	1	-1	-1	1	1	-1	-1	1	1	81	1	1	1	51	1	1	1	93	3	1	1	25	1	1
GO:MF	transition metal ion binding	GO:0046914	390	5970	1	1	-1	-1	1	1	-1	-1	1	1	81	5	1	1	92	3	1	1	40	3	1	1	-1	-1	1	1	37	2	1	1	81	3	1	1	51	3	1	1	93	7	1	1	25	1	1
GO:MF	tetrapyrrole binding	GO:0046906	81	5970	1	1	-1	-1	1	1	-1	-1	1	1	81	2	1	1	-1	-1	1	1	-1	-1	1	1	-1	-1	1	1	-1	-1	1	1	-1	-1	1	1	51	1	1	1	93	4	1	1	25	1	1
GO:MF	metal ion binding	GO:0046872	839	5970	1	1	-1	-1	1	1	-1	-1	1	1	81	13	1	1	92	13	1	1	40	8	1	1	63	8	1	1	37	3	1	1	81	12	1	1	51	4	1	1	93	15	1	1	25	1	1
GO:MF	protein-containing complex binding	GO:0044877	46	5970	1	1	-1	-1	1	1	-1	-1	1	1	-1	-1	1	1	-1	-1	1	1	-1	-1	1	1	-1	-1	1	1	37	1	1	1	-1	-1	1	1	51	1	1	1	-1	-1	1	1	25	1	1
GO:MF	sequence-specific DNA binding	GO:0043565	137	5970	1	1	-1	-1	1	1	-1	-1	1	1	81	1	1	1	92	1	1	1	40	1	1	1	-1	-1	1	1	37	2	1	1	81	1	1	1	51	1	1	1	93	1	1	1	25	1	1
GO:MF	cation binding	GO:0043169	849	5970	1	1	-1	-1	1	1	-1	-1	1	1	81	13	1	1	92	13	1	1	40	8	1	1	63	8	1	1	37	3	1	1	81	12	1	1	51	4	1	1	93	15	1	1	25	1	1
GO:MF	protein kinase activity	GO:0004672	241	5970	1	1	-1	-1	1	1	-1	-1	1	1	81	4	1	1	-1	-1	1	1	-1	-1	1	1	-1	-1	1	1	37	2	1	1	81	3	1	1	51	2	1	1	93	4	1	1	25	1	1
GO:MF	serine-type exopeptidase activity	GO:0070008	6	5970	1	1	-1	-1	1	1	-1	-1	1	1	-1	-1	1	1	-1	-1	1	1	-1	-1	1	1	-1	-1	1	1	-1	-1	1	1	-1	-1	1	1	51	1	1	1	93	1	1	1	25	1	1
GO:MF	nucleoside phosphate binding	GO:1901265	998	5970	1	1	-1	-1	1	1	-1	-1	1	1	81	17	1	1	92	10	1	1	40	5	1	1	63	5	1	1	37	3	1	1	81	11	1	1	51	12	1	1	93	14	1	1	25	4	1
GO:MF	ATP-dependent activity	GO:0140657	321	5970	1	1	-1	-1	1	1	-1	-1	1	1	81	2	1	1	92	3	1	1	40	1	1	1	63	2	1	1	37	1	1	1	81	2	1	1	51	3	1	1	93	5	1	1	25	1	1
GO:MF	catalytic activity, acting on a nucleic acid	GO:0140640	271	5970	1	1	-1	-1	1	1	-1	-1	1	1	-1	-1	1	1	-1	-1	1	1	-1	-1	1	1	-1	-1	1	1	-1	-1	1	1	-1	-1	1	1	51	4	1	1	93	3	1	1	25	1	1
GO:MF	ABC-type transporter activity	GO:0140359	35	5970	1	1	-1	-1	1	1	-1	-1	1	1	81	1	1	1	-1	-1	1	1	40	1	1	1	-1	-1	1	1	-1	-1	1	1	81	1	1	1	51	1	1	1	-1	-1	1	1	25	1	1
GO:MF	transcription regulator activity	GO:0140110	263	5970	1	1	-1	-1	1	1	-1	-1	1	1	81	3	1	1	92	1	1	1	40	1	1	1	-1	-1	1	1	37	2	1	1	81	1	1	1	51	3	1	1	93	3	1	1	25	1	1
GO:MF	catalytic activity, acting on RNA	GO:0140098	172	5970	1	1	-1	-1	1	1	-1	-1	1	1	-1	-1	1	1	-1	-1	1	1	-1	-1	1	1	-1	-1	1	1	-1	-1	1	1	-1	-1	1	1	51	3	1	1	93	2	1	1	25	1	1
GO:MF	catalytic activity, acting on a protein	GO:0140096	828	5970	1	1	-1	-1	1	1	-1	-1	1	1	81	13	1	1	92	7	1	1	40	4	1	1	63	3	1	1	37	4	1	1	81	7	1	1	51	8	1	1	93	12	1	1	25	4	1
GO:MF	carbohydrate derivative binding	GO:0097367	950	5970	1	1	-1	-1	1	1	-1	-1	1	1	81	16	1	1	92	10	1	1	40	4	1	1	63	5	1	1	37	3	1	1	81	13	1	1	51	10	1	1	93	14	1	1	25	3	1
GO:MF	anion binding	GO:0043168	1009	5970	1	1	-1	-1	1	1	-1	-1	1	1	81	19	1	1	92	10	1	1	40	8	1	1	63	5	1	1	37	4	1	1	81	11	1	1	51	11	1	1	93	12	1	1	25	4	1
GO:MF	transmembrane signaling receptor activity	GO:0004888	302	5970	1	1	-1	-1	1	1	-1	-1	1	1	81	3	1	1	92	7	1	1	40	1	1	1	63	7	1	1	37	1	1	1	81	6	1	1	51	2	1	1	93	5	1	1	25	1	1
GO:MF	G protein-coupled receptor activity	GO:0004930	92	5970	1	1	-1	-1	1	1	-1	-1	1	1	81	2	1	1	92	2	1	1	40	1	1	1	63	2	1	1	37	1	1	1	81	3	1	1	51	1	1	1	93	2	1	1	25	1	1
GO:MF	structural molecule activity	GO:0005198	227	5970	1	1	-1	-1	1	1	-1	-1	1	1	81	1	1	1	92	1	1	1	40	2	1	1	-1	-1	1	1	-1	-1	1	1	81	1	1	1	51	3	1	1	93	2	1	1	25	2	1
GO:MF	ATP hydrolysis activity	GO:0016887	158	5970	1	1	-1	-1	1	1	-1	-1	1	1	81	2	1	1	92	2	1	1	40	1	1	1	63	1	1	1	37	1	1	1	81	1	1	1	51	1	1	1	93	2	1	1	25	1	1
GO:MF	ligase activity, forming phosphoric ester bonds	GO:0016886	5	5970	1	1	-1	-1	1	1	-1	-1	1	1	-1	-1	1	1	-1	-1	1	1	-1	-1	1	1	-1	-1	1	1	-1	-1	1	1	-1	-1	1	1	51	1	1	1	-1	-1	1	1	25	1	1
GO:MF	ligase activity	GO:0016874	84	5970	1	1	-1	-1	1	1	-1	-1	1	1	81	2	1	1	-1	-1	1	1	40	1	1	1	-1	-1	1	1	37	1	1	1	-1	-1	1	1	51	2	1	1	93	1	1	1	25	1	1
GO:MF	hydrolase activity, acting on acid anhydrides, in phosphorus-containing anhydrides	GO:0016818	396	5970	1	1	-1	-1	1	1	-1	-1	1	1	81	5	1	1	92	8	1	1	40	3	1	1	63	3	1	1	37	2	1	1	81	4	1	1	51	4	1	1	93	7	1	1	25	1	1
GO:MF	hydrolase activity, acting on acid anhydrides	GO:0016817	397	5970	1	1	-1	-1	1	1	-1	-1	1	1	81	5	1	1	92	8	1	1	40	3	1	1	63	3	1	1	37	2	1	1	81	4	1	1	51	4	1	1	93	7	1	1	25	1	1
GO:MF	hydrolase activity, acting on glycosyl bonds	GO:0016798	57	5970	1	1	-1	-1	1	1	-1	-1	1	1	81	3	1	1	-1	-1	1	1	-1	-1	1	1	-1	-1	1	1	-1	-1	1	1	-1	-1	1	1	51	2	1	1	93	1	1	1	25	1	1
GO:MF	photoreceptor activity	GO:0009881	5	5970	1	1	-1	-1	1	1	-1	-1	1	1	-1	-1	1	1	-1	-1	1	1	-1	-1	1	1	-1	-1	1	1	-1	-1	1	1	-1	-1	1	1	51	1	1	1	-1	-1	1	1	25	1	1
GO:MF	cyclase activity	GO:0009975	13	5970	1	1	-1	-1	1	1	-1	-1	1	1	-1	-1	1	1	-1	-1	1	1	-1	-1	1	1	63	1	1	1	-1	-1	1	1	81	1	1	1	51	1	1	1	-1	-1	1	1	25	1	1
GO:MF	proton transmembrane transporter activity	GO:0015078	63	5970	1	1	-1	-1	1	1	-1	-1	1	1	-1	-1	1	1	92	1	1	1	-1	-1	1	1	63	3	1	1	-1	-1	1	1	81	1	1	1	51	1	1	1	93	2	1	1	25	1	1
GO:MF	primary active transmembrane transporter activity	GO:0015399	89	5970	1	1	-1	-1	1	1	-1	-1	1	1	81	1	1	1	92	2	1	1	40	1	1	1	63	3	1	1	37	1	1	1	81	2	1	1	51	1	1	1	93	2	1	1	25	1	1
GO:MF	hydrolase activity	GO:0016787	1094	5970	1	1	-1	-1	1	1	1	1	1	1	81	19	1	1	92	17	1	1	40	10	1	1	63	7	1	1	37	5	1	1	81	9	1	1	51	14	1	1	93	17	1	1	25	7	1
GO:MF	phosphotransferase activity, alcohol group as acceptor	GO:0016773	293	5970	1	1	-1	-1	1	1	-1	-1	1	1	81	9	1	1	92	1	1	1	-1	-1	1	1	63	1	1	1	37	2	1	1	81	5	1	1	51	3	1	1	93	5	1	1	25	1	1
GO:MF	kinase activity	GO:0016301	327	5970	1	1	-1	-1	1	1	-1	-1	1	1	81	9	1	1	92	1	1	1	40	1	1	1	63	1	1	1	37	5	1	1	81	5	1	1	51	3	1	1	93	6	1	1	25	1	1
GO:MF	pyrophosphatase activity	GO:0016462	391	5970	1	1	-1	-1	1	1	-1	-1	1	1	81	5	1	1	92	8	1	1	40	3	1	1	63	3	1	1	37	2	1	1	81	4	1	1	51	4	1	1	93	6	1	1	25	1	1
GO:MF	oxidoreductase activity	GO:0016491	381	5970	1	1	-1	-1	1	1	-1	-1	1	1	81	10	1	1	92	2	1	1	40	3	1	1	63	2	1	1	37	2	1	1	81	2	1	1	51	5	1	1	93	11	1	1	25	4	1
GO:MF	transferase activity, transferring phosphorus-containing groups	GO:0016772	406	5970	1	1	-1	-1	1	1	-1	-1	1	1	81	9	1	1	92	1	1	1	40	1	1	1	63	1	1	1	37	6	1	1	81	5	1	1	51	3	1	1	93	8	1	1	25	1	1
GO:MF	oxidoreductase activity, acting on CH-OH group of donors	GO:0016614	60	5970	1	1	-1	-1	1	1	-1	-1	1	1	81	1	1	1	-1	-1	1	1	-1	-1	1	1	-1	-1	1	1	-1	-1	1	1	-1	-1	1	1	51	1	1	1	93	4	1	1	25	1	1
GO:MF	purine nucleotide binding	GO:0017076	916	5970	1	1	-1	-1	1	1	-1	-1	1	1	81	15	1	1	92	10	1	1	40	4	1	1	63	5	1	1	37	3	1	1	81	11	1	1	51	10	1	1	93	13	1	1	25	3	1
GO:MF	ribonucleoside triphosphate phosphatase activity	GO:0017111	374	5970	1	1	-1	-1	1	1	-1	-1	1	1	81	5	1	1	92	8	1	1	40	3	1	1	63	3	1	1	37	2	1	1	81	4	1	1	51	4	1	1	93	6	1	1	25	1	1
GO:MF	heme binding	GO:0020037	80	5970	1	1	-1	-1	1	1	-1	-1	1	1	81	2	1	1	-1	-1	1	1	-1	-1	1	1	-1	-1	1	1	-1	-1	1	1	-1	-1	1	1	51	1	1	1	93	4	1	1	25	1	1
GO:MF	ion binding	GO:0043167	1759	5970	1	1	-1	-1	1	1	-1	-1	1	1	81	29	1	1	92	21	1	1	40	13	1	1	63	10	1	1	37	5	1	1	81	20	1	1	51	14	1	1	93	26	1	1	25	5	1
GO:MF	ATPase-coupled transmembrane transporter activity	GO:0042626	60	5970	1	1	-1	-1	1	1	-1	-1	1	1	81	1	1	1	92	1	1	1	40	1	1	1	63	1	1	1	37	1	1	1	81	1	1	1	51	1	1	1	93	1	1	1	25	1	1
GO:MF	structural constituent of cytoskeleton	GO:0005200	15	5970	1	1	-1	-1	1	1	-1	-1	1	1	-1	-1	1	1	92	1	1	1	-1	-1	1	1	-1	-1	1	1	-1	-1	1	1	81	1	1	1	51	1	1	1	-1	-1	1	1	25	1	1
GO:MF	binding	GO:0005488	4117	5970	1	1	-1	-1	1	1	1	1	1	1	81	44	1	1	92	62	1	1	40	22	1	1	63	37	1	1	37	17	1	1	81	55	1	1	51	30	1	1	93	66	1	1	25	14	1
GO:MF	iron ion binding	GO:0005506	71	5970	1	1	-1	-1	1	1	-1	-1	1	1	81	1	1	1	-1	-1	1	1	40	1	1	1	-1	-1	1	1	37	1	1	1	-1	-1	1	1	51	1	1	1	93	3	1	1	25	1	1
GO:MF	signaling receptor activity	GO:0038023	351	5970	1	1	-1	-1	1	1	-1	-1	1	1	81	4	1	1	92	10	1	1	40	2	1	1	63	7	1	1	37	1	1	1	81	7	1	1	51	2	1	1	93	5	1	1	25	1	1
GO:MF	ATP binding	GO:0005524	665	5970	1	1	-1	-1	1	1	-1	-1	1	1	81	13	1	1	92	6	1	1	40	3	1	1	63	4	1	1	37	3	1	1	81	9	1	1	51	7	1	1	93	10	1	1	25	3	1
GO:MF	small molecule binding	GO:0036094	1822	5970	1	1	-1	-1	1	1	-1	-1	1	1	81	31	1	1	92	21	1	1	40	13	1	1	63	10	1	1	37	5	1	1	81	20	1	1	51	15	1	1	93	29	1	1	25	5	1
GO:MF	purine ribonucleoside triphosphate binding	GO:0035639	871	5970	1	1	-1	-1	1	1	-1	-1	1	1	81	15	1	1	92	10	1	1	40	4	1	1	63	5	1	1	37	3	1	1	81	11	1	1	51	10	1	1	93	12	1	1	25	3	1
GO:MF	adenyl ribonucleotide binding	GO:0032559	668	5970	1	1	-1	-1	1	1	-1	-1	1	1	81	13	1	1	92	6	1	1	40	3	1	1	63	4	1	1	37	3	1	1	81	9	1	1	51	7	1	1	93	10	1	1	25	3	1
GO:MF	cytoskeletal protein binding	GO:0008092	126	5970	1	1	-1	-1	1	1	-1	-1	1	1	81	1	1	1	92	3	1	1	-1	-1	1	1	63	1	1	1	37	2	1	1	81	3	1	1	51	2	1	1	93	1	1	1	25	1	1
GO:MF	peptidase activity	GO:0008233	300	5970	1	1	-1	-1	1	1	-1	-1	1	1	81	8	1	1	92	5	1	1	40	4	1	1	63	3	1	1	37	2	1	1	81	4	1	1	51	5	1	1	93	3	1	1	25	3	1
GO:MF	purine ribonucleotide binding	GO:0032555	878	5970	1	1	-1	-1	1	1	-1	-1	1	1	81	15	1	1	92	10	1	1	40	4	1	1	63	5	1	1	37	3	1	1	81	11	1	1	51	10	1	1	93	12	1	1	25	3	1
GO:MF	serine-type peptidase activity	GO:0008236	103	5970	1	1	-1	-1	1	1	-1	-1	1	1	81	2	1	1	92	2	1	1	40	1	1	1	63	1	1	1	-1	-1	1	1	81	2	1	1	51	2	1	1	93	1	1	1	25	1	1
GO:MF	metallopeptidase activity	GO:0008237	102	5970	1	1	-1	-1	1	1	-1	-1	1	1	81	4	1	1	92	3	1	1	40	1	1	1	63	1	1	1	37	1	1	1	81	2	1	1	51	3	1	1	-1	-1	1	1	25	2	1
GO:MF	ribonucleotide binding	GO:0032553	886	5970	1	1	-1	-1	1	1	-1	-1	1	1	81	15	1	1	92	10	1	1	40	4	1	1	63	5	1	1	37	3	1	1	81	11	1	1	51	10	1	1	93	12	1	1	25	3	1
GO:MF	adenyl nucleotide binding	GO:0030554	705	5970	1	1	-1	-1	1	1	-1	-1	1	1	81	13	1	1	92	6	1	1	40	3	1	1	63	4	1	1	37	3	1	1	81	9	1	1	51	7	1	1	93	11	1	1	25	3	1
GO:MF	serine hydrolase activity	GO:0017171	103	5970	1	1	-1	-1	1	1	-1	-1	1	1	81	2	1	1	92	2	1	1	40	1	1	1	63	1	1	1	-1	-1	1	1	81	2	1	1	51	2	1	1	93	1	1	1	25	1	1
GO:MF	heterocyclic compound binding	GO:1901363	1051	5970	1	1	-1	-1	1	1	-1	-1	1	1	81	18	1	1	92	10	1	1	40	7	1	1	63	5	1	1	37	4	1	1	81	11	1	1	51	12	1	1	93	14	1	1	25	4	1
GO:MF	transferase activity	GO:0016740	891	5970	1	1	-1	-1	1	1	-1	-1	1	1	81	15	1	1	92	2	1	1	40	4	1	1	63	2	1	1	37	10	1	1	81	8	1	1	51	5	1	1	93	16	1	1	25	1	1
GO:MF	enzyme activator activity	GO:0008047	42	5970	1	1	-1	-1	1	1	-1	-1	1	1	81	1	1	1	92	1	1	1	40	1	1	1	-1	-1	1	1	37	1	1	1	-1	-1	1	1	-1	-1	1	1	93	1	1	1	-1	-1	1
GO:MF	odorant binding	GO:0005549	163	5970	1	1	-1	-1	1	1	-1	-1	1	1	-1	-1	1	1	-1	-1	1	1	-1	-1	1	1	-1	-1	1	1	-1	-1	1	1	-1	-1	1	1	51	1	1	1	93	1	1	1	-1	-1	1
GO:MF	phospholipid transporter activity	GO:0005548	6	5970	1	1	-1	-1	1	1	-1	-1	1	1	-1	-1	1	1	-1	-1	1	1	-1	-1	1	1	-1	-1	1	1	-1	-1	1	1	-1	-1	1	1	-1	-1	1	1	93	1	1	1	-1	-1	1
GO:MF	phospholipid binding	GO:0005543	48	5970	1	1	-1	-1	1	1	-1	-1	1	1	81	1	1	1	92	2	1	1	40	2	1	1	63	2	1	1	-1	-1	1	1	81	2	1	1	-1	-1	1	1	93	1	1	1	-1	-1	1
GO:MF	GTP binding	GO:0005525	210	5970	1	1	-1	-1	1	1	-1	-1	1	1	81	2	1	1	92	4	1	1	40	1	1	1	63	1	1	1	-1	-1	1	1	81	2	1	1	51	3	1	1	93	2	1	1	-1	-1	1
GO:MF	calcium ion binding	GO:0005509	148	5970	1	1	-1	-1	1	1	-1	-1	1	1	81	3	1	1	92	7	1	1	40	1	1	1	63	5	1	1	-1	-1	1	1	81	5	1	1	-1	-1	1	1	93	4	1	1	-1	-1	1
GO:MF	chitin binding	GO:0008061	52	5970	1	1	-1	-1	1	1	-1	-1	1	1	81	1	1	1	-1	-1	1	1	-1	-1	1	1	-1	-1	1	1	-1	-1	1	1	81	1	1	1	-1	-1	1	1	93	2	1	1	-1	-1	1
GO:MF	lipid transporter activity	GO:0005319	24	5970	1	1	-1	-1	1	1	-1	-1	1	1	81	1	1	1	92	2	1	1	-1	-1	1	1	63	1	1	1	-1	-1	1	1	81	1	1	1	-1	-1	1	1	93	1	1	1	-1	-1	1
GO:MF	GTPase activator activity	GO:0005096	32	5970	1	1	-1	-1	1	1	-1	-1	1	1	81	1	1	1	92	1	1	1	40	1	1	1	-1	-1	1	1	37	1	1	1	-1	-1	1	1	-1	-1	1	1	93	1	1	1	-1	-1	1
GO:MF	guanyl-nucleotide exchange factor activity	GO:0005085	55	5970	1	1	-1	-1	1	1	-1	-1	1	1	81	2	1	1	92	2	1	1	40	1	1	1	63	1	1	1	-1	-1	1	1	81	1	1	1	51	2	1	1	93	1	1	1	-1	-1	1
GO:MF	ATP-dependent activity, acting on DNA	GO:0008094	54	5970	1	1	-1	-1	1	1	-1	-1	1	1	-1	-1	1	1	-1	-1	1	1	-1	-1	1	1	-1	-1	1	1	-1	-1	1	1	-1	-1	1	1	51	1	1	1	93	1	1	1	-1	-1	1
GO:MF	pseudouridine synthase activity	GO:0009982	10	5970	1	1	-1	-1	1	1	-1	-1	1	1	-1	-1	1	1	-1	-1	1	1	-1	-1	1	1	-1	-1	1	1	-1	-1	1	1	-1	-1	1	1	-1	-1	1	1	93	1	1	1	-1	-1	1
GO:MF	electron transfer activity	GO:0009055	44	5970	1	1	-1	-1	1	1	-1	-1	1	1	-1	-1	1	1	92	1	1	1	-1	-1	1	1	63	2	1	1	-1	-1	1	1	81	1	1	1	-1	-1	1	1	93	1	1	1	-1	-1	1
GO:MF	S-adenosylmethionine-dependent methyltransferase activity	GO:0008757	51	5970	1	1	-1	-1	1	1	-1	-1	1	1	-1	-1	1	1	-1	-1	1	1	-1	-1	1	1	-1	-1	1	1	-1	-1	1	1	-1	-1	1	1	51	1	1	1	93	1	1	1	-1	-1	1
GO:MF	P-type potassium transmembrane transporter activity	GO:0008556	3	5970	1	1	-1	-1	1	1	-1	-1	1	1	-1	-1	1	1	92	1	1	1	-1	-1	1	1	-1	-1	1	1	-1	-1	1	1	-1	-1	1	1	-1	-1	1	1	93	1	1	1	-1	-1	1
GO:MF	protein-N-terminal asparagine amidohydrolase activity	GO:0008418	2	5970	1	1	-1	-1	1	1	-1	-1	1	1	-1	-1	1	1	-1	-1	1	1	-1	-1	1	1	-1	-1	1	1	-1	-1	1	1	-1	-1	1	1	-1	-1	1	1	93	1	1	1	-1	-1	1
GO:MF	CoA-transferase activity	GO:0008410	4	5970	1	1	-1	-1	1	1	-1	-1	1	1	-1	-1	1	1	-1	-1	1	1	-1	-1	1	1	-1	-1	1	1	-1	-1	1	1	-1	-1	1	1	-1	-1	1	1	93	1	1	1	-1	-1	1
GO:MF	lipid binding	GO:0008289	84	5970	1	1	-1	-1	1	1	-1	-1	1	1	81	2	1	1	92	3	1	1	40	2	1	1	63	2	1	1	-1	-1	1	1	81	3	1	1	-1	-1	1	1	93	1	1	1	-1	-1	1
GO:MF	protein methyltransferase activity	GO:0008276	35	5970	1	1	-1	-1	1	1	-1	-1	1	1	-1	-1	1	1	-1	-1	1	1	-1	-1	1	1	-1	-1	1	1	-1	-1	1	1	-1	-1	1	1	-1	-1	1	1	93	1	1	1	-1	-1	1
GO:MF	succinyl-CoA:3-oxo-acid CoA-transferase activity	GO:0008260	1	5970	1	1	-1	-1	1	1	-1	-1	1	1	-1	-1	1	1	-1	-1	1	1	-1	-1	1	1	-1	-1	1	1	-1	-1	1	1	-1	-1	1	1	-1	-1	1	1	93	1	1	1	-1	-1	1
GO:MF	cysteine-type peptidase activity	GO:0008234	59	5970	1	1	-1	-1	1	1	-1	-1	1	1	-1	-1	1	1	-1	-1	1	1	-1	-1	1	1	-1	-1	1	1	-1	-1	1	1	-1	-1	1	1	-1	-1	1	1	93	2	1	1	-1	-1	1
GO:MF	N-methyltransferase activity	GO:0008170	28	5970	1	1	-1	-1	1	1	-1	-1	1	1	-1	-1	1	1	-1	-1	1	1	-1	-1	1	1	-1	-1	1	1	-1	-1	1	1	-1	-1	1	1	-1	-1	1	1	93	1	1	1	-1	-1	1
GO:MF	methyltransferase activity	GO:0008168	93	5970	1	1	-1	-1	1	1	-1	-1	1	1	-1	-1	1	1	-1	-1	1	1	-1	-1	1	1	-1	-1	1	1	-1	-1	1	1	-1	-1	1	1	51	1	1	1	93	1	1	1	-1	-1	1
GO:MF	ubiquinol-cytochrome-c reductase activity	GO:0008121	7	5970	1	1	-1	-1	1	1	-1	-1	1	1	-1	-1	1	1	-1	-1	1	1	-1	-1	1	1	-1	-1	1	1	-1	-1	1	1	-1	-1	1	1	-1	-1	1	1	93	1	1	1	-1	-1	1
GO:MF	zinc ion binding	GO:0008270	288	5970	1	1	-1	-1	1	1	-1	-1	1	1	81	4	1	1	92	2	1	1	40	2	1	1	-1	-1	1	1	37	1	1	1	81	1	1	1	51	2	1	1	93	4	1	1	-1	-1	1
GO:MF	scavenger receptor activity	GO:0005044	2	5970	1	1	-1	-1	1	1	-1	-1	1	1	-1	-1	1	1	-1	-1	1	1	-1	-1	1	1	-1	-1	1	1	37	1	1	1	-1	-1	1	1	-1	-1	1	1	93	1	1	1	-1	-1	1
GO:MF	olfactory receptor activity	GO:0004984	143	5970	1	1	-1	-1	1	1	-1	-1	1	1	-1	-1	1	1	-1	-1	1	1	-1	-1	1	1	-1	-1	1	1	-1	-1	1	1	-1	-1	1	1	51	1	1	1	93	1	1	1	-1	-1	1
GO:MF	transcription corepressor activity	GO:0003714	11	5970	1	1	-1	-1	1	1	-1	-1	1	1	-1	-1	1	1	-1	-1	1	1	-1	-1	1	1	-1	-1	1	1	-1	-1	1	1	-1	-1	1	1	-1	-1	1	1	93	1	1	1	-1	-1	1
GO:MF	transcription coregulator activity	GO:0003712	47	5970	1	1	-1	-1	1	1	-1	-1	1	1	-1	-1	1	1	-1	-1	1	1	-1	-1	1	1	-1	-1	1	1	-1	-1	1	1	-1	-1	1	1	-1	-1	1	1	93	1	1	1	-1	-1	1
GO:MF	DNA helicase activity	GO:0003678	22	5970	1	1	-1	-1	1	1	-1	-1	1	1	-1	-1	1	1	-1	-1	1	1	-1	-1	1	1	-1	-1	1	1	-1	-1	1	1	-1	-1	1	1	51	1	1	1	93	1	1	1	-1	-1	1
GO:MF	DNA-directed RNA polymerase activity	GO:0003899	22	5970	1	1	-1	-1	1	1	-1	-1	1	1	-1	-1	1	1	-1	-1	1	1	-1	-1	1	1	-1	-1	1	1	-1	-1	1	1	-1	-1	1	1	-1	-1	1	1	93	2	1	1	-1	-1	1
GO:MF	lipid kinase activity	GO:0001727	10	5970	1	1	-1	-1	1	1	-1	-1	1	1	-1	-1	1	1	92	1	1	1	-1	-1	1	1	63	1	1	1	-1	-1	1	1	81	2	1	1	-1	-1	1	1	93	1	1	1	-1	-1	1
GO:MF	GTPase activity	GO:0003924	218	5970	1	1	-1	-1	1	1	-1	-1	1	1	81	3	1	1	92	6	1	1	40	2	1	1	63	2	1	1	37	1	1	1	81	3	1	1	51	3	1	1	93	4	1	1	-1	-1	1
GO:MF	amidophosphoribosyltransferase activity	GO:0004044	1	5970	1	1	-1	-1	1	1	-1	-1	1	1	-1	-1	1	1	-1	-1	1	1	-1	-1	1	1	-1	-1	1	1	-1	-1	1	1	-1	-1	1	1	-1	-1	1	1	93	1	1	1	-1	-1	1
GO:MF	carbonate dehydratase activity	GO:0004089	10	5970	1	1	-1	-1	1	1	-1	-1	1	1	81	1	1	1	-1	-1	1	1	40	1	1	1	-1	-1	1	1	37	1	1	1	-1	-1	1	1	-1	-1	1	1	93	1	1	1	-1	-1	1
GO:MF	cysteine-type deubiquitinase activity	GO:0004843	34	5970	1	1	-1	-1	1	1	-1	-1	1	1	-1	-1	1	1	-1	-1	1	1	-1	-1	1	1	-1	-1	1	1	-1	-1	1	1	-1	-1	1	1	-1	-1	1	1	93	2	1	1	-1	-1	1
GO:MF	ubiquitin-protein transferase activity	GO:0004842	72	5970	1	1	-1	-1	1	1	-1	-1	1	1	-1	-1	1	1	92	1	1	1	-1	-1	1	1	-1	-1	1	1	-1	-1	1	1	-1	-1	1	1	51	1	1	1	93	1	1	1	-1	-1	1
GO:MF	triacylglycerol lipase activity	GO:0004806	8	5970	1	1	-1	-1	1	1	-1	-1	1	1	81	1	1	1	-1	-1	1	1	-1	-1	1	1	-1	-1	1	1	-1	-1	1	1	-1	-1	1	1	51	1	1	1	93	1	1	1	-1	-1	1
GO:MF	protein serine/threonine kinase activity	GO:0004674	110	5970	1	1	-1	-1	1	1	-1	-1	1	1	-1	-1	1	1	-1	-1	1	1	-1	-1	1	1	-1	-1	1	1	-1	-1	1	1	81	1	1	1	-1	-1	1	1	93	1	1	1	-1	-1	1
GO:MF	peroxidase activity	GO:0004601	17	5970	1	1	-1	-1	1	1	-1	-1	1	1	81	1	1	1	-1	-1	1	1	-1	-1	1	1	-1	-1	1	1	-1	-1	1	1	-1	-1	1	1	-1	-1	1	1	93	1	1	1	-1	-1	1
GO:MF	mannosyl-oligosaccharide 1,2-alpha-mannosidase activity	GO:0004571	4	5970	1	1	-1	-1	1	1	-1	-1	1	1	-1	-1	1	1	-1	-1	1	1	-1	-1	1	1	-1	-1	1	1	-1	-1	1	1	-1	-1	1	1	-1	-1	1	1	93	1	1	1	-1	-1	1
GO:MF	alpha-mannosidase activity	GO:0004559	7	5970	1	1	-1	-1	1	1	-1	-1	1	1	-1	-1	1	1	-1	-1	1	1	-1	-1	1	1	-1	-1	1	1	-1	-1	1	1	-1	-1	1	1	-1	-1	1	1	93	1	1	1	-1	-1	1
GO:MF	histone deacetylase activity	GO:0004407	5	5970	1	1	-1	-1	1	1	-1	-1	1	1	-1	-1	1	1	-1	-1	1	1	-1	-1	1	1	-1	-1	1	1	-1	-1	1	1	-1	-1	1	1	-1	-1	1	1	93	1	1	1	-1	-1	1
GO:MF	helicase activity	GO:0004386	70	5970	1	1	-1	-1	1	1	-1	-1	1	1	-1	-1	1	1	-1	-1	1	1	-1	-1	1	1	-1	-1	1	1	-1	-1	1	1	-1	-1	1	1	51	2	1	1	93	1	1	1	-1	-1	1
GO:MF	epoxide hydrolase activity	GO:0004301	1	5970	1	1	-1	-1	1	1	-1	-1	1	1	-1	-1	1	1	-1	-1	1	1	-1	-1	1	1	-1	-1	1	1	-1	-1	1	1	-1	-1	1	1	-1	-1	1	1	93	1	1	1	-1	-1	1
GO:MF	serine-type carboxypeptidase activity	GO:0004185	2	5970	1	1	-1	-1	1	1	-1	-1	1	1	-1	-1	1	1	-1	-1	1	1	-1	-1	1	1	-1	-1	1	1	-1	-1	1	1	-1	-1	1	1	-1	-1	1	1	93	1	1	1	-1	-1	1
GO:MF	carboxypeptidase activity	GO:0004180	13	5970	1	1	-1	-1	1	1	-1	-1	1	1	-1	-1	1	1	-1	-1	1	1	-1	-1	1	1	-1	-1	1	1	-1	-1	1	1	-1	-1	1	1	-1	-1	1	1	93	1	1	1	-1	-1	1
GO:MF	6,7-dihydropteridine reductase activity	GO:0004155	1	5970	1	1	-1	-1	1	1	-1	-1	1	1	-1	-1	1	1	-1	-1	1	1	-1	-1	1	1	-1	-1	1	1	-1	-1	1	1	-1	-1	1	1	-1	-1	1	1	93	1	1	1	-1	-1	1
GO:MF	dihydrolipoyllysine-residue succinyltransferase activity	GO:0004149	1	5970	1	1	-1	-1	1	1	-1	-1	1	1	-1	-1	1	1	-1	-1	1	1	-1	-1	1	1	-1	-1	1	1	-1	-1	1	1	-1	-1	1	1	-1	-1	1	1	93	1	1	1	-1	-1	1
GO:MF	ATP-dependent diacylglycerol kinase activity	GO:0004143	5	5970	1	1	-1	-1	1	1	-1	-1	1	1	-1	-1	1	1	92	1	1	1	-1	-1	1	1	63	1	1	1	-1	-1	1	1	81	1	1	1	-1	-1	1	1	93	1	1	1	-1	-1	1
GO:MF	proton channel activity	GO:0015252	10	5970	1	1	-1	-1	1	1	-1	-1	1	1	-1	-1	1	1	-1	-1	1	1	-1	-1	1	1	-1	-1	1	1	-1	-1	1	1	-1	-1	1	1	-1	-1	1	1	93	1	1	1	-1	-1	1
GO:MF	deacetylase activity	GO:0019213	7	5970	1	1	-1	-1	1	1	-1	-1	1	1	-1	-1	1	1	-1	-1	1	1	-1	-1	1	1	-1	-1	1	1	-1	-1	1	1	-1	-1	1	1	-1	-1	1	1	93	1	1	1	-1	-1	1
GO:MF	nucleobase-containing compound kinase activity	GO:0019205	20	5970	1	1	-1	-1	1	1	-1	-1	1	1	-1	-1	1	1	-1	-1	1	1	-1	-1	1	1	-1	-1	1	1	-1	-1	1	1	-1	-1	1	1	-1	-1	1	1	93	1	1	1	-1	-1	1
GO:MF	GDP binding	GO:0019003	58	5970	1	1	-1	-1	1	1	-1	-1	1	1	81	2	1	1	92	2	1	1	40	1	1	1	63	1	1	1	-1	-1	1	1	81	1	1	1	51	2	1	1	93	1	1	1	-1	-1	1
GO:MF	guanyl nucleotide binding	GO:0019001	217	5970	1	1	-1	-1	1	1	-1	-1	1	1	81	2	1	1	92	4	1	1	40	1	1	1	63	1	1	1	-1	-1	1	1	81	2	1	1	51	3	1	1	93	2	1	1	-1	-1	1
GO:MF	histone deacetylase activity, NAD-dependent	GO:0017136	3	5970	1	1	-1	-1	1	1	-1	-1	1	1	-1	-1	1	1	-1	-1	1	1	-1	-1	1	1	-1	-1	1	1	-1	-1	1	1	-1	-1	1	1	-1	-1	1	1	93	1	1	1	-1	-1	1
GO:MF	ubiquitin-like protein peptidase activity	GO:0019783	37	5970	1	1	-1	-1	1	1	-1	-1	1	1	-1	-1	1	1	-1	-1	1	1	-1	-1	1	1	-1	-1	1	1	-1	-1	1	1	-1	-1	1	1	-1	-1	1	1	93	2	1	1	-1	-1	1
GO:MF	intramolecular transferase activity	GO:0016866	15	5970	1	1	-1	-1	1	1	-1	-1	1	1	-1	-1	1	1	-1	-1	1	1	-1	-1	1	1	-1	-1	1	1	-1	-1	1	1	-1	-1	1	1	-1	-1	1	1	93	1	1	1	-1	-1	1
GO:MF	racemase and epimerase activity, acting on carbohydrates and derivatives	GO:0016857	7	5970	1	1	-1	-1	1	1	-1	-1	1	1	-1	-1	1	1	-1	-1	1	1	-1	-1	1	1	-1	-1	1	1	-1	-1	1	1	-1	-1	1	1	-1	-1	1	1	93	1	1	1	-1	-1	1
GO:MF	racemase and epimerase activity	GO:0016854	7	5970	1	1	-1	-1	1	1	-1	-1	1	1	-1	-1	1	1	-1	-1	1	1	-1	-1	1	1	-1	-1	1	1	-1	-1	1	1	-1	-1	1	1	-1	-1	1	1	93	1	1	1	-1	-1	1
GO:MF	isomerase activity	GO:0016853	190	5970	1	1	-1	-1	1	1	-1	-1	1	1	-1	-1	1	1	92	1	1	1	40	1	1	1	-1	-1	1	1	-1	-1	1	1	81	1	1	1	51	2	1	1	93	3	1	1	-1	-1	1
GO:MF	hydro-lyase activity	GO:0016836	26	5970	1	1	-1	-1	1	1	-1	-1	1	1	81	2	1	1	-1	-1	1	1	40	2	1	1	-1	-1	1	1	37	2	1	1	-1	-1	1	1	-1	-1	1	1	93	1	1	1	-1	-1	1
GO:MF	carbon-oxygen lyase activity	GO:0016835	28	5970	1	1	-1	-1	1	1	-1	-1	1	1	81	2	1	1	-1	-1	1	1	40	2	1	1	-1	-1	1	1	37	2	1	1	-1	-1	1	1	-1	-1	1	1	93	1	1	1	-1	-1	1
GO:MF	lyase activity	GO:0016829	84	5970	1	1	-1	-1	1	1	-1	-1	1	1	81	2	1	1	-1	-1	1	1	40	2	1	1	63	1	1	1	37	2	1	1	81	1	1	1	51	1	1	1	93	1	1	1	-1	-1	1
GO:MF	ubiquitin-like protein transferase activity	GO:0019787	77	5970	1	1	-1	-1	1	1	-1	-1	1	1	-1	-1	1	1	92	1	1	1	-1	-1	1	1	-1	-1	1	1	-1	-1	1	1	-1	-1	1	1	51	1	1	1	93	1	1	1	-1	-1	1
GO:MF	enzyme binding	GO:0019899	58	5970	1	1	-1	-1	1	1	-1	-1	1	1	-1	-1	1	1	92	2	1	1	-1	-1	1	1	-1	-1	1	1	-1	-1	1	1	-1	-1	1	1	-1	-1	1	1	93	1	1	1	-1	-1	1
GO:MF	small GTPase binding	GO:0031267	31	5970	1	1	-1	-1	1	1	-1	-1	1	1	-1	-1	1	1	92	1	1	1	-1	-1	1	1	-1	-1	1	1	-1	-1	1	1	-1	-1	1	1	-1	-1	1	1	93	1	1	1	-1	-1	1
GO:MF	GTPase regulator activity	GO:0030695	88	5970	1	1	-1	-1	1	1	-1	-1	1	1	81	3	1	1	92	3	1	1	40	2	1	1	63	1	1	1	37	1	1	1	81	1	1	1	51	2	1	1	93	3	1	1	-1	-1	1
GO:MF	protein-macromolecule adaptor activity	GO:0030674	65	5970	1	1	-1	-1	1	1	-1	-1	1	1	-1	-1	1	1	-1	-1	1	1	-1	-1	1	1	63	1	1	1	-1	-1	1	1	-1	-1	1	1	-1	-1	1	1	93	1	1	1	-1	-1	1
GO:MF	structural constituent of chromatin	GO:0030527	22	5970	1	1	-1	-1	1	1	-1	-1	1	1	81	1	1	1	-1	-1	1	1	40	1	1	1	-1	-1	1	1	-1	-1	1	1	-1	-1	1	1	-1	-1	1	1	93	1	1	1	-1	-1	1
GO:MF	enzyme regulator activity	GO:0030234	160	5970	1	1	-1	-1	1	1	-1	-1	1	1	81	5	1	1	92	3	1	1	40	3	1	1	63	2	1	1	37	2	1	1	81	1	1	1	51	3	1	1	93	3	1	1	-1	-1	1
GO:MF	ATPase-coupled monoatomic cation transmembrane transporter activity	GO:0019829	21	5970	1	1	-1	-1	1	1	-1	-1	1	1	-1	-1	1	1	92	1	1	1	-1	-1	1	1	63	1	1	1	-1	-1	1	1	-1	-1	1	1	-1	-1	1	1	93	1	1	1	-1	-1	1
GO:MF	active monoatomic ion transmembrane transporter activity	GO:0022853	50	5970	1	1	-1	-1	1	1	-1	-1	1	1	-1	-1	1	1	92	2	1	1	-1	-1	1	1	63	3	1	1	-1	-1	1	1	81	1	1	1	-1	-1	1	1	93	2	1	1	-1	-1	1
GO:MF	hydrolase activity, acting on carbon-nitrogen (but not peptide) bonds, in linear amides	GO:0016811	23	5970	1	1	-1	-1	1	1	-1	-1	1	1	-1	-1	1	1	-1	-1	1	1	-1	-1	1	1	-1	-1	1	1	37	1	1	1	-1	-1	1	1	-1	-1	1	1	93	1	1	1	-1	-1	1
GO:MF	hydrolase activity, acting on carbon-nitrogen (but not peptide) bonds	GO:0016810	42	5970	1	1	-1	-1	1	1	-1	-1	1	1	-1	-1	1	1	-1	-1	1	1	-1	-1	1	1	-1	-1	1	1	37	1	1	1	-1	-1	1	1	-1	-1	1	1	93	2	1	1	-1	-1	1
GO:MF	ether hydrolase activity	GO:0016803	1	5970	1	1	-1	-1	1	1	-1	-1	1	1	-1	-1	1	1	-1	-1	1	1	-1	-1	1	1	-1	-1	1	1	-1	-1	1	1	-1	-1	1	1	-1	-1	1	1	93	1	1	1	-1	-1	1
GO:MF	metallochaperone activity	GO:0016530	5	5970	1	1	-1	-1	1	1	-1	-1	1	1	-1	-1	1	1	-1	-1	1	1	-1	-1	1	1	-1	-1	1	1	-1	-1	1	1	-1	-1	1	1	-1	-1	1	1	93	1	1	1	-1	-1	1
GO:MF	S-acyltransferase activity	GO:0016417	9	5970	1	1	-1	-1	1	1	-1	-1	1	1	-1	-1	1	1	-1	-1	1	1	-1	-1	1	1	-1	-1	1	1	-1	-1	1	1	-1	-1	1	1	-1	-1	1	1	93	1	1	1	-1	-1	1
GO:MF	lipase activity	GO:0016298	46	5970	1	1	-1	-1	1	1	-1	-1	1	1	81	2	1	1	92	2	1	1	40	1	1	1	63	1	1	1	-1	-1	1	1	81	1	1	1	51	1	1	1	93	1	1	1	-1	-1	1
GO:MF	protein-arginine N-methyltransferase activity	GO:0016274	7	5970	1	1	-1	-1	1	1	-1	-1	1	1	-1	-1	1	1	-1	-1	1	1	-1	-1	1	1	-1	-1	1	1	-1	-1	1	1	-1	-1	1	1	-1	-1	1	1	93	1	1	1	-1	-1	1
GO:MF	oxidoreductase activity, acting on the CH-NH group of donors	GO:0016645	10	5970	1	1	-1	-1	1	1	-1	-1	1	1	-1	-1	1	1	-1	-1	1	1	-1	-1	1	1	-1	-1	1	1	-1	-1	1	1	-1	-1	1	1	-1	-1	1	1	93	1	1	1	-1	-1	1
GO:MF	arginine N-methyltransferase activity	GO:0016273	7	5970	1	1	-1	-1	1	1	-1	-1	1	1	-1	-1	1	1	-1	-1	1	1	-1	-1	1	1	-1	-1	1	1	-1	-1	1	1	-1	-1	1	1	-1	-1	1	1	93	1	1	1	-1	-1	1
GO:MF	mannosyl-oligosaccharide mannosidase activity	GO:0015924	4	5970	1	1	-1	-1	1	1	-1	-1	1	1	-1	-1	1	1	-1	-1	1	1	-1	-1	1	1	-1	-1	1	1	-1	-1	1	1	-1	-1	1	1	-1	-1	1	1	93	1	1	1	-1	-1	1
GO:MF	mannosidase activity	GO:0015923	7	5970	1	1	-1	-1	1	1	-1	-1	1	1	-1	-1	1	1	-1	-1	1	1	-1	-1	1	1	-1	-1	1	1	-1	-1	1	1	-1	-1	1	1	-1	-1	1	1	93	1	1	1	-1	-1	1
GO:MF	P-type ion transporter activity	GO:0015662	6	5970	1	1	-1	-1	1	1	-1	-1	1	1	-1	-1	1	1	92	1	1	1	-1	-1	1	1	-1	-1	1	1	-1	-1	1	1	-1	-1	1	1	-1	-1	1	1	93	1	1	1	-1	-1	1
GO:MF	oxidoreduction-driven active transmembrane transporter activity	GO:0015453	29	5970	1	1	-1	-1	1	1	-1	-1	1	1	-1	-1	1	1	92	1	1	1	-1	-1	1	1	63	2	1	1	-1	-1	1	1	81	1	1	1	-1	-1	1	1	93	1	1	1	-1	-1	1
GO:MF	antioxidant activity	GO:0016209	22	5970	1	1	-1	-1	1	1	-1	-1	1	1	81	1	1	1	-1	-1	1	1	-1	-1	1	1	-1	-1	1	1	-1	-1	1	1	-1	-1	1	1	-1	-1	1	1	93	1	1	1	-1	-1	1
GO:MF	oxidoreductase activity, acting on the CH-NH group of donors, NAD or NADP as acceptor	GO:0016646	8	5970	1	1	-1	-1	1	1	-1	-1	1	1	-1	-1	1	1	-1	-1	1	1	-1	-1	1	1	-1	-1	1	1	-1	-1	1	1	-1	-1	1	1	-1	-1	1	1	93	1	1	1	-1	-1	1
GO:MF	oxidoreductase activity, acting on diphenols and related substances as donors	GO:0016679	7	5970	1	1	-1	-1	1	1	-1	-1	1	1	-1	-1	1	1	-1	-1	1	1	-1	-1	1	1	-1	-1	1	1	-1	-1	1	1	-1	-1	1	1	-1	-1	1	1	93	1	1	1	-1	-1	1
GO:MF	oxidoreductase activity, acting on peroxide as acceptor	GO:0016684	17	5970	1	1	-1	-1	1	1	-1	-1	1	1	81	1	1	1	-1	-1	1	1	-1	-1	1	1	-1	-1	1	1	-1	-1	1	1	-1	-1	1	1	-1	-1	1	1	93	1	1	1	-1	-1	1
GO:MF	hydrolase activity, acting on ether bonds	GO:0016801	1	5970	1	1	-1	-1	1	1	-1	-1	1	1	-1	-1	1	1	-1	-1	1	1	-1	-1	1	1	-1	-1	1	1	-1	-1	1	1	-1	-1	1	1	-1	-1	1	1	93	1	1	1	-1	-1	1
GO:MF	phosphatase activity	GO:0016791	110	5970	1	1	-1	-1	1	1	-1	-1	1	1	-1	-1	1	1	92	1	1	1	40	2	1	1	-1	-1	1	1	37	1	1	1	-1	-1	1	1	-1	-1	1	1	93	1	1	1	-1	-1	1
GO:MF	transferase activity, transferring sulphur-containing groups	GO:0016782	29	5970	1	1	-1	-1	1	1	-1	-1	1	1	81	1	1	1	-1	-1	1	1	-1	-1	1	1	-1	-1	1	1	-1	-1	1	1	81	1	1	1	-1	-1	1	1	93	1	1	1	-1	-1	1
GO:MF	nucleotidyltransferase activity	GO:0016779	60	5970	1	1	-1	-1	1	1	-1	-1	1	1	-1	-1	1	1	-1	-1	1	1	-1	-1	1	1	-1	-1	1	1	37	1	1	1	-1	-1	1	1	-1	-1	1	1	93	2	1	1	-1	-1	1
GO:MF	pentosyltransferase activity	GO:0016763	14	5970	1	1	-1	-1	1	1	-1	-1	1	1	81	1	1	1	-1	-1	1	1	-1	-1	1	1	-1	-1	1	1	-1	-1	1	1	-1	-1	1	1	-1	-1	1	1	93	1	1	1	-1	-1	1
GO:MF	glycosyltransferase activity	GO:0016757	99	5970	1	1	-1	-1	1	1	-1	-1	1	1	81	2	1	1	-1	-1	1	1	40	1	1	1	-1	-1	1	1	37	2	1	1	-1	-1	1	1	-1	-1	1	1	93	2	1	1	-1	-1	1
GO:MF	aminoacyltransferase activity	GO:0016755	81	5970	1	1	-1	-1	1	1	-1	-1	1	1	-1	-1	1	1	92	1	1	1	-1	-1	1	1	-1	-1	1	1	-1	-1	1	1	-1	-1	1	1	51	1	1	1	93	1	1	1	-1	-1	1
GO:MF	S-succinyltransferase activity	GO:0016751	1	5970	1	1	-1	-1	1	1	-1	-1	1	1	-1	-1	1	1	-1	-1	1	1	-1	-1	1	1	-1	-1	1	1	-1	-1	1	1	-1	-1	1	1	-1	-1	1	1	93	1	1	1	-1	-1	1
GO:MF	succinyltransferase activity	GO:0016748	2	5970	1	1	-1	-1	1	1	-1	-1	1	1	-1	-1	1	1	-1	-1	1	1	-1	-1	1	1	-1	-1	1	1	-1	-1	1	1	-1	-1	1	1	-1	-1	1	1	93	1	1	1	-1	-1	1
GO:MF	acyltransferase activity, transferring groups other than amino-acyl groups	GO:0016747	98	5970	1	1	-1	-1	1	1	-1	-1	1	1	81	2	1	1	-1	-1	1	1	40	1	1	1	63	1	1	1	37	2	1	1	81	2	1	1	-1	-1	1	1	93	2	1	1	-1	-1	1
GO:MF	acyltransferase activity	GO:0016746	195	5970	1	1	-1	-1	1	1	-1	-1	1	1	81	2	1	1	92	1	1	1	40	1	1	1	63	1	1	1	37	2	1	1	81	2	1	1	51	1	1	1	93	3	1	1	-1	-1	1
GO:MF	transferase activity, transferring one-carbon groups	GO:0016741	99	5970	1	1	-1	-1	1	1	-1	-1	1	1	-1	-1	1	1	-1	-1	1	1	-1	-1	1	1	-1	-1	1	1	-1	-1	1	1	-1	-1	1	1	51	1	1	1	93	1	1	1	-1	-1	1
GO:MF	histone H3K14 deacetylase activity, NAD-dependent	GO:0032041	2	5970	1	1	-1	-1	1	1	-1	-1	1	1	-1	-1	1	1	-1	-1	1	1	-1	-1	1	1	-1	-1	1	1	-1	-1	1	1	-1	-1	1	1	-1	-1	1	1	93	1	1	1	-1	-1	1
GO:MF	deacylase activity	GO:0160215	12	5970	1	1	-1	-1	1	1	-1	-1	1	1	-1	-1	1	1	-1	-1	1	1	-1	-1	1	1	-1	-1	1	1	-1	-1	1	1	-1	-1	1	1	-1	-1	1	1	93	1	1	1	-1	-1	1
GO:MF	NAD-dependent protein lysine deacylase activity	GO:0141218	4	5970	1	1	-1	-1	1	1	-1	-1	1	1	-1	-1	1	1	-1	-1	1	1	-1	-1	1	1	-1	-1	1	1	-1	-1	1	1	-1	-1	1	1	-1	-1	1	1	93	1	1	1	-1	-1	1
GO:MF	histone H3K deacetylase activity	GO:0141050	2	5970	1	1	-1	-1	1	1	-1	-1	1	1	-1	-1	1	1	-1	-1	1	1	-1	-1	1	1	-1	-1	1	1	-1	-1	1	1	-1	-1	1	1	-1	-1	1	1	93	1	1	1	-1	-1	1
GO:MF	molecular function activator activity	GO:0140677	78	5970	1	1	-1	-1	1	1	-1	-1	1	1	81	1	1	1	92	2	1	1	40	1	1	1	-1	-1	1	1	37	1	1	1	-1	-1	1	1	-1	-1	1	1	93	1	1	1	-1	-1	1
GO:MF	ATP-dependent FeS chaperone activity	GO:0140663	3	5970	1	1	-1	-1	1	1	-1	-1	1	1	-1	-1	1	1	-1	-1	1	1	-1	-1	1	1	-1	-1	1	1	-1	-1	1	1	-1	-1	1	1	-1	-1	1	1	93	1	1	1	-1	-1	1
GO:MF	ATP-dependent protein folding chaperone	GO:0140662	19	5970	1	1	-1	-1	1	1	-1	-1	1	1	-1	-1	1	1	-1	-1	1	1	-1	-1	1	1	-1	-1	1	1	-1	-1	1	1	-1	-1	1	1	-1	-1	1	1	93	2	1	1	-1	-1	1
GO:MF	P-type transmembrane transporter activity	GO:0140358	9	5970	1	1	-1	-1	1	1	-1	-1	1	1	-1	-1	1	1	92	1	1	1	-1	-1	1	1	-1	-1	1	1	37	1	1	1	-1	-1	1	1	-1	-1	1	1	93	1	1	1	-1	-1	1
GO:MF	molecular carrier activity	GO:0140104	17	5970	1	1	-1	-1	1	1	-1	-1	1	1	-1	-1	1	1	-1	-1	1	1	-1	-1	1	1	-1	-1	1	1	-1	-1	1	1	-1	-1	1	1	-1	-1	1	1	93	1	1	1	-1	-1	1
GO:MF	catalytic activity, acting on DNA	GO:0140097	90	5970	1	1	-1	-1	1	1	-1	-1	1	1	-1	-1	1	1	-1	-1	1	1	-1	-1	1	1	-1	-1	1	1	-1	-1	1	1	-1	-1	1	1	51	1	1	1	93	1	1	1	-1	-1	1
GO:MF	nucleic acid conformation isomerase activity	GO:0120545	76	5970	1	1	-1	-1	1	1	-1	-1	1	1	-1	-1	1	1	-1	-1	1	1	-1	-1	1	1	-1	-1	1	1	-1	-1	1	1	-1	-1	1	1	51	2	1	1	93	1	1	1	-1	-1	1
GO:MF	macromolecular conformation isomerase activity	GO:0120543	126	5970	1	1	-1	-1	1	1	-1	-1	1	1	-1	-1	1	1	92	1	1	1	-1	-1	1	1	-1	-1	1	1	-1	-1	1	1	81	1	1	1	51	2	1	1	93	1	1	1	-1	-1	1
GO:MF	deubiquitinase activity	GO:0101005	36	5970	1	1	-1	-1	1	1	-1	-1	1	1	-1	-1	1	1	-1	-1	1	1	-1	-1	1	1	-1	-1	1	1	-1	-1	1	1	-1	-1	1	1	-1	-1	1	1	93	2	1	1	-1	-1	1
GO:MF	protein folding chaperone	GO:0044183	21	5970	1	1	-1	-1	1	1	-1	-1	1	1	-1	-1	1	1	-1	-1	1	1	-1	-1	1	1	-1	-1	1	1	-1	-1	1	1	-1	-1	1	1	-1	-1	1	1	93	2	1	1	-1	-1	1
GO:MF	cargo receptor activity	GO:0038024	2	5970	1	1	-1	-1	1	1	-1	-1	1	1	-1	-1	1	1	-1	-1	1	1	-1	-1	1	1	-1	-1	1	1	37	1	1	1	-1	-1	1	1	-1	-1	1	1	93	1	1	1	-1	-1	1
GO:MF	phosphatidylinositol binding	GO:0035091	35	5970	1	1	-1	-1	1	1	-1	-1	1	1	81	1	1	1	-1	-1	1	1	40	2	1	1	-1	-1	1	1	-1	-1	1	1	-1	-1	1	1	-1	-1	1	1	93	1	1	1	-1	-1	1
GO:MF	NAD-dependent protein lysine deacetylase activity	GO:0034979	4	5970	1	1	-1	-1	1	1	-1	-1	1	1	-1	-1	1	1	-1	-1	1	1	-1	-1	1	1	-1	-1	1	1	-1	-1	1	1	-1	-1	1	1	-1	-1	1	1	93	1	1	1	-1	-1	1
GO:MF	5'-3' RNA polymerase activity	GO:0034062	23	5970	1	1	-1	-1	1	1	-1	-1	1	1	-1	-1	1	1	-1	-1	1	1	-1	-1	1	1	-1	-1	1	1	-1	-1	1	1	-1	-1	1	1	-1	-1	1	1	93	2	1	1	-1	-1	1
GO:MF	cis-stilbene-oxide hydrolase activity	GO:0033961	1	5970	1	1	-1	-1	1	1	-1	-1	1	1	-1	-1	1	1	-1	-1	1	1	-1	-1	1	1	-1	-1	1	1	-1	-1	1	1	-1	-1	1	1	-1	-1	1	1	93	1	1	1	-1	-1	1
GO:MF	protein lysine deacetylase activity	GO:0033558	5	5970	1	1	-1	-1	1	1	-1	-1	1	1	-1	-1	1	1	-1	-1	1	1	-1	-1	1	1	-1	-1	1	1	-1	-1	1	1	-1	-1	1	1	-1	-1	1	1	93	1	1	1	-1	-1	1
GO:MF	guanyl ribonucleotide binding	GO:0032561	216	5970	1	1	-1	-1	1	1	-1	-1	1	1	81	2	1	1	92	4	1	1	40	1	1	1	63	1	1	1	-1	-1	1	1	81	2	1	1	51	3	1	1	93	2	1	1	-1	-1	1
GO:MF	proton-transporting ATP synthase activity, rotational mechanism	GO:0046933	6	5970	1	1	-1	-1	1	1	-1	-1	1	1	-1	-1	1	1	-1	-1	1	1	-1	-1	1	1	-1	-1	1	1	-1	-1	1	1	-1	-1	1	1	-1	-1	1	1	93	1	1	1	-1	-1	1
GO:MF	molecular function regulator activity	GO:0098772	217	5970	1	1	-1	-1	1	1	-1	-1	1	1	81	5	1	1	92	4	1	1	40	3	1	1	63	2	1	1	37	2	1	1	81	1	1	1	51	3	1	1	93	3	1	1	-1	-1	1
GO:MF	RNA polymerase activity	GO:0097747	23	5970	1	1	-1	-1	1	1	-1	-1	1	1	-1	-1	1	1	-1	-1	1	1	-1	-1	1	1	-1	-1	1	1	-1	-1	1	1	-1	-1	1	1	-1	-1	1	1	93	2	1	1	-1	-1	1
GO:MF	nucleoside-triphosphatase regulator activity	GO:0060589	88	5970	1	1	-1	-1	1	1	-1	-1	1	1	81	3	1	1	92	3	1	1	40	2	1	1	63	1	1	1	37	1	1	1	81	1	1	1	51	2	1	1	93	3	1	1	-1	-1	1
GO:MF	molecular adaptor activity	GO:0060090	69	5970	1	1	-1	-1	1	1	-1	-1	1	1	-1	-1	1	1	-1	-1	1	1	-1	-1	1	1	63	1	1	1	-1	-1	1	1	-1	-1	1	1	-1	-1	1	1	93	1	1	1	-1	-1	1
GO:MF	carboxylic ester hydrolase activity	GO:0052689	29	5970	1	1	-1	-1	1	1	-1	-1	1	1	81	2	1	1	92	1	1	1	40	1	1	1	-1	-1	1	1	-1	-1	1	1	-1	-1	1	1	51	1	1	1	93	1	1	1	-1	-1	1
GO:MF	metal cluster binding	GO:0051540	38	5970	1	1	-1	-1	1	1	-1	-1	1	1	81	1	1	1	-1	-1	1	1	40	1	1	1	-1	-1	1	1	-1	-1	1	1	-1	-1	1	1	-1	-1	1	1	93	3	1	1	-1	-1	1
GO:MF	4 iron, 4 sulfur cluster binding	GO:0051539	14	5970	1	1	-1	-1	1	1	-1	-1	1	1	81	1	1	1	-1	-1	1	1	-1	-1	1	1	-1	-1	1	1	-1	-1	1	1	-1	-1	1	1	-1	-1	1	1	93	1	1	1	-1	-1	1
GO:MF	2 iron, 2 sulfur cluster binding	GO:0051537	13	5970	1	1	-1	-1	1	1	-1	-1	1	1	-1	-1	1	1	-1	-1	1	1	40	1	1	1	-1	-1	1	1	-1	-1	1	1	-1	-1	1	1	-1	-1	1	1	93	1	1	1	-1	-1	1
GO:MF	iron-sulfur cluster binding	GO:0051536	38	5970	1	1	-1	-1	1	1	-1	-1	1	1	81	1	1	1	-1	-1	1	1	40	1	1	1	-1	-1	1	1	-1	-1	1	1	-1	-1	1	1	-1	-1	1	1	93	3	1	1	-1	-1	1
GO:MF	NAD binding	GO:0051287	29	5970	1	1	-1	-1	1	1	-1	-1	1	1	-1	-1	1	1	-1	-1	1	1	-1	-1	1	1	-1	-1	1	1	-1	-1	1	1	-1	-1	1	1	-1	-1	1	1	93	1	1	1	-1	-1	1
GO:MF	unfolded protein binding	GO:0051082	27	5970	1	1	-1	-1	1	1	-1	-1	1	1	-1	-1	1	1	-1	-1	1	1	-1	-1	1	1	-1	-1	1	1	-1	-1	1	1	-1	-1	1	1	-1	-1	1	1	93	1	1	1	-1	-1	1
GO:MF	GTPase binding	GO:0051020	31	5970	1	1	-1	-1	1	1	-1	-1	1	1	-1	-1	1	1	92	1	1	1	-1	-1	1	1	-1	-1	1	1	-1	-1	1	1	-1	-1	1	1	-1	-1	1	1	93	1	1	1	-1	-1	1
GO:MF	heparosan-N-sulfate-glucuronate 5-epimerase activity	GO:0047464	1	5970	1	1	-1	-1	1	1	-1	-1	1	1	-1	-1	1	1	-1	-1	1	1	-1	-1	1	1	-1	-1	1	1	-1	-1	1	1	-1	-1	1	1	-1	-1	1	1	93	1	1	1	-1	-1	1
GO:MF	protein dimerization activity	GO:0046983	118	5970	1	1	-1	-1	1	1	-1	-1	1	1	81	1	1	1	-1	-1	1	1	-1	-1	1	1	-1	-1	1	1	37	1	1	1	-1	-1	1	1	-1	-1	1	1	93	4	1	1	-1	-1	1
GO:MF	protein heterodimerization activity	GO:0046982	43	5970	1	1	-1	-1	1	1	-1	-1	1	1	-1	-1	1	1	-1	-1	1	1	-1	-1	1	1	-1	-1	1	1	-1	-1	1	1	-1	-1	1	1	-1	-1	1	1	93	2	1	1	-1	-1	1
GO:MF	phosphorus-oxygen lyase activity	GO:0016849	17	5970	1	1	-1	-1	1	1	-1	-1	1	1	-1	-1	1	1	-1	-1	1	1	-1	-1	1	1	63	1	1	1	-1	-1	1	1	81	1	1	1	51	1	1	1	-1	-1	1	1	-1	-1	1
GO:MF	aldehyde-lyase activity	GO:0016832	3	5970	1	1	-1	-1	1	1	-1	-1	1	1	-1	-1	1	1	-1	-1	1	1	-1	-1	1	1	-1	-1	1	1	-1	-1	1	1	-1	-1	1	1	-1	-1	1	1	-1	-1	1	1	-1	-1	1
GO:MF	carbon-carbon lyase activity	GO:0016830	27	5970	1	1	-1	-1	1	1	-1	-1	1	1	-1	-1	1	1	-1	-1	1	1	-1	-1	1	1	-1	-1	1	1	-1	-1	1	1	-1	-1	1	1	-1	-1	1	1	-1	-1	1	1	-1	-1	1
GO:MF	hexosyltransferase activity	GO:0016758	53	5970	1	1	-1	-1	1	1	-1	-1	1	1	-1	-1	1	1	-1	-1	1	1	-1	-1	1	1	-1	-1	1	1	-1	-1	1	1	-1	-1	1	1	-1	-1	1	1	-1	-1	1	1	-1	-1	1
GO:MF	ligase activity, forming carbon-oxygen bonds	GO:0016875	38	5970	1	1	-1	-1	1	1	-1	-1	1	1	-1	-1	1	1	-1	-1	1	1	-1	-1	1	1	-1	-1	1	1	-1	-1	1	1	-1	-1	1	1	51	1	1	1	-1	-1	1	1	-1	-1	1
GO:MF	structural constituent of nuclear pore	GO:0017056	11	5970	1	1	-1	-1	1	1	-1	-1	1	1	-1	-1	1	1	-1	-1	1	1	-1	-1	1	1	-1	-1	1	1	-1	-1	1	1	-1	-1	1	1	-1	-1	1	1	-1	-1	1	1	-1	-1	1
GO:MF	TBP-class protein binding	GO:0017025	4	5970	1	1	-1	-1	1	1	-1	-1	1	1	-1	-1	1	1	-1	-1	1	1	-1	-1	1	1	-1	-1	1	1	-1	-1	1	1	-1	-1	1	1	-1	-1	1	1	-1	-1	1	1	-1	-1	1
GO:MF	fucosyltransferase activity	GO:0008417	8	5970	1	1	-1	-1	1	1	-1	-1	1	1	-1	-1	1	1	-1	-1	1	1	-1	-1	1	1	-1	-1	1	1	-1	-1	1	1	-1	-1	1	1	-1	-1	1	1	-1	-1	1	1	-1	-1	1
GO:MF	O-acyltransferase activity	GO:0008374	13	5970	1	1	-1	-1	1	1	-1	-1	1	1	-1	-1	1	1	-1	-1	1	1	40	1	1	1	-1	-1	1	1	-1	-1	1	1	-1	-1	1	1	-1	-1	1	1	-1	-1	1	1	-1	-1	1
GO:MF	voltage-gated monoatomic anion channel activity	GO:0008308	4	5970	1	1	-1	-1	1	1	-1	-1	1	1	-1	-1	1	1	-1	-1	1	1	-1	-1	1	1	-1	-1	1	1	-1	-1	1	1	-1	-1	1	1	-1	-1	1	1	-1	-1	1	1	-1	-1	1
GO:MF	ATP-dependent activity, acting on RNA	GO:0008186	36	5970	1	1	-1	-1	1	1	-1	-1	1	1	-1	-1	1	1	-1	-1	1	1	-1	-1	1	1	-1	-1	1	1	-1	-1	1	1	-1	-1	1	1	51	1	1	1	-1	-1	1	1	-1	-1	1
GO:MF	transcription factor binding	GO:0008134	12	5970	1	1	-1	-1	1	1	-1	-1	1	1	-1	-1	1	1	-1	-1	1	1	-1	-1	1	1	-1	-1	1	1	-1	-1	1	1	-1	-1	1	1	-1	-1	1	1	-1	-1	1	1	-1	-1	1
GO:MF	microtubule binding	GO:0008017	46	5970	1	1	-1	-1	1	1	-1	-1	1	1	-1	-1	1	1	92	3	1	1	-1	-1	1	1	63	1	1	1	-1	-1	1	1	81	3	1	1	51	1	1	1	-1	-1	1	1	-1	-1	1
GO:MF	oxidoreductase activity, acting on NAD(P)H	GO:0016651	24	5970	1	1	-1	-1	1	1	-1	-1	1	1	-1	-1	1	1	-1	-1	1	1	-1	-1	1	1	-1	-1	1	1	-1	-1	1	1	-1	-1	1	1	-1	-1	1	1	-1	-1	1	1	-1	-1	1
GO:MF	oxidoreductase activity, acting on the CH-NH2 group of donors, oxygen as acceptor	GO:0016641	4	5970	1	1	-1	-1	1	1	-1	-1	1	1	-1	-1	1	1	-1	-1	1	1	-1	-1	1	1	-1	-1	1	1	-1	-1	1	1	-1	-1	1	1	-1	-1	1	1	-1	-1	1	1	-1	-1	1
GO:MF	oxidoreductase activity, acting on the CH-NH2 group of donors	GO:0016638	7	5970	1	1	-1	-1	1	1	-1	-1	1	1	-1	-1	1	1	-1	-1	1	1	-1	-1	1	1	-1	-1	1	1	-1	-1	1	1	-1	-1	1	1	-1	-1	1	1	-1	-1	1	1	-1	-1	1
GO:MF	cellulase activity	GO:0008810	1	5970	1	1	-1	-1	1	1	-1	-1	1	1	-1	-1	1	1	-1	-1	1	1	-1	-1	1	1	-1	-1	1	1	-1	-1	1	1	-1	-1	1	1	-1	-1	1	1	-1	-1	1	1	-1	-1	1
GO:MF	tubulin binding	GO:0015631	62	5970	1	1	-1	-1	1	1	-1	-1	1	1	-1	-1	1	1	92	3	1	1	-1	-1	1	1	63	1	1	1	-1	-1	1	1	81	3	1	1	51	1	1	1	-1	-1	1	1	-1	-1	1
GO:MF	hexosaminidase activity	GO:0015929	7	5970	1	1	-1	-1	1	1	-1	-1	1	1	-1	-1	1	1	-1	-1	1	1	-1	-1	1	1	-1	-1	1	1	-1	-1	1	1	-1	-1	1	1	51	1	1	1	-1	-1	1	1	-1	-1	1
GO:MF	molecular function inhibitor activity	GO:0140678	44	5970	1	1	-1	-1	1	1	-1	-1	1	1	81	2	1	1	-1	-1	1	1	40	1	1	1	63	1	1	1	37	1	1	1	-1	-1	1	1	51	1	1	1	-1	-1	1	1	-1	-1	1
GO:MF	ATP-dependent chromatin remodeler activity	GO:0140658	18	5970	1	1	-1	-1	1	1	-1	-1	1	1	-1	-1	1	1	-1	-1	1	1	-1	-1	1	1	-1	-1	1	1	-1	-1	1	1	-1	-1	1	1	-1	-1	1	1	-1	-1	1	1	-1	-1	1
GO:MF	general transcription initiation factor binding	GO:0140296	4	5970	1	1	-1	-1	1	1	-1	-1	1	1	-1	-1	1	1	-1	-1	1	1	-1	-1	1	1	-1	-1	1	1	-1	-1	1	1	-1	-1	1	1	-1	-1	1	1	-1	-1	1	1	-1	-1	1
GO:MF	catalytic activity, acting on a tRNA	GO:0140101	65	5970	1	1	-1	-1	1	1	-1	-1	1	1	-1	-1	1	1	-1	-1	1	1	-1	-1	1	1	-1	-1	1	1	-1	-1	1	1	-1	-1	1	1	51	1	1	1	-1	-1	1	1	-1	-1	1
GO:MF	toxin activity	GO:0090729	5	5970	1	1	-1	-1	1	1	-1	-1	1	1	-1	-1	1	1	-1	-1	1	1	-1	-1	1	1	-1	-1	1	1	-1	-1	1	1	-1	-1	1	1	51	1	1	1	-1	-1	1	1	-1	-1	1
GO:MF	ubiquitin protein ligase activity	GO:0061630	39	5970	1	1	-1	-1	1	1	-1	-1	1	1	-1	-1	1	1	-1	-1	1	1	-1	-1	1	1	-1	-1	1	1	-1	-1	1	1	-1	-1	1	1	51	1	1	1	-1	-1	1	1	-1	-1	1
GO:MF	5'-3' DNA helicase activity	GO:0043139	4	5970	1	1	-1	-1	1	1	-1	-1	1	1	-1	-1	1	1	-1	-1	1	1	-1	-1	1	1	-1	-1	1	1	-1	-1	1	1	-1	-1	1	1	-1	-1	1	1	-1	-1	1	1	-1	-1	1
GO:MF	peptidase inhibitor activity	GO:0030414	31	5970	1	1	-1	-1	1	1	-1	-1	1	1	81	2	1	1	-1	-1	1	1	40	1	1	1	63	1	1	1	37	1	1	1	-1	-1	1	1	51	1	1	1	-1	-1	1	1	-1	-1	1
GO:MF	ubiquitin-like protein ligase activity	GO:0061659	41	5970	1	1	-1	-1	1	1	-1	-1	1	1	-1	-1	1	1	-1	-1	1	1	-1	-1	1	1	-1	-1	1	1	-1	-1	1	1	-1	-1	1	1	51	1	1	1	-1	-1	1	1	-1	-1	1
GO:MF	endopeptidase regulator activity	GO:0061135	25	5970	1	1	-1	-1	1	1	-1	-1	1	1	81	1	1	1	-1	-1	1	1	40	1	1	1	-1	-1	1	1	37	1	1	1	-1	-1	1	1	51	1	1	1	-1	-1	1	1	-1	-1	1
GO:MF	peptidase regulator activity	GO:0061134	32	5970	1	1	-1	-1	1	1	-1	-1	1	1	81	2	1	1	-1	-1	1	1	40	1	1	1	63	1	1	1	37	1	1	1	-1	-1	1	1	51	1	1	1	-1	-1	1	1	-1	-1	1
GO:MF	peptide-O-fucosyltransferase activity	GO:0046922	2	5970	1	1	-1	-1	1	1	-1	-1	1	1	-1	-1	1	1	-1	-1	1	1	-1	-1	1	1	-1	-1	1	1	-1	-1	1	1	-1	-1	1	1	-1	-1	1	1	-1	-1	1	1	-1	-1	1
GO:MF	protein tyrosine phosphatase activity	GO:0004725	26	5970	1	1	-1	-1	1	1	-1	-1	1	1	-1	-1	1	1	92	1	1	1	-1	-1	1	1	-1	-1	1	1	-1	-1	1	1	-1	-1	1	1	-1	-1	1	1	-1	-1	1	1	-1	-1	1
GO:MF	phosphoprotein phosphatase activity	GO:0004721	64	5970	1	1	-1	-1	1	1	-1	-1	1	1	-1	-1	1	1	92	1	1	1	-1	-1	1	1	-1	-1	1	1	-1	-1	1	1	-1	-1	1	1	-1	-1	1	1	-1	-1	1	1	-1	-1	1
GO:MF	phospholipase A2 activity	GO:0004623	8	5970	1	1	-1	-1	1	1	-1	-1	1	1	81	1	1	1	-1	-1	1	1	40	1	1	1	-1	-1	1	1	-1	-1	1	1	-1	-1	1	1	-1	-1	1	1	-1	-1	1	1	-1	-1	1
GO:MF	phospholipase activity	GO:0004620	28	5970	1	1	-1	-1	1	1	-1	-1	1	1	81	1	1	1	92	1	1	1	40	1	1	1	63	1	1	1	-1	-1	1	1	81	1	1	1	-1	-1	1	1	-1	-1	1	1	-1	-1	1
GO:MF	RNA nuclease activity	GO:0004540	32	5970	1	1	-1	-1	1	1	-1	-1	1	1	-1	-1	1	1	-1	-1	1	1	-1	-1	1	1	-1	-1	1	1	-1	-1	1	1	-1	-1	1	1	-1	-1	1	1	-1	-1	1	1	-1	-1	1
GO:MF	nuclease activity	GO:0004518	60	5970	1	1	-1	-1	1	1	-1	-1	1	1	-1	-1	1	1	-1	-1	1	1	-1	-1	1	1	-1	-1	1	1	-1	-1	1	1	-1	-1	1	1	-1	-1	1	1	-1	-1	1	1	-1	-1	1
GO:MF	homogentisate 1,2-dioxygenase activity	GO:0004411	1	5970	1	1	-1	-1	1	1	-1	-1	1	1	-1	-1	1	1	-1	-1	1	1	-1	-1	1	1	-1	-1	1	1	-1	-1	1	1	-1	-1	1	1	51	1	1	1	-1	-1	1	1	-1	-1	1
GO:MF	glycerone kinase activity	GO:0004371	2	5970	1	1	-1	-1	1	1	-1	-1	1	1	-1	-1	1	1	-1	-1	1	1	-1	-1	1	1	-1	-1	1	1	-1	-1	1	1	-1	-1	1	1	51	1	1	1	-1	-1	1	1	-1	-1	1
GO:MF	fructose-bisphosphate aldolase activity	GO:0004332	2	5970	1	1	-1	-1	1	1	-1	-1	1	1	-1	-1	1	1	-1	-1	1	1	-1	-1	1	1	-1	-1	1	1	-1	-1	1	1	-1	-1	1	1	-1	-1	1	1	-1	-1	1	1	-1	-1	1
GO:MF	serine-type endopeptidase activity	GO:0004252	92	5970	1	1	-1	-1	1	1	-1	-1	1	1	81	2	1	1	92	2	1	1	40	1	1	1	63	1	1	1	-1	-1	1	1	81	2	1	1	51	1	1	1	-1	-1	1	1	-1	-1	1
GO:MF	metalloendopeptidase activity	GO:0004222	48	5970	1	1	-1	-1	1	1	-1	-1	1	1	81	3	1	1	92	2	1	1	-1	-1	1	1	63	1	1	1	-1	-1	1	1	81	1	1	1	51	1	1	1	-1	-1	1	1	-1	-1	1
GO:MF	endopeptidase activity	GO:0004175	176	5970	1	1	-1	-1	1	1	-1	-1	1	1	81	5	1	1	92	4	1	1	40	2	1	1	63	2	1	1	37	1	1	1	81	3	1	1	51	2	1	1	-1	-1	1	1	-1	-1	1
GO:MF	hyalurononglucosaminidase activity	GO:0004415	1	5970	1	1	-1	-1	1	1	-1	-1	1	1	-1	-1	1	1	-1	-1	1	1	-1	-1	1	1	-1	-1	1	1	-1	-1	1	1	-1	-1	1	1	51	1	1	1	-1	-1	1	1	-1	-1	1
GO:MF	aminoacyl-tRNA ligase activity	GO:0004812	38	5970	1	1	-1	-1	1	1	-1	-1	1	1	-1	-1	1	1	-1	-1	1	1	-1	-1	1	1	-1	-1	1	1	-1	-1	1	1	-1	-1	1	1	51	1	1	1	-1	-1	1	1	-1	-1	1
GO:MF	phenylalanine-tRNA ligase activity	GO:0004826	4	5970	1	1	-1	-1	1	1	-1	-1	1	1	-1	-1	1	1	-1	-1	1	1	-1	-1	1	1	-1	-1	1	1	-1	-1	1	1	-1	-1	1	1	-1	-1	1	1	-1	-1	1	1	-1	-1	1
GO:MF	copper ion binding	GO:0005507	19	5970	1	1	-1	-1	1	1	-1	-1	1	1	-1	-1	1	1	92	1	1	1	-1	-1	1	1	-1	-1	1	1	-1	-1	1	1	81	1	1	1	-1	-1	1	1	-1	-1	1	1	-1	-1	1
GO:MF	monoatomic anion channel activity	GO:0005253	15	5970	1	1	-1	-1	1	1	-1	-1	1	1	-1	-1	1	1	92	2	1	1	-1	-1	1	1	63	2	1	1	-1	-1	1	1	81	1	1	1	-1	-1	1	1	-1	-1	1	1	-1	-1	1
GO:MF	glutamate-tRNA ligase activity	GO:0004818	2	5970	1	1	-1	-1	1	1	-1	-1	1	1	-1	-1	1	1	-1	-1	1	1	-1	-1	1	1	-1	-1	1	1	-1	-1	1	1	-1	-1	1	1	51	1	1	1	-1	-1	1	1	-1	-1	1
GO:MF	serine-type endopeptidase inhibitor activity	GO:0004867	18	5970	1	1	-1	-1	1	1	-1	-1	1	1	81	1	1	1	-1	-1	1	1	-1	-1	1	1	-1	-1	1	1	-1	-1	1	1	-1	-1	1	1	51	1	1	1	-1	-1	1	1	-1	-1	1
GO:MF	endopeptidase inhibitor activity	GO:0004866	25	5970	1	1	-1	-1	1	1	-1	-1	1	1	81	1	1	1	-1	-1	1	1	40	1	1	1	-1	-1	1	1	37	1	1	1	-1	-1	1	1	51	1	1	1	-1	-1	1	1	-1	-1	1
GO:MF	enzyme inhibitor activity	GO:0004857	40	5970	1	1	-1	-1	1	1	-1	-1	1	1	81	2	1	1	-1	-1	1	1	40	1	1	1	63	1	1	1	37	1	1	1	-1	-1	1	1	51	1	1	1	-1	-1	1	1	-1	-1	1
GO:MF	RNA helicase activity	GO:0003724	36	5970	1	1	-1	-1	1	1	-1	-1	1	1	-1	-1	1	1	-1	-1	1	1	-1	-1	1	1	-1	-1	1	1	-1	-1	1	1	-1	-1	1	1	51	1	1	1	-1	-1	1	1	-1	-1	1
GO:MF	single-stranded DNA binding	GO:0003697	11	5970	1	1	-1	-1	1	1	-1	-1	1	1	-1	-1	1	1	-1	-1	1	1	-1	-1	1	1	-1	-1	1	1	-1	-1	1	1	-1	-1	1	1	-1	-1	1	1	-1	-1	1	1	-1	-1	1
GO:MF	magnesium ion binding	GO:0000287	37	5970	1	1	-1	-1	1	1	-1	-1	1	1	81	1	1	1	-1	-1	1	1	-1	-1	1	1	-1	-1	1	1	-1	-1	1	1	-1	-1	1	1	-1	-1	1	1	-1	-1	1	1	-1	-1	1
GO:MF	tRNA binding	GO:0000049	13	5970	1	1	-1	-1	1	1	-1	-1	1	1	-1	-1	1	1	-1	-1	1	1	-1	-1	1	1	-1	-1	1	1	-1	-1	1	1	-1	-1	1	1	51	1	1	1	-1	-1	1	1	-1	-1	1
GO:MF	receptor ligand activity	GO:0048018	32	5970	1	1	-1	-1	1	1	-1	-1	1	1	-1	-1	1	1	92	1	1	1	-1	-1	1	1	-1	-1	1	1	-1	-1	1	1	-1	-1	1	1	-1	-1	1	1	-1	-1	1	1	-1	-1	1
GO:MF	peptide binding	GO:0042277	6	5970	1	1	-1	-1	1	1	-1	-1	1	1	-1	-1	1	1	92	1	1	1	-1	-1	1	1	63	1	1	1	-1	-1	1	1	81	1	1	1	-1	-1	1	1	-1	-1	1	1	-1	-1	1
GO:MF	neurexin family protein binding	GO:0042043	2	5970	1	1	-1	-1	1	1	-1	-1	1	1	-1	-1	1	1	92	1	1	1	-1	-1	1	1	-1	-1	1	1	-1	-1	1	1	81	1	1	1	-1	-1	1	1	-1	-1	1	1	-1	-1	1
GO:MF	amide binding	GO:0033218	13	5970	1	1	-1	-1	1	1	-1	-1	1	1	81	1	1	1	92	1	1	1	-1	-1	1	1	63	1	1	1	-1	-1	1	1	81	1	1	1	-1	-1	1	1	-1	-1	1	1	-1	-1	1
GO:MF	carbohydrate derivative transmembrane transporter activity	GO:1901505	19	5970	1	1	-1	-1	1	1	-1	-1	1	1	-1	-1	1	1	92	1	1	1	-1	-1	1	1	-1	-1	1	1	-1	-1	1	1	-1	-1	1	1	-1	-1	1	1	-1	-1	1	1	-1	-1	1
GO:MF	metal cation:monoatomic cation antiporter activity	GO:0140828	5	5970	1	1	-1	-1	1	1	-1	-1	1	1	-1	-1	1	1	92	1	1	1	-1	-1	1	1	63	1	1	1	-1	-1	1	1	81	1	1	1	-1	-1	1	1	-1	-1	1	1	-1	-1	1
GO:MF	polypeptide conformation or assembly isomerase activity	GO:0120544	50	5970	1	1	-1	-1	1	1	-1	-1	1	1	-1	-1	1	1	92	1	1	1	-1	-1	1	1	-1	-1	1	1	-1	-1	1	1	81	1	1	1	-1	-1	1	1	-1	-1	1	1	-1	-1	1
GO:MF	ligand-modulated transcription factor activity	GO:0098531	11	5970	1	1	-1	-1	1	1	-1	-1	1	1	81	1	1	1	92	1	1	1	40	1	1	1	-1	-1	1	1	-1	-1	1	1	81	1	1	1	-1	-1	1	1	-1	-1	1	1	-1	-1	1
GO:MF	G protein-coupled peptide receptor activity	GO:0008528	19	5970	1	1	-1	-1	1	1	-1	-1	1	1	-1	-1	1	1	-1	-1	1	1	40	1	1	1	-1	-1	1	1	-1	-1	1	1	-1	-1	1	1	-1	-1	1	1	-1	-1	1	1	-1	-1	1
GO:MF	transaminase activity	GO:0008483	13	5970	1	1	-1	-1	1	1	-1	-1	1	1	81	1	1	1	-1	-1	1	1	40	1	1	1	-1	-1	1	1	-1	-1	1	1	-1	-1	1	1	-1	-1	1	1	-1	-1	1	1	-1	-1	1
GO:MF	omega peptidase activity	GO:0008242	5	5970	1	1	-1	-1	1	1	-1	-1	1	1	81	1	1	1	-1	-1	1	1	40	1	1	1	-1	-1	1	1	-1	-1	1	1	-1	-1	1	1	-1	-1	1	1	-1	-1	1	1	-1	-1	1
GO:MF	CoA carboxylase activity	GO:0016421	1	5970	1	1	-1	-1	1	1	-1	-1	1	1	81	1	1	1	-1	-1	1	1	40	1	1	1	-1	-1	1	1	-1	-1	1	1	-1	-1	1	1	-1	-1	1	1	-1	-1	1	1	-1	-1	1
GO:MF	transferase activity, transferring nitrogenous groups	GO:0016769	14	5970	1	1	-1	-1	1	1	-1	-1	1	1	81	1	1	1	-1	-1	1	1	40	1	1	1	-1	-1	1	1	-1	-1	1	1	-1	-1	1	1	-1	-1	1	1	-1	-1	1	1	-1	-1	1
GO:MF	oxidoreductase activity, acting on CH or CH2 groups, NAD or NADP as acceptor	GO:0016726	1	5970	1	1	-1	-1	1	1	-1	-1	1	1	-1	-1	1	1	-1	-1	1	1	40	1	1	1	-1	-1	1	1	-1	-1	1	1	-1	-1	1	1	-1	-1	1	1	-1	-1	1	1	-1	-1	1
GO:MF	oxidoreductase activity, acting on CH or CH2 groups	GO:0016725	3	5970	1	1	-1	-1	1	1	-1	-1	1	1	-1	-1	1	1	-1	-1	1	1	40	1	1	1	-1	-1	1	1	-1	-1	1	1	-1	-1	1	1	-1	-1	1	1	-1	-1	1	1	-1	-1	1
GO:MF	oxidoreductase activity, acting on paired donors, with oxidation of a pair of donors resulting in the reduction of molecular oxygen to two molecules of water	GO:0016717	12	5970	1	1	-1	-1	1	1	-1	-1	1	1	81	2	1	1	-1	-1	1	1	40	1	1	1	-1	-1	1	1	-1	-1	1	1	-1	-1	1	1	-1	-1	1	1	-1	-1	1	1	-1	-1	1
GO:MF	acylglycerol O-acyltransferase activity	GO:0016411	4	5970	1	1	-1	-1	1	1	-1	-1	1	1	-1	-1	1	1	-1	-1	1	1	40	1	1	1	-1	-1	1	1	-1	-1	1	1	-1	-1	1	1	-1	-1	1	1	-1	-1	1	1	-1	-1	1
GO:MF	UDP-glycosyltransferase activity	GO:0008194	31	5970	1	1	-1	-1	1	1	-1	-1	1	1	81	1	1	1	-1	-1	1	1	40	1	1	1	-1	-1	1	1	-1	-1	1	1	-1	-1	1	1	-1	-1	1	1	-1	-1	1	1	-1	-1	1
GO:MF	phosphatidylinositol-3,4,5-trisphosphate binding	GO:0005547	1	5970	1	1	-1	-1	1	1	-1	-1	1	1	81	1	1	1	-1	-1	1	1	40	1	1	1	-1	-1	1	1	-1	-1	1	1	-1	-1	1	1	-1	-1	1	1	-1	-1	1	1	-1	-1	1
GO:MF	inositol-3-phosphate synthase activity	GO:0004512	1	5970	1	1	-1	-1	1	1	-1	-1	1	1	-1	-1	1	1	-1	-1	1	1	40	1	1	1	-1	-1	1	1	-1	-1	1	1	-1	-1	1	1	-1	-1	1	1	-1	-1	1	1	-1	-1	1
GO:MF	aminopeptidase activity	GO:0004177	15	5970	1	1	-1	-1	1	1	-1	-1	1	1	81	1	1	1	92	1	1	1	40	1	1	1	-1	-1	1	1	-1	-1	1	1	-1	-1	1	1	-1	-1	1	1	-1	-1	1	1	-1	-1	1
GO:MF	acetyl-CoA carboxylase activity	GO:0003989	1	5970	1	1	-1	-1	1	1	-1	-1	1	1	81	1	1	1	-1	-1	1	1	40	1	1	1	-1	-1	1	1	-1	-1	1	1	-1	-1	1	1	-1	-1	1	1	-1	-1	1	1	-1	-1	1
GO:MF	1-acylglycerol-3-phosphate O-acyltransferase activity	GO:0003841	3	5970	1	1	-1	-1	1	1	-1	-1	1	1	-1	-1	1	1	-1	-1	1	1	40	1	1	1	-1	-1	1	1	-1	-1	1	1	-1	-1	1	1	-1	-1	1	1	-1	-1	1	1	-1	-1	1
GO:MF	nuclear steroid receptor activity	GO:0003707	6	5970	1	1	-1	-1	1	1	-1	-1	1	1	81	1	1	1	-1	-1	1	1	40	1	1	1	-1	-1	1	1	-1	-1	1	1	-1	-1	1	1	-1	-1	1	1	-1	-1	1	1	-1	-1	1
GO:MF	peptide receptor activity	GO:0001653	19	5970	1	1	-1	-1	1	1	-1	-1	1	1	-1	-1	1	1	-1	-1	1	1	40	1	1	1	-1	-1	1	1	-1	-1	1	1	-1	-1	1	1	-1	-1	1	1	-1	-1	1	1	-1	-1	1
GO:MF	xanthine dehydrogenase activity	GO:0004854	1	5970	1	1	-1	-1	1	1	-1	-1	1	1	-1	-1	1	1	-1	-1	1	1	40	1	1	1	-1	-1	1	1	-1	-1	1	1	-1	-1	1	1	-1	-1	1	1	-1	-1	1	1	-1	-1	1
GO:MF	vasopressin receptor activity	GO:0005000	2	5970	1	1	-1	-1	1	1	-1	-1	1	1	-1	-1	1	1	-1	-1	1	1	40	1	1	1	-1	-1	1	1	-1	-1	1	1	-1	-1	1	1	-1	-1	1	1	-1	-1	1	1	-1	-1	1
GO:MF	nuclear receptor activity	GO:0004879	11	5970	1	1	-1	-1	1	1	-1	-1	1	1	81	1	1	1	92	1	1	1	40	1	1	1	-1	-1	1	1	-1	-1	1	1	81	1	1	1	-1	-1	1	1	-1	-1	1	1	-1	-1	1
GO:MF	FAD binding	GO:0071949	11	5970	1	1	-1	-1	1	1	-1	-1	1	1	-1	-1	1	1	-1	-1	1	1	40	1	1	1	-1	-1	1	1	-1	-1	1	1	-1	-1	1	1	-1	-1	1	1	-1	-1	1	1	-1	-1	1
GO:MF	lysophospholipid acyltransferase activity	GO:0071617	3	5970	1	1	-1	-1	1	1	-1	-1	1	1	-1	-1	1	1	-1	-1	1	1	40	1	1	1	-1	-1	1	1	-1	-1	1	1	-1	-1	1	1	-1	-1	1	1	-1	-1	1	1	-1	-1	1
GO:MF	vitamin B6 binding	GO:0070279	38	5970	1	1	-1	-1	1	1	-1	-1	1	1	81	1	1	1	-1	-1	1	1	40	2	1	1	-1	-1	1	1	-1	-1	1	1	-1	-1	1	1	-1	-1	1	1	-1	-1	1	1	-1	-1	1
GO:MF	metalloaminopeptidase activity	GO:0070006	9	5970	1	1	-1	-1	1	1	-1	-1	1	1	81	1	1	1	-1	-1	1	1	40	1	1	1	-1	-1	1	1	-1	-1	1	1	-1	-1	1	1	-1	-1	1	1	-1	-1	1	1	-1	-1	1
GO:MF	threonine-type peptidase activity	GO:0070003	15	5970	1	1	-1	-1	1	1	-1	-1	1	1	81	1	1	1	-1	-1	1	1	40	1	1	1	-1	-1	1	1	-1	-1	1	1	-1	-1	1	1	-1	-1	1	1	-1	-1	1	1	-1	-1	1
GO:MF	phosphatidylinositol phosphate binding	GO:1901981	9	5970	1	1	-1	-1	1	1	-1	-1	1	1	81	1	1	1	-1	-1	1	1	40	1	1	1	-1	-1	1	1	-1	-1	1	1	-1	-1	1	1	-1	-1	1	1	-1	-1	1	1	-1	-1	1
GO:MF	pyridoxal phosphate binding	GO:0030170	38	5970	1	1	-1	-1	1	1	-1	-1	1	1	81	1	1	1	-1	-1	1	1	40	2	1	1	-1	-1	1	1	-1	-1	1	1	-1	-1	1	1	-1	-1	1	1	-1	-1	1	1	-1	-1	1
GO:MF	vitamin binding	GO:0019842	54	5970	1	1	-1	-1	1	1	-1	-1	1	1	81	2	1	1	-1	-1	1	1	40	2	1	1	-1	-1	1	1	37	1	1	1	-1	-1	1	1	-1	-1	1	1	-1	-1	1	1	-1	-1	1
GO:MF	ligase activity, forming carbon-carbon bonds	GO:0016885	2	5970	1	1	-1	-1	1	1	-1	-1	1	1	81	1	1	1	-1	-1	1	1	40	1	1	1	-1	-1	1	1	-1	-1	1	1	-1	-1	1	1	-1	-1	1	1	-1	-1	1	1	-1	-1	1
GO:MF	intramolecular lyase activity	GO:0016872	1	5970	1	1	-1	-1	1	1	-1	-1	1	1	-1	-1	1	1	-1	-1	1	1	40	1	1	1	-1	-1	1	1	-1	-1	1	1	-1	-1	1	1	-1	-1	1	1	-1	-1	1	1	-1	-1	1
GO:MF	molybdopterin cofactor binding	GO:0043546	1	5970	1	1	-1	-1	1	1	-1	-1	1	1	-1	-1	1	1	-1	-1	1	1	40	1	1	1	-1	-1	1	1	-1	-1	1	1	-1	-1	1	1	-1	-1	1	1	-1	-1	1	1	-1	-1	1
GO:MF	lysophosphatidic acid acyltransferase activity	GO:0042171	3	5970	1	1	-1	-1	1	1	-1	-1	1	1	-1	-1	1	1	-1	-1	1	1	40	1	1	1	-1	-1	1	1	-1	-1	1	1	-1	-1	1	1	-1	-1	1	1	-1	-1	1	1	-1	-1	1
GO:MF	glutathione hydrolase activity	GO:0036374	3	5970	1	1	-1	-1	1	1	-1	-1	1	1	81	1	1	1	-1	-1	1	1	40	1	1	1	-1	-1	1	1	-1	-1	1	1	-1	-1	1	1	-1	-1	1	1	-1	-1	1	1	-1	-1	1
GO:MF	G-protein beta-subunit binding	GO:0031681	2	5970	1	1	-1	-1	1	1	-1	-1	1	1	-1	-1	1	1	92	1	1	1	-1	-1	1	1	63	1	1	1	-1	-1	1	1	81	1	1	1	-1	-1	1	1	-1	-1	1	1	-1	-1	1
GO:MF	sulfur compound transmembrane transporter activity	GO:1901682	5	5970	1	1	-1	-1	1	1	-1	-1	1	1	81	1	1	1	-1	-1	1	1	-1	-1	1	1	-1	-1	1	1	-1	-1	1	1	-1	-1	1	1	-1	-1	1	1	-1	-1	1	1	-1	-1	1
GO:MF	inositol phosphate kinase activity	GO:0180030	3	5970	1	1	-1	-1	1	1	-1	-1	1	1	81	1	1	1	-1	-1	1	1	-1	-1	1	1	-1	-1	1	1	-1	-1	1	1	-1	-1	1	1	-1	-1	1	1	-1	-1	1	1	-1	-1	1
GO:MF	ATPase-coupled intramembrane lipid transporter activity	GO:0140326	5	5970	1	1	-1	-1	1	1	-1	-1	1	1	81	1	1	1	-1	-1	1	1	-1	-1	1	1	-1	-1	1	1	-1	-1	1	1	-1	-1	1	1	-1	-1	1	1	-1	-1	1	1	-1	-1	1
GO:MF	intramembrane lipid transporter activity	GO:0140303	7	5970	1	1	-1	-1	1	1	-1	-1	1	1	81	1	1	1	-1	-1	1	1	-1	-1	1	1	-1	-1	1	1	-1	-1	1	1	-1	-1	1	1	-1	-1	1	1	-1	-1	1	1	-1	-1	1
GO:MF	inositol pentakisphosphate kinase activity	GO:0120517	1	5970	1	1	-1	-1	1	1	-1	-1	1	1	81	1	1	1	-1	-1	1	1	-1	-1	1	1	-1	-1	1	1	-1	-1	1	1	-1	-1	1	1	-1	-1	1	1	-1	-1	1	1	-1	-1	1
GO:MF	protein phosphorylated amino acid binding	GO:0045309	2	5970	1	1	-1	-1	1	1	-1	-1	1	1	81	1	1	1	-1	-1	1	1	-1	-1	1	1	-1	-1	1	1	-1	-1	1	1	-1	-1	1	1	-1	-1	1	1	-1	-1	1	1	-1	-1	1
GO:MF	inositol-1,3,4,5,6-pentakisphosphate 2-kinase activity	GO:0035299	1	5970	1	1	-1	-1	1	1	-1	-1	1	1	81	1	1	1	-1	-1	1	1	-1	-1	1	1	-1	-1	1	1	-1	-1	1	1	-1	-1	1	1	-1	-1	1	1	-1	-1	1	1	-1	-1	1
GO:MF	sterol binding	GO:0032934	6	5970	1	1	-1	-1	1	1	-1	-1	1	1	81	1	1	1	-1	-1	1	1	-1	-1	1	1	-1	-1	1	1	-1	-1	1	1	-1	-1	1	1	-1	-1	1	1	-1	-1	1	1	-1	-1	1
GO:MF	modified amino acid binding	GO:0072341	4	5970	1	1	-1	-1	1	1	-1	-1	1	1	81	1	1	1	-1	-1	1	1	-1	-1	1	1	-1	-1	1	1	-1	-1	1	1	-1	-1	1	1	-1	-1	1	1	-1	-1	1	1	-1	-1	1
GO:MF	oxidoreductase activity, acting on the CH-CH group of donors, with a flavin as acceptor	GO:0052890	6	5970	1	1	-1	-1	1	1	-1	-1	1	1	81	1	1	1	-1	-1	1	1	-1	-1	1	1	-1	-1	1	1	-1	-1	1	1	-1	-1	1	1	-1	-1	1	1	-1	-1	1	1	-1	-1	1
GO:MF	phosphoprotein binding	GO:0051219	2	5970	1	1	-1	-1	1	1	-1	-1	1	1	81	1	1	1	-1	-1	1	1	-1	-1	1	1	-1	-1	1	1	-1	-1	1	1	-1	-1	1	1	-1	-1	1	1	-1	-1	1	1	-1	-1	1
GO:MF	monosaccharide binding	GO:0048029	11	5970	1	1	-1	-1	1	1	-1	-1	1	1	81	1	1	1	-1	-1	1	1	-1	-1	1	1	-1	-1	1	1	37	1	1	1	-1	-1	1	1	-1	-1	1	1	-1	-1	1	1	-1	-1	1
GO:MF	phosphopantetheine binding	GO:0031177	2	5970	1	1	-1	-1	1	1	-1	-1	1	1	81	1	1	1	-1	-1	1	1	-1	-1	1	1	-1	-1	1	1	-1	-1	1	1	-1	-1	1	1	-1	-1	1	1	-1	-1	1	1	-1	-1	1
GO:MF	transmembrane receptor protein tyrosine kinase activity	GO:0004714	8	5970	1	1	-1	-1	1	1	-1	-1	1	1	81	1	1	1	-1	-1	1	1	-1	-1	1	1	-1	-1	1	1	-1	-1	1	1	-1	-1	1	1	-1	-1	1	1	-1	-1	1	1	-1	-1	1
GO:MF	protein tyrosine kinase activity	GO:0004713	33	5970	1	1	-1	-1	1	1	-1	-1	1	1	81	2	1	1	-1	-1	1	1	-1	-1	1	1	-1	-1	1	1	37	1	1	1	-1	-1	1	1	-1	-1	1	1	-1	-1	1	1	-1	-1	1
GO:MF	nicotinate phosphoribosyltransferase activity	GO:0004516	1	5970	1	1	-1	-1	1	1	-1	-1	1	1	81	1	1	1	-1	-1	1	1	-1	-1	1	1	-1	-1	1	1	-1	-1	1	1	-1	-1	1	1	-1	-1	1	1	-1	-1	1	1	-1	-1	1
GO:MF	nicotinate-nucleotide diphosphorylase (carboxylating) activity	GO:0004514	1	5970	1	1	-1	-1	1	1	-1	-1	1	1	81	1	1	1	-1	-1	1	1	-1	-1	1	1	-1	-1	1	1	-1	-1	1	1	-1	-1	1	1	-1	-1	1	1	-1	-1	1	1	-1	-1	1
GO:MF	hexokinase activity	GO:0004396	2	5970	1	1	-1	-1	1	1	-1	-1	1	1	81	1	1	1	-1	-1	1	1	-1	-1	1	1	-1	-1	1	1	-1	-1	1	1	-1	-1	1	1	-1	-1	1	1	-1	-1	1	1	-1	-1	1
GO:MF	glucosylceramidase activity	GO:0004348	2	5970	1	1	-1	-1	1	1	-1	-1	1	1	81	1	1	1	-1	-1	1	1	-1	-1	1	1	-1	-1	1	1	-1	-1	1	1	-1	-1	1	1	-1	-1	1	1	-1	-1	1	1	-1	-1	1
GO:MF	fibroblast growth factor receptor activity	GO:0005007	1	5970	1	1	-1	-1	1	1	-1	-1	1	1	81	1	1	1	-1	-1	1	1	-1	-1	1	1	-1	-1	1	1	-1	-1	1	1	-1	-1	1	1	-1	-1	1	1	-1	-1	1	1	-1	-1	1
GO:MF	D-glucose binding	GO:0005536	2	5970	1	1	-1	-1	1	1	-1	-1	1	1	81	1	1	1	-1	-1	1	1	-1	-1	1	1	-1	-1	1	1	-1	-1	1	1	-1	-1	1	1	-1	-1	1	1	-1	-1	1	1	-1	-1	1
GO:MF	steroid binding	GO:0005496	7	5970	1	1	-1	-1	1	1	-1	-1	1	1	81	1	1	1	-1	-1	1	1	-1	-1	1	1	-1	-1	1	1	-1	-1	1	1	-1	-1	1	1	-1	-1	1	1	-1	-1	1	1	-1	-1	1
GO:MF	solute:inorganic anion antiporter activity	GO:0005452	2	5970	1	1	-1	-1	1	1	-1	-1	1	1	81	1	1	1	-1	-1	1	1	-1	-1	1	1	63	1	1	1	-1	-1	1	1	-1	-1	1	1	-1	-1	1	1	-1	-1	1	1	-1	-1	1
GO:MF	galactokinase activity	GO:0004335	2	5970	1	1	-1	-1	1	1	-1	-1	1	1	81	1	1	1	-1	-1	1	1	-1	-1	1	1	-1	-1	1	1	-1	-1	1	1	-1	-1	1	1	-1	-1	1	1	-1	-1	1	1	-1	-1	1
GO:MF	3-oxoacyl-[acyl-carrier-protein] synthase activity	GO:0004315	3	5970	1	1	-1	-1	1	1	-1	-1	1	1	81	1	1	1	-1	-1	1	1	-1	-1	1	1	-1	-1	1	1	-1	-1	1	1	-1	-1	1	1	-1	-1	1	1	-1	-1	1	1	-1	-1	1
GO:MF	fatty acid synthase activity	GO:0004312	1	5970	1	1	-1	-1	1	1	-1	-1	1	1	81	1	1	1	-1	-1	1	1	-1	-1	1	1	-1	-1	1	1	-1	-1	1	1	-1	-1	1	1	-1	-1	1	1	-1	-1	1	1	-1	-1	1
GO:MF	phosphotyrosine residue binding	GO:0001784	2	5970	1	1	-1	-1	1	1	-1	-1	1	1	81	1	1	1	-1	-1	1	1	-1	-1	1	1	-1	-1	1	1	-1	-1	1	1	-1	-1	1	1	-1	-1	1	1	-1	-1	1	1	-1	-1	1
GO:MF	dihydroorotate dehydrogenase activity	GO:0004152	2	5970	1	1	-1	-1	1	1	-1	-1	1	1	81	1	1	1	-1	-1	1	1	-1	-1	1	1	-1	-1	1	1	-1	-1	1	1	-1	-1	1	1	-1	-1	1	1	-1	-1	1	1	-1	-1	1
GO:MF	acyl-CoA dehydrogenase activity	GO:0003995	6	5970	1	1	-1	-1	1	1	-1	-1	1	1	81	1	1	1	-1	-1	1	1	-1	-1	1	1	-1	-1	1	1	-1	-1	1	1	-1	-1	1	1	-1	-1	1	1	-1	-1	1	1	-1	-1	1
GO:MF	peptide-methionine (S)-S-oxide reductase activity	GO:0008113	1	5970	1	1	-1	-1	1	1	-1	-1	1	1	81	1	1	1	-1	-1	1	1	-1	-1	1	1	-1	-1	1	1	-1	-1	1	1	-1	-1	1	1	-1	-1	1	1	-1	-1	1	1	-1	-1	1
GO:MF	NAD+ kinase activity	GO:0003951	5	5970	1	1	-1	-1	1	1	-1	-1	1	1	81	1	1	1	92	1	1	1	-1	-1	1	1	63	1	1	1	-1	-1	1	1	81	1	1	1	-1	-1	1	1	-1	-1	1	1	-1	-1	1
GO:MF	cytoskeletal motor activity	GO:0003774	63	5970	1	1	-1	-1	1	1	-1	-1	1	1	81	2	1	1	92	2	1	1	-1	-1	1	1	-1	-1	1	1	-1	-1	1	1	81	2	1	1	-1	-1	1	1	-1	-1	1	1	-1	-1	1
GO:MF	mRNA binding	GO:0003729	17	5970	1	1	-1	-1	1	1	-1	-1	1	1	81	1	1	1	-1	-1	1	1	-1	-1	1	1	-1	-1	1	1	-1	-1	1	1	-1	-1	1	1	-1	-1	1	1	-1	-1	1	1	-1	-1	1
GO:MF	sulfotransferase activity	GO:0008146	17	5970	1	1	-1	-1	1	1	-1	-1	1	1	81	1	1	1	-1	-1	1	1	-1	-1	1	1	-1	-1	1	1	-1	-1	1	1	81	1	1	1	-1	-1	1	1	-1	-1	1	1	-1	-1	1
GO:MF	ligase activity, forming carbon-nitrogen bonds	GO:0016879	22	5970	1	1	-1	-1	1	1	-1	-1	1	1	81	1	1	1	-1	-1	1	1	-1	-1	1	1	-1	-1	1	1	37	1	1	1	-1	-1	1	1	-1	-1	1	1	-1	-1	1	1	-1	-1	1
GO:MF	glycosylceramidase activity	GO:0017042	2	5970	1	1	-1	-1	1	1	-1	-1	1	1	81	1	1	1	-1	-1	1	1	-1	-1	1	1	-1	-1	1	1	-1	-1	1	1	-1	-1	1	1	-1	-1	1	1	-1	-1	1	1	-1	-1	1
GO:MF	carbohydrate kinase activity	GO:0019200	11	5970	1	1	-1	-1	1	1	-1	-1	1	1	81	2	1	1	-1	-1	1	1	-1	-1	1	1	-1	-1	1	1	-1	-1	1	1	-1	-1	1	1	-1	-1	1	1	-1	-1	1	1	-1	-1	1
GO:MF	transmembrane receptor protein kinase activity	GO:0019199	14	5970	1	1	-1	-1	1	1	-1	-1	1	1	81	1	1	1	-1	-1	1	1	-1	-1	1	1	-1	-1	1	1	-1	-1	1	1	-1	-1	1	1	-1	-1	1	1	-1	-1	1	1	-1	-1	1
GO:MF	dihydropyrimidine dehydrogenase (NADP+) activity	GO:0017113	1	5970	1	1	-1	-1	1	1	-1	-1	1	1	81	1	1	1	-1	-1	1	1	-1	-1	1	1	-1	-1	1	1	-1	-1	1	1	-1	-1	1	1	-1	-1	1	1	-1	-1	1	1	-1	-1	1
GO:MF	chloride transmembrane transporter activity	GO:0015108	19	5970	1	1	-1	-1	1	1	-1	-1	1	1	81	1	1	1	92	2	1	1	-1	-1	1	1	63	2	1	1	-1	-1	1	1	81	2	1	1	-1	-1	1	1	-1	-1	1	1	-1	-1	1
GO:MF	protein-tyrosine sulfotransferase activity	GO:0008476	1	5970	1	1	-1	-1	1	1	-1	-1	1	1	81	1	1	1	-1	-1	1	1	-1	-1	1	1	-1	-1	1	1	-1	-1	1	1	-1	-1	1	1	-1	-1	1	1	-1	-1	1	1	-1	-1	1
GO:MF	secondary active sulfate transmembrane transporter activity	GO:0008271	4	5970	1	1	-1	-1	1	1	-1	-1	1	1	81	1	1	1	-1	-1	1	1	-1	-1	1	1	-1	-1	1	1	-1	-1	1	1	-1	-1	1	1	-1	-1	1	1	-1	-1	1	1	-1	-1	1
GO:MF	sulfate transmembrane transporter activity	GO:0015116	4	5970	1	1	-1	-1	1	1	-1	-1	1	1	81	1	1	1	-1	-1	1	1	-1	-1	1	1	-1	-1	1	1	-1	-1	1	1	-1	-1	1	1	-1	-1	1	1	-1	-1	1	1	-1	-1	1
GO:MF	solute:monoatomic cation symporter activity	GO:0015294	5	5970	1	1	-1	-1	1	1	-1	-1	1	1	81	1	1	1	-1	-1	1	1	-1	-1	1	1	-1	-1	1	1	-1	-1	1	1	81	1	1	1	-1	-1	1	1	-1	-1	1	1	-1	-1	1
GO:MF	oxidoreductase activity, acting on a sulfur group of donors, disulfide as acceptor	GO:0016671	5	5970	1	1	-1	-1	1	1	-1	-1	1	1	81	1	1	1	-1	-1	1	1	-1	-1	1	1	-1	-1	1	1	-1	-1	1	1	-1	-1	1	1	-1	-1	1	1	-1	-1	1	1	-1	-1	1
GO:MF	oxidoreductase activity, acting on a sulfur group of donors	GO:0016667	19	5970	1	1	-1	-1	1	1	-1	-1	1	1	81	1	1	1	-1	-1	1	1	-1	-1	1	1	-1	-1	1	1	-1	-1	1	1	-1	-1	1	1	-1	-1	1	1	-1	-1	1	1	-1	-1	1
GO:MF	oxidoreductase activity, acting on the CH-CH group of donors, NAD or NADP as acceptor	GO:0016628	7	5970	1	1	-1	-1	1	1	-1	-1	1	1	81	1	1	1	-1	-1	1	1	-1	-1	1	1	-1	-1	1	1	-1	-1	1	1	-1	-1	1	1	-1	-1	1	1	-1	-1	1	1	-1	-1	1
GO:MF	oxidoreductase activity, acting on the CH-CH group of donors	GO:0016627	26	5970	1	1	-1	-1	1	1	-1	-1	1	1	81	2	1	1	-1	-1	1	1	-1	-1	1	1	-1	-1	1	1	-1	-1	1	1	-1	-1	1	1	-1	-1	1	1	-1	-1	1	1	-1	-1	1
GO:MF	chloride:monoatomic cation symporter activity	GO:0015377	5	5970	1	1	-1	-1	1	1	-1	-1	1	1	81	1	1	1	-1	-1	1	1	-1	-1	1	1	-1	-1	1	1	-1	-1	1	1	81	1	1	1	-1	-1	1	1	-1	-1	1	1	-1	-1	1
GO:MF	antiporter activity	GO:0015297	12	5970	1	1	-1	-1	1	1	-1	-1	1	1	81	1	1	1	92	2	1	1	-1	-1	1	1	63	2	1	1	-1	-1	1	1	81	1	1	1	-1	-1	1	1	-1	-1	1	1	-1	-1	1
GO:MF	monoatomic anion:monoatomic cation symporter activity	GO:0015296	5	5970	1	1	-1	-1	1	1	-1	-1	1	1	81	1	1	1	-1	-1	1	1	-1	-1	1	1	-1	-1	1	1	-1	-1	1	1	81	1	1	1	-1	-1	1	1	-1	-1	1	1	-1	-1	1
GO:MF	phospholipase C activity	GO:0004629	5	5970	1	1	-1	-1	1	1	-1	-1	1	1	-1	-1	1	1	92	1	1	1	-1	-1	1	1	63	1	1	1	-1	-1	1	1	81	1	1	1	-1	-1	1	1	-1	-1	1	1	-1	-1	1
GO:MF	dopamine beta-monooxygenase activity	GO:0004500	3	5970	1	1	-1	-1	1	1	-1	-1	1	1	-1	-1	1	1	92	1	1	1	-1	-1	1	1	-1	-1	1	1	-1	-1	1	1	81	1	1	1	-1	-1	1	1	-1	-1	1	1	-1	-1	1
GO:MF	phosphatidylinositol-4,5-bisphosphate phospholipase C activity	GO:0004435	5	5970	1	1	-1	-1	1	1	-1	-1	1	1	-1	-1	1	1	92	1	1	1	-1	-1	1	1	63	1	1	1	-1	-1	1	1	81	1	1	1	-1	-1	1	1	-1	-1	1	1	-1	-1	1
GO:MF	cholinesterase activity	GO:0004104	2	5970	1	1	-1	-1	1	1	-1	-1	1	1	-1	-1	1	1	92	1	1	1	-1	-1	1	1	-1	-1	1	1	-1	-1	1	1	-1	-1	1	1	-1	-1	1	1	-1	-1	1	1	-1	-1	1
GO:MF	acetylcholinesterase activity	GO:0003990	2	5970	1	1	-1	-1	1	1	-1	-1	1	1	-1	-1	1	1	92	1	1	1	-1	-1	1	1	-1	-1	1	1	-1	-1	1	1	-1	-1	1	1	-1	-1	1	1	-1	-1	1	1	-1	-1	1
GO:MF	ATP:ADP antiporter activity	GO:0005471	3	5970	1	1	-1	-1	1	1	-1	-1	1	1	-1	-1	1	1	92	1	1	1	-1	-1	1	1	-1	-1	1	1	-1	-1	1	1	-1	-1	1	1	-1	-1	1	1	-1	-1	1	1	-1	-1	1
GO:MF	calcium:sodium antiporter activity	GO:0005432	2	5970	1	1	-1	-1	1	1	-1	-1	1	1	-1	-1	1	1	92	1	1	1	-1	-1	1	1	63	1	1	1	-1	-1	1	1	81	1	1	1	-1	-1	1	1	-1	-1	1	1	-1	-1	1
GO:MF	ATP transmembrane transporter activity	GO:0005347	11	5970	1	1	-1	-1	1	1	-1	-1	1	1	-1	-1	1	1	92	1	1	1	-1	-1	1	1	-1	-1	1	1	-1	-1	1	1	-1	-1	1	1	-1	-1	1	1	-1	-1	1	1	-1	-1	1
GO:MF	purine ribonucleotide transmembrane transporter activity	GO:0005346	11	5970	1	1	-1	-1	1	1	-1	-1	1	1	-1	-1	1	1	92	1	1	1	-1	-1	1	1	-1	-1	1	1	-1	-1	1	1	-1	-1	1	1	-1	-1	1	1	-1	-1	1	1	-1	-1	1
GO:MF	sodium channel activity	GO:0005272	11	5970	1	1	-1	-1	1	1	-1	-1	1	1	-1	-1	1	1	92	1	1	1	-1	-1	1	1	63	1	1	1	-1	-1	1	1	81	1	1	1	-1	-1	1	1	-1	-1	1	1	-1	-1	1
GO:MF	chloride channel activity	GO:0005254	14	5970	1	1	-1	-1	1	1	-1	-1	1	1	-1	-1	1	1	92	2	1	1	-1	-1	1	1	63	2	1	1	-1	-1	1	1	81	1	1	1	-1	-1	1	1	-1	-1	1	1	-1	-1	1
GO:MF	voltage-gated sodium channel activity	GO:0005248	2	5970	1	1	-1	-1	1	1	-1	-1	1	1	-1	-1	1	1	92	1	1	1	-1	-1	1	1	63	1	1	1	-1	-1	1	1	81	1	1	1	-1	-1	1	1	-1	-1	1	1	-1	-1	1
GO:MF	signaling receptor binding	GO:0005102	59	5970	1	1	-1	-1	1	1	-1	-1	1	1	-1	-1	1	1	92	3	1	1	-1	-1	1	1	63	1	1	1	-1	-1	1	1	81	2	1	1	-1	-1	1	1	-1	-1	1	1	-1	-1	1
GO:MF	G protein-coupled GABA receptor activity	GO:0004965	3	5970	1	1	-1	-1	1	1	-1	-1	1	1	-1	-1	1	1	92	1	1	1	-1	-1	1	1	63	1	1	1	-1	-1	1	1	81	1	1	1	-1	-1	1	1	-1	-1	1	1	-1	-1	1
GO:MF	microtubule motor activity	GO:0003777	44	5970	1	1	-1	-1	1	1	-1	-1	1	1	-1	-1	1	1	92	1	1	1	-1	-1	1	1	-1	-1	1	1	-1	-1	1	1	81	1	1	1	-1	-1	1	1	-1	-1	1	1	-1	-1	1
GO:MF	amyloid-beta binding	GO:0001540	2	5970	1	1	-1	-1	1	1	-1	-1	1	1	-1	-1	1	1	92	1	1	1	-1	-1	1	1	63	1	1	1	-1	-1	1	1	81	1	1	1	-1	-1	1	1	-1	-1	1	1	-1	-1	1
GO:MF	SNARE binding	GO:0000149	1	5970	1	1	-1	-1	1	1	-1	-1	1	1	-1	-1	1	1	92	1	1	1	-1	-1	1	1	63	1	1	1	-1	-1	1	1	81	1	1	1	-1	-1	1	1	-1	-1	1	1	-1	-1	1
GO:MF	adenine nucleotide transmembrane transporter activity	GO:0000295	11	5970	1	1	-1	-1	1	1	-1	-1	1	1	-1	-1	1	1	92	1	1	1	-1	-1	1	1	-1	-1	1	1	-1	-1	1	1	-1	-1	1	1	-1	-1	1	1	-1	-1	1	1	-1	-1	1
GO:MF	calcium-dependent phospholipid binding	GO:0005544	6	5970	1	1	-1	-1	1	1	-1	-1	1	1	-1	-1	1	1	92	1	1	1	-1	-1	1	1	63	1	1	1	-1	-1	1	1	81	1	1	1	-1	-1	1	1	-1	-1	1	1	-1	-1	1
GO:MF	oxidative phosphorylation uncoupler activity	GO:0017077	1	5970	1	1	-1	-1	1	1	-1	-1	1	1	-1	-1	1	1	92	1	1	1	-1	-1	1	1	63	1	1	1	-1	-1	1	1	81	1	1	1	-1	-1	1	1	-1	-1	1	1	-1	-1	1
GO:MF	syntaxin binding	GO:0019905	1	5970	1	1	-1	-1	1	1	-1	-1	1	1	-1	-1	1	1	92	1	1	1	-1	-1	1	1	63	1	1	1	-1	-1	1	1	81	1	1	1	-1	-1	1	1	-1	-1	1	1	-1	-1	1
GO:MF	signaling receptor activator activity	GO:0030546	32	5970	1	1	-1	-1	1	1	-1	-1	1	1	-1	-1	1	1	92	1	1	1	-1	-1	1	1	-1	-1	1	1	-1	-1	1	1	-1	-1	1	1	-1	-1	1	1	-1	-1	1	1	-1	-1	1
GO:MF	signaling receptor regulator activity	GO:0030545	34	5970	1	1	-1	-1	1	1	-1	-1	1	1	-1	-1	1	1	92	1	1	1	-1	-1	1	1	-1	-1	1	1	-1	-1	1	1	-1	-1	1	1	-1	-1	1	1	-1	-1	1	1	-1	-1	1
GO:MF	semaphorin receptor binding	GO:0030215	4	5970	1	1	-1	-1	1	1	-1	-1	1	1	-1	-1	1	1	92	1	1	1	-1	-1	1	1	-1	-1	1	1	-1	-1	1	1	81	1	1	1	-1	-1	1	1	-1	-1	1	1	-1	-1	1
GO:MF	solute:potassium antiporter activity	GO:0022821	1	5970	1	1	-1	-1	1	1	-1	-1	1	1	-1	-1	1	1	92	1	1	1	-1	-1	1	1	63	1	1	1	-1	-1	1	1	81	1	1	1	-1	-1	1	1	-1	-1	1	1	-1	-1	1
GO:MF	diacylglycerol binding	GO:0019992	1	5970	1	1	-1	-1	1	1	-1	-1	1	1	-1	-1	1	1	92	1	1	1	-1	-1	1	1	63	1	1	1	-1	-1	1	1	81	1	1	1	-1	-1	1	1	-1	-1	1	1	-1	-1	1
GO:MF	kinase binding	GO:0019900	11	5970	1	1	-1	-1	1	1	-1	-1	1	1	-1	-1	1	1	92	1	1	1	-1	-1	1	1	-1	-1	1	1	-1	-1	1	1	-1	-1	1	1	-1	-1	1	1	-1	-1	1	1	-1	-1	1
GO:MF	oxidoreductase activity, acting on paired donors, with incorporation or reduction of molecular oxygen, reduced ascorbate as one donor, and incorporation of one atom of oxygen	GO:0016715	4	5970	1	1	-1	-1	1	1	-1	-1	1	1	-1	-1	1	1	92	1	1	1	-1	-1	1	1	-1	-1	1	1	-1	-1	1	1	81	1	1	1	-1	-1	1	1	-1	-1	1	1	-1	-1	1
GO:MF	organic anion transmembrane transporter activity	GO:0008514	31	5970	1	1	-1	-1	1	1	-1	-1	1	1	-1	-1	1	1	92	1	1	1	-1	-1	1	1	-1	-1	1	1	-1	-1	1	1	-1	-1	1	1	-1	-1	1	1	-1	-1	1	1	-1	-1	1
GO:MF	calcium, potassium:sodium antiporter activity	GO:0008273	1	5970	1	1	-1	-1	1	1	-1	-1	1	1	-1	-1	1	1	92	1	1	1	-1	-1	1	1	63	1	1	1	-1	-1	1	1	81	1	1	1	-1	-1	1	1	-1	-1	1	1	-1	-1	1
GO:MF	growth factor activity	GO:0008083	17	5970	1	1	-1	-1	1	1	-1	-1	1	1	-1	-1	1	1	92	1	1	1	-1	-1	1	1	-1	-1	1	1	-1	-1	1	1	-1	-1	1	1	-1	-1	1	1	-1	-1	1	1	-1	-1	1
GO:MF	sodium ion transmembrane transporter activity	GO:0015081	16	5970	1	1	-1	-1	1	1	-1	-1	1	1	-1	-1	1	1	92	2	1	1	-1	-1	1	1	63	2	1	1	-1	-1	1	1	81	2	1	1	-1	-1	1	1	-1	-1	1	1	-1	-1	1
GO:MF	nucleotide transmembrane transporter activity	GO:0015215	11	5970	1	1	-1	-1	1	1	-1	-1	1	1	-1	-1	1	1	92	1	1	1	-1	-1	1	1	-1	-1	1	1	-1	-1	1	1	-1	-1	1	1	-1	-1	1	1	-1	-1	1	1	-1	-1	1
GO:MF	nucleobase-containing compound transmembrane transporter activity	GO:0015932	20	5970	1	1	-1	-1	1	1	-1	-1	1	1	-1	-1	1	1	92	1	1	1	-1	-1	1	1	-1	-1	1	1	-1	-1	1	1	-1	-1	1	1	-1	-1	1	1	-1	-1	1	1	-1	-1	1
GO:MF	calcium:monoatomic cation antiporter activity	GO:0015368	2	5970	1	1	-1	-1	1	1	-1	-1	1	1	-1	-1	1	1	92	1	1	1	-1	-1	1	1	63	1	1	1	-1	-1	1	1	81	1	1	1	-1	-1	1	1	-1	-1	1	1	-1	-1	1
GO:MF	ADP transmembrane transporter activity	GO:0015217	3	5970	1	1	-1	-1	1	1	-1	-1	1	1	-1	-1	1	1	92	1	1	1	-1	-1	1	1	-1	-1	1	1	-1	-1	1	1	-1	-1	1	1	-1	-1	1	1	-1	-1	1	1	-1	-1	1
GO:MF	purine nucleotide transmembrane transporter activity	GO:0015216	11	5970	1	1	-1	-1	1	1	-1	-1	1	1	-1	-1	1	1	92	1	1	1	-1	-1	1	1	-1	-1	1	1	-1	-1	1	1	-1	-1	1	1	-1	-1	1	1	-1	-1	1	1	-1	-1	1
GO:MF	organophosphate ester transmembrane transporter activity	GO:0015605	16	5970	1	1	-1	-1	1	1	-1	-1	1	1	-1	-1	1	1	92	1	1	1	-1	-1	1	1	-1	-1	1	1	-1	-1	1	1	-1	-1	1	1	-1	-1	1	1	-1	-1	1	1	-1	-1	1
GO:MF	sulfur compound binding	GO:1901681	14	5970	1	1	-1	-1	1	1	-1	-1	1	1	-1	-1	1	1	-1	-1	1	1	-1	-1	1	1	-1	-1	1	1	-1	-1	1	1	81	1	1	1	-1	-1	1	1	-1	-1	1	1	-1	-1	1
GO:MF	translation factor activity	GO:0180051	46	5970	1	1	-1	-1	1	1	-1	-1	1	1	-1	-1	1	1	-1	-1	1	1	-1	-1	1	1	63	1	1	1	-1	-1	1	1	81	1	1	1	-1	-1	1	1	-1	-1	1	1	-1	-1	1
GO:MF	phosphatidylinositol kinase activity	GO:0052742	5	5970	1	1	-1	-1	1	1	-1	-1	1	1	-1	-1	1	1	-1	-1	1	1	-1	-1	1	1	-1	-1	1	1	-1	-1	1	1	81	1	1	1	-1	-1	1	1	-1	-1	1	1	-1	-1	1
GO:MF	translation initiation factor activity	GO:0003743	30	5970	1	1	-1	-1	1	1	-1	-1	1	1	-1	-1	1	1	-1	-1	1	1	-1	-1	1	1	63	1	1	1	-1	-1	1	1	81	1	1	1	-1	-1	1	1	-1	-1	1	1	-1	-1	1
GO:MF	calcium/calmodulin-dependent protein kinase activity	GO:0004683	2	5970	1	1	-1	-1	1	1	-1	-1	1	1	-1	-1	1	1	-1	-1	1	1	-1	-1	1	1	-1	-1	1	1	-1	-1	1	1	81	1	1	1	-1	-1	1	1	-1	-1	1	1	-1	-1	1
GO:MF	adenylate cyclase activity	GO:0004016	4	5970	1	1	-1	-1	1	1	-1	-1	1	1	-1	-1	1	1	-1	-1	1	1	-1	-1	1	1	63	1	1	1	-1	-1	1	1	81	1	1	1	-1	-1	1	1	-1	-1	1	1	-1	-1	1
GO:MF	palmitoyltransferase activity	GO:0016409	12	5970	1	1	-1	-1	1	1	-1	-1	1	1	-1	-1	1	1	-1	-1	1	1	-1	-1	1	1	63	1	1	1	-1	-1	1	1	81	2	1	1	-1	-1	1	1	-1	-1	1	1	-1	-1	1
GO:MF	potassium:chloride symporter activity	GO:0015379	1	5970	1	1	-1	-1	1	1	-1	-1	1	1	-1	-1	1	1	-1	-1	1	1	-1	-1	1	1	-1	-1	1	1	-1	-1	1	1	81	1	1	1	-1	-1	1	1	-1	-1	1	1	-1	-1	1
GO:MF	calmodulin binding	GO:0005516	8	5970	1	1	-1	-1	1	1	-1	-1	1	1	-1	-1	1	1	-1	-1	1	1	-1	-1	1	1	-1	-1	1	1	-1	-1	1	1	81	1	1	1	-1	-1	1	1	-1	-1	1	1	-1	-1	1
GO:MF	glycosaminoglycan binding	GO:0005539	7	5970	1	1	-1	-1	1	1	-1	-1	1	1	-1	-1	1	1	-1	-1	1	1	-1	-1	1	1	-1	-1	1	1	-1	-1	1	1	81	1	1	1	-1	-1	1	1	-1	-1	1	1	-1	-1	1
GO:MF	heparin binding	GO:0008201	2	5970	1	1	-1	-1	1	1	-1	-1	1	1	-1	-1	1	1	-1	-1	1	1	-1	-1	1	1	-1	-1	1	1	-1	-1	1	1	81	1	1	1	-1	-1	1	1	-1	-1	1	1	-1	-1	1
GO:MF	acetylcholine receptor activity	GO:0015464	3	5970	1	1	-1	-1	1	1	-1	-1	1	1	-1	-1	1	1	-1	-1	1	1	-1	-1	1	1	63	1	1	1	-1	-1	1	1	-1	-1	1	1	-1	-1	1	1	-1	-1	1	1	-1	-1	1
GO:MF	intracellularly gated calcium channel activity	GO:0015278	1	5970	1	1	-1	-1	1	1	-1	-1	1	1	-1	-1	1	1	-1	-1	1	1	-1	-1	1	1	63	1	1	1	-1	-1	1	1	-1	-1	1	1	-1	-1	1	1	-1	-1	1	1	-1	-1	1
GO:MF	G protein-coupled amine receptor activity	GO:0008227	3	5970	1	1	-1	-1	1	1	-1	-1	1	1	-1	-1	1	1	-1	-1	1	1	-1	-1	1	1	63	1	1	1	-1	-1	1	1	-1	-1	1	1	-1	-1	1	1	-1	-1	1	1	-1	-1	1
GO:MF	ryanodine-sensitive calcium-release channel activity	GO:0005219	1	5970	1	1	-1	-1	1	1	-1	-1	1	1	-1	-1	1	1	-1	-1	1	1	-1	-1	1	1	63	1	1	1	-1	-1	1	1	-1	-1	1	1	-1	-1	1	1	-1	-1	1	1	-1	-1	1
GO:MF	intracellularly ligand-gated monoatomic ion channel activity	GO:0005217	1	5970	1	1	-1	-1	1	1	-1	-1	1	1	-1	-1	1	1	-1	-1	1	1	-1	-1	1	1	63	1	1	1	-1	-1	1	1	-1	-1	1	1	-1	-1	1	1	-1	-1	1	1	-1	-1	1
GO:MF	GABA-A receptor activity	GO:0004890	4	5970	1	1	-1	-1	1	1	-1	-1	1	1	-1	-1	1	1	-1	-1	1	1	-1	-1	1	1	63	1	1	1	-1	-1	1	1	-1	-1	1	1	-1	-1	1	1	-1	-1	1	1	-1	-1	1
GO:MF	calcium-induced calcium release activity	GO:0048763	1	5970	1	1	-1	-1	1	1	-1	-1	1	1	-1	-1	1	1	-1	-1	1	1	-1	-1	1	1	63	1	1	1	-1	-1	1	1	-1	-1	1	1	-1	-1	1	1	-1	-1	1	1	-1	-1	1
GO:MF	proton-transporting ATPase activity, rotational mechanism	GO:0046961	14	5970	1	1	-1	-1	1	1	-1	-1	1	1	-1	-1	1	1	-1	-1	1	1	-1	-1	1	1	63	1	1	1	-1	-1	1	1	-1	-1	1	1	-1	-1	1	1	-1	-1	1	1	-1	-1	1
GO:MF	ATPase activity, coupled to transmembrane movement of ions, rotational mechanism	GO:0044769	14	5970	1	1	-1	-1	1	1	-1	-1	1	1	-1	-1	1	1	-1	-1	1	1	-1	-1	1	1	63	1	1	1	-1	-1	1	1	-1	-1	1	1	-1	-1	1	1	-1	-1	1	1	-1	-1	1
GO:MF	protein-membrane adaptor activity	GO:0043495	1	5970	1	1	-1	-1	1	1	-1	-1	1	1	-1	-1	1	1	-1	-1	1	1	-1	-1	1	1	63	1	1	1	-1	-1	1	1	-1	-1	1	1	-1	-1	1	1	-1	-1	1	1	-1	-1	1
GO:MF	ATPase-coupled ion transmembrane transporter activity	GO:0042625	14	5970	1	1	-1	-1	1	1	-1	-1	1	1	-1	-1	1	1	-1	-1	1	1	-1	-1	1	1	63	1	1	1	-1	-1	1	1	-1	-1	1	1	-1	-1	1	1	-1	-1	1	1	-1	-1	1
GO:MF	G protein-coupled neurotransmitter receptor activity	GO:0099528	2	5970	1	1	-1	-1	1	1	-1	-1	1	1	-1	-1	1	1	-1	-1	1	1	-1	-1	1	1	63	1	1	1	-1	-1	1	1	-1	-1	1	1	-1	-1	1	1	-1	-1	1	1	-1	-1	1
GO:MF	ligand-gated calcium channel activity	GO:0099604	1	5970	1	1	-1	-1	1	1	-1	-1	1	1	-1	-1	1	1	-1	-1	1	1	-1	-1	1	1	63	1	1	1	-1	-1	1	1	-1	-1	1	1	-1	-1	1	1	-1	-1	1	1	-1	-1	1
GO:MF	G protein-coupled acetylcholine receptor activity	GO:0016907	2	5970	1	1	-1	-1	1	1	-1	-1	1	1	-1	-1	1	1	-1	-1	1	1	-1	-1	1	1	63	1	1	1	-1	-1	1	1	-1	-1	1	1	-1	-1	1	1	-1	-1	1	1	-1	-1	1
GO:MF	acetylcholine receptor binding	GO:0033130	1	5970	1	1	-1	-1	1	1	-1	-1	1	1	-1	-1	1	1	-1	-1	1	1	-1	-1	1	1	63	1	1	1	-1	-1	1	1	-1	-1	1	1	-1	-1	1	1	-1	-1	1	1	-1	-1	1
GO:MF	actin monomer binding	GO:0003785	2	5970	1	1	-1	-1	1	1	-1	-1	1	1	-1	-1	1	1	-1	-1	1	1	-1	-1	1	1	-1	-1	1	1	37	1	1	1	-1	-1	1	1	-1	-1	1	1	-1	-1	1	1	-1	-1	1
GO:MF	adenylyltransferase activity	GO:0070566	7	5970	1	1	-1	-1	1	1	-1	-1	1	1	-1	-1	1	1	-1	-1	1	1	-1	-1	1	1	-1	-1	1	1	37	1	1	1	-1	-1	1	1	-1	-1	1	1	-1	-1	1	1	-1	-1	1
GO:MF	poly(A) RNA polymerase activity	GO:1990817	3	5970	1	1	-1	-1	1	1	-1	-1	1	1	-1	-1	1	1	-1	-1	1	1	-1	-1	1	1	-1	-1	1	1	37	1	1	1	-1	-1	1	1	-1	-1	1	1	-1	-1	1	1	-1	-1	1
GO:MF	organic acid binding	GO:0043177	9	5970	1	1	-1	-1	1	1	-1	-1	1	1	-1	-1	1	1	-1	-1	1	1	-1	-1	1	1	-1	-1	1	1	37	1	1	1	-1	-1	1	1	-1	-1	1	1	-1	-1	1	1	-1	-1	1
GO:MF	L-ascorbic acid binding	GO:0031418	6	5970	1	1	-1	-1	1	1	-1	-1	1	1	-1	-1	1	1	-1	-1	1	1	-1	-1	1	1	-1	-1	1	1	37	1	1	1	-1	-1	1	1	-1	-1	1	1	-1	-1	1	1	-1	-1	1
GO:MF	carboxylic acid binding	GO:0031406	9	5970	1	1	-1	-1	1	1	-1	-1	1	1	-1	-1	1	1	-1	-1	1	1	-1	-1	1	1	-1	-1	1	1	37	1	1	1	-1	-1	1	1	-1	-1	1	1	-1	-1	1	1	-1	-1	1
GO:BP	monoatomic ion transport	GO:0006811	205	4282	1	1	-1	-1	1	1	-1	-1	1	1	57	3	2.23E-08	2.23E-08	66	19	1	1	28	1	1.94E-06	1.94E-06	45	14	1	1	26	3	2.23E-07	2.23E-07	52	16	1	1	-1	-1	1	1	63	3	1	1	-1	-1	1
GO:BP	metal ion transport	GO:0030001	106	4282	1	1	-1	-1	1	1	-1	-1	1	1	-1	-1	9.35E-08	9.35E-08	66	14	1	1	-1	-1	0.019730608	0.019730608	45	7	1	1	26	1	8.73E-05	8.73E-05	52	10	1	1	-1	-1	1	1	63	1	1	1	-1	-1	1
GO:BP	trans-synaptic signaling	GO:0099537	34	4282	1	1	-1	-1	1	1	-1	-1	1	1	-1	-1	2.80E-07	2.80E-07	66	9	1	1	-1	-1	0.000208173	0.000208173	45	6	1	1	-1	-1	0.159684893	0.159684893	52	4	1	1	-1	-1	1	1	63	2	1	1	-1	-1	0.036178021
GO:BP	synaptic signaling	GO:0099536	34	4282	1	1	-1	-1	1	1	-1	-1	1	1	-1	-1	2.80E-07	2.80E-07	66	9	1	1	-1	-1	0.000208173	0.000208173	45	6	1	1	-1	-1	0.159684893	0.159684893	52	4	1	1	-1	-1	1	1	63	2	1	1	-1	-1	0.036178021
GO:BP	chemical synaptic transmission	GO:0007268	34	4282	1	1	-1	-1	1	1	-1	-1	1	1	-1	-1	2.80E-07	2.80E-07	66	9	1	1	-1	-1	0.000208173	0.000208173	45	6	1	1	-1	-1	0.159684893	0.159684893	52	4	1	1	-1	-1	1	1	63	2	1	1	-1	-1	0.036178021
GO:BP	anterograde trans-synaptic signaling	GO:0098916	34	4282	1	1	-1	-1	1	1	-1	-1	1	1	-1	-1	2.80E-07	2.80E-07	66	9	1	1	-1	-1	0.000208173	0.000208173	45	6	1	1	-1	-1	0.159684893	0.159684893	52	4	1	1	-1	-1	1	1	63	2	1	1	-1	-1	0.036178021
GO:BP	potassium ion transport	GO:0006813	47	4282	1	1	-1	-1	1	1	-1	-1	1	1	-1	-1	3.20E-07	3.20E-07	66	10	1	1	-1	-1	0.275900366	0.275900366	45	4	1	1	26	1	0.004083371	0.004083371	52	6	1	1	-1	-1	1	1	63	1	1	1	-1	-1	1
GO:BP	cell-cell signaling	GO:0007267	36	4282	1	1	-1	-1	1	1	-1	-1	1	1	-1	-1	4.90E-07	4.90E-07	66	9	1	1	-1	-1	0.000296792	0.000296792	45	6	1	1	-1	-1	0.199222578	0.199222578	52	4	1	1	-1	-1	1	1	63	2	1	1	-1	-1	0.040589619
GO:BP	monoatomic cation transport	GO:0006812	144	4282	1	1	-1	-1	1	1	-1	-1	1	1	57	1	6.10E-07	6.10E-07	66	15	1	1	28	1	0.020416055	0.020416055	45	8	1	1	26	3	0.001487009	0.001487009	52	10	1	1	-1	-1	1	1	63	1	1	1	-1	-1	1
GO:BP	response to bacterium	GO:0009617	9	4282	0.060952826	0.060952826	1	1	1	1	-1	-1	1	1	57	1	1	1	-1	-1	1	1	28	1	1	1	-1	-1	1	1	26	1	1	1	-1	-1	1.00E-06	1.00E-06	37	5	1	1	-1	-1	4.00E-06	4.00E-06	18	4	1
GO:BP	defense response to bacterium	GO:0042742	9	4282	0.060952826	0.060952826	1	1	1	1	-1	-1	1	1	57	1	1	1	-1	-1	1	1	28	1	1	1	-1	-1	1	1	26	1	1	1	-1	-1	1.00E-06	1.00E-06	37	5	1	1	-1	-1	4.00E-06	4.00E-06	18	4	1
GO:BP	transport	GO:0006810	751	4282	1	1	-1	-1	1	1	-1	-1	1	1	57	15	1.51E-06	1.51E-06	66	32	1	1	28	8	5.05E-05	5.05E-05	45	23	1	1	26	5	0.001437165	0.001437165	52	23	1	1	37	3	1	1	63	12	1	1	18	1	1
GO:BP	establishment of localization	GO:0051234	767	4282	1	1	-1	-1	1	1	-1	-1	1	1	57	15	2.58E-06	2.58E-06	66	32	1	1	28	8	7.52E-05	7.52E-05	45	23	1	1	26	6	0.002077002	0.002077002	52	23	1	1	37	3	1	1	63	12	1	1	18	1	1
GO:BP	defense response	GO:0006952	21	4282	0.14222326	0.14222326	1	1	1	1	-1	-1	1	1	57	1	1	1	-1	-1	1	1	28	1	1	1	-1	-1	1	1	26	1	1	1	-1	-1	3.02E-06	3.02E-06	37	6	1	1	-1	-1	0.000184064	0.000184064	18	4	1
GO:BP	response to external stimulus	GO:0009605	23	4282	0.155768333	0.155768333	1	1	1	1	-1	-1	1	1	57	1	1	1	-1	-1	1	1	28	1	1	1	-1	-1	1	1	26	1	1	1	-1	-1	5.54E-06	5.54E-06	37	6	1	1	-1	-1	3.38E-06	3.38E-06	18	5	1
GO:BP	localization	GO:0051179	776	4282	1	1	-1	-1	1	1	-1	-1	1	1	57	15	3.48E-06	3.48E-06	66	32	1	1	28	8	9.36E-05	9.36E-05	45	23	1	1	26	6	0.002542897	0.002542897	52	23	1	1	37	4	1	1	63	12	1	1	18	1	1
GO:BP	transmembrane transport	GO:0055085	376	4282	1	1	-1	-1	1	1	-1	-1	1	1	57	10	3.96E-06	3.96E-06	66	22	1	1	28	5	1.72E-05	1.72E-05	45	17	1	1	26	3	3.93E-05	3.93E-05	52	18	1	1	37	1	1	1	63	5	1	1	18	1	1
GO:BP	monoatomic ion transmembrane transport	GO:0034220	105	4282	1	1	-1	-1	1	1	-1	-1	1	1	-1	-1	1.06E-05	1.06E-05	66	12	1	1	28	1	1.61E-05	1.61E-05	45	10	1	1	-1	-1	0.007169469	0.007169469	52	8	1	1	-1	-1	1	1	63	2	1	1	-1	-1	0.34052516
GO:BP	defense response to other organism	GO:0098542	19	4282	0.128678188	0.128678188	1	1	1	1	-1	-1	1	1	57	1	1	1	-1	-1	1	1	28	1	1	1	-1	-1	1	1	26	1	1	1	-1	-1	8.69E-05	8.69E-05	37	5	1	1	-1	-1	0.000119831	0.000119831	18	4	1
GO:BP	response to other organism	GO:0051707	19	4282	0.128678188	0.128678188	1	1	1	1	-1	-1	1	1	57	1	1	1	-1	-1	1	1	28	1	1	1	-1	-1	1	1	26	1	1	1	-1	-1	8.69E-05	8.69E-05	37	5	1	1	-1	-1	0.000119831	0.000119831	18	4	1
GO:BP	response to external biotic stimulus	GO:0043207	19	4282	0.128678188	0.128678188	1	1	1	1	-1	-1	1	1	57	1	1	1	-1	-1	1	1	28	1	1	1	-1	-1	1	1	26	1	1	1	-1	-1	8.69E-05	8.69E-05	37	5	1	1	-1	-1	0.000119831	0.000119831	18	4	1
GO:BP	response to biotic stimulus	GO:0009607	19	4282	0.128678188	0.128678188	1	1	1	1	-1	-1	1	1	57	1	1	1	-1	-1	1	1	28	1	1	1	-1	-1	1	1	26	1	1	1	-1	-1	8.69E-05	8.69E-05	37	5	1	1	-1	-1	0.000119831	0.000119831	18	4	1
GO:BP	biological process involved in interspecies interaction between organisms	GO:0044419	22	4282	0.148995796	0.148995796	1	1	1	1	-1	-1	1	1	57	1	1	1	-1	-1	1	1	28	1	1	1	-1	-1	1	1	26	1	1	1	-1	-1	0.000193165	0.000193165	37	5	1	1	-1	-1	0.000224377	0.000224377	18	4	1
GO:BP	innate immune response	GO:0045087	16	4282	1	1	-1	-1	1	1	-1	-1	1	1	-1	-1	1	1	-1	-1	1	1	-1	-1	1	1	-1	-1	1	1	-1	-1	1	1	-1	-1	0.001787079	0.001787079	37	4	1	1	-1	-1	0.004964175	0.004964175	18	3	1
GO:BP	defense response to symbiont	GO:0140546	16	4282	1	1	-1	-1	1	1	-1	-1	1	1	-1	-1	1	1	-1	-1	1	1	-1	-1	1	1	-1	-1	1	1	-1	-1	1	1	-1	-1	0.001787079	0.001787079	37	4	1	1	-1	-1	0.004964175	0.004964175	18	3	1
GO:BP	regulation of transmembrane transport	GO:0034762	19	4282	1	1	-1	-1	1	1	-1	-1	1	1	-1	-1	0.001895174	0.001895174	66	5	1	1	-1	-1	1	1	45	2	1	1	-1	-1	0.332530125	0.332530125	52	3	1	1	-1	-1	1	1	-1	-1	1	1	-1	-1	1
GO:BP	regulation of monoatomic ion transmembrane transport	GO:0034765	19	4282	1	1	-1	-1	1	1	-1	-1	1	1	-1	-1	0.001895174	0.001895174	66	5	1	1	-1	-1	1	1	45	2	1	1	-1	-1	0.332530125	0.332530125	52	3	1	1	-1	-1	1	1	-1	-1	1	1	-1	-1	1
GO:BP	regulation of monoatomic ion transport	GO:0043269	19	4282	1	1	-1	-1	1	1	-1	-1	1	1	-1	-1	0.001895174	0.001895174	66	5	1	1	-1	-1	1	1	45	2	1	1	-1	-1	0.332530125	0.332530125	52	3	1	1	-1	-1	1	1	-1	-1	1	1	-1	-1	1
GO:BP	inorganic ion transmembrane transport	GO:0098660	90	4282	1	1	-1	-1	1	1	-1	-1	1	1	-1	-1	0.001910974	0.001910974	66	9	1	1	-1	-1	0.006859595	0.006859595	45	7	1	1	-1	-1	0.158997994	0.158997994	52	6	1	1	-1	-1	1	1	-1	-1	1	1	-1	-1	1
GO:BP	signaling	GO:0023052	525	4282	1	1	-1	-1	1	1	-1	-1	1	1	57	7	0.005357464	0.005357464	66	21	1	1	28	3	0.002023962	0.002023962	45	17	1	1	26	5	0.236237609	0.236237609	52	15	1	1	37	3	1	1	63	7	1	1	18	2	0.90876113
GO:BP	cell communication	GO:0007154	526	4282	1	1	-1	-1	1	1	-1	-1	1	1	57	7	0.005517901	0.005517901	66	21	1	1	28	3	0.002077155	0.002077155	45	17	1	1	26	5	0.241003561	0.241003561	52	15	1	1	37	3	1	1	63	7	1	1	18	2	0.913623857
GO:BP	regulation of membrane potential	GO:0042391	9	4282	1	1	-1	-1	1	1	-1	-1	1	1	-1	-1	1	1	66	2	1	1	-1	-1	0.749442237	0.749442237	45	2	1	1	-1	-1	1	1	52	1	1	1	-1	-1	1	1	63	2	1	1	-1	-1	0.002348932
GO:BP	regulation of postsynaptic membrane potential	GO:0060078	9	4282	1	1	-1	-1	1	1	-1	-1	1	1	-1	-1	1	1	66	2	1	1	-1	-1	0.749442237	0.749442237	45	2	1	1	-1	-1	1	1	52	1	1	1	-1	-1	1	1	63	2	1	1	-1	-1	0.002348932
GO:BP	chemical synaptic transmission, postsynaptic	GO:0099565	9	4282	1	1	-1	-1	1	1	-1	-1	1	1	-1	-1	1	1	66	2	1	1	-1	-1	0.749442237	0.749442237	45	2	1	1	-1	-1	1	1	52	1	1	1	-1	-1	1	1	63	2	1	1	-1	-1	0.002348932
GO:BP	excitatory postsynaptic potential	GO:0060079	9	4282	1	1	-1	-1	1	1	-1	-1	1	1	-1	-1	1	1	66	2	1	1	-1	-1	0.749442237	0.749442237	45	2	1	1	-1	-1	1	1	52	1	1	1	-1	-1	1	1	63	2	1	1	-1	-1	0.002348932
GO:BP	immune response	GO:0006955	18	4282	1	1	-1	-1	1	1	-1	-1	1	1	-1	-1	1	1	-1	-1	1	1	-1	-1	1	1	-1	-1	1	1	-1	-1	1	1	-1	-1	0.002967711	0.002967711	37	4	1	1	-1	-1	0.007195522	0.007195522	18	3	1
GO:BP	immune system process	GO:0002376	19	4282	1	1	-1	-1	1	1	-1	-1	1	1	-1	-1	1	1	-1	-1	1	1	-1	-1	1	1	-1	-1	1	1	-1	-1	1	1	-1	-1	0.003735925	0.003735925	37	4	1	1	-1	-1	0.008522214	0.008522214	18	3	1
GO:BP	regulation of localization	GO:0032879	23	4282	1	1	-1	-1	1	1	-1	-1	1	1	-1	-1	0.005228714	0.005228714	66	5	1	1	-1	-1	1	1	45	2	1	1	-1	-1	0.587283929	0.587283929	52	3	1	1	-1	-1	1	1	-1	-1	1	1	-1	-1	1
GO:BP	regulation of transport	GO:0051049	23	4282	1	1	-1	-1	1	1	-1	-1	1	1	-1	-1	0.005228714	0.005228714	66	5	1	1	-1	-1	1	1	45	2	1	1	-1	-1	0.587283929	0.587283929	52	3	1	1	-1	-1	1	1	-1	-1	1	1	-1	-1	1
GO:BP	disaccharide metabolic process	GO:0005984	5	4282	1	1	-1	-1	1	1	-1	-1	0.006103464	0.006103464	57	3	1	1	-1	-1	1	1	28	1	1	1	-1	-1	1	1	-1	-1	1	1	-1	-1	1	1	37	1	1	1	-1	-1	1	1	18	1	1
GO:BP	caste determination, influence by environmental factors	GO:0048650	1	4282	0.006772536	0.006772536	1	1	1	1	-1	-1	1	1	57	1	1	1	-1	-1	1	1	28	1	1	1	-1	-1	1	1	26	1	1	1	-1	-1	1	1	37	1	1	1	-1	-1	0.617935544	0.617935544	18	1	1
GO:BP	caste determination	GO:0048648	1	4282	0.006772536	0.006772536	1	1	1	1	-1	-1	1	1	57	1	1	1	-1	-1	1	1	28	1	1	1	-1	-1	1	1	26	1	1	1	-1	-1	1	1	37	1	1	1	-1	-1	0.617935544	0.617935544	18	1	1
GO:BP	defense response to Gram-negative bacterium	GO:0050829	1	4282	0.006772536	0.006772536	1	1	1	1	-1	-1	1	1	57	1	1	1	-1	-1	1	1	28	1	1	1	-1	-1	1	1	26	1	1	1	-1	-1	1	1	37	1	1	1	-1	-1	0.617935544	0.617935544	18	1	1
GO:BP	defense response to Gram-positive bacterium	GO:0050830	1	4282	0.006772536	0.006772536	1	1	1	1	-1	-1	1	1	57	1	1	1	-1	-1	1	1	28	1	1	1	-1	-1	1	1	26	1	1	1	-1	-1	1	1	37	1	1	1	-1	-1	0.617935544	0.617935544	18	1	1
GO:BP	polyphenic determination	GO:0048647	1	4282	0.006772536	0.006772536	1	1	1	1	-1	-1	1	1	57	1	1	1	-1	-1	1	1	28	1	1	1	-1	-1	1	1	26	1	1	1	-1	-1	1	1	37	1	1	1	-1	-1	0.617935544	0.617935544	18	1	1
GO:BP	polyphenic determination, influence by environmental factors	GO:0048651	1	4282	0.006772536	0.006772536	1	1	1	1	-1	-1	1	1	57	1	1	1	-1	-1	1	1	28	1	1	1	-1	-1	1	1	26	1	1	1	-1	-1	1	1	37	1	1	1	-1	-1	0.617935544	0.617935544	18	1	1
GO:BP	neurotransmitter transport	GO:0006836	8	4282	1	1	-1	-1	1	1	-1	-1	1	1	-1	-1	0.047832723	0.047832723	66	3	1	1	-1	-1	0.011830493	0.011830493	45	3	1	1	-1	-1	0.021122068	0.021122068	52	3	1	1	-1	-1	1	1	-1	-1	1	1	-1	-1	1
GO:BP	response to fungus	GO:0009620	2	4282	0.013545072	0.013545072	1	1	1	1	-1	-1	1	1	57	1	1	1	-1	-1	1	1	28	1	1	1	-1	-1	1	1	26	1	1	1	-1	-1	0.016276475	0.016276475	37	2	1	1	-1	-1	1	1	18	1	1
GO:BP	defense response to fungus	GO:0050832	2	4282	0.013545072	0.013545072	1	1	1	1	-1	-1	1	1	57	1	1	1	-1	-1	1	1	28	1	1	1	-1	-1	1	1	26	1	1	1	-1	-1	0.016276475	0.016276475	37	2	1	1	-1	-1	1	1	18	1	1
GO:BP	killing of cells of another organism	GO:0031640	3	4282	0.020317609	0.020317609	1	1	1	1	-1	-1	1	1	57	1	1	1	-1	-1	1	1	28	1	1	1	-1	-1	1	1	26	1	1	1	-1	-1	0.048563221	0.048563221	37	2	1	1	-1	-1	1	1	18	1	1
GO:BP	disruption of anatomical structure in another organism	GO:0141060	3	4282	0.020317609	0.020317609	1	1	1	1	-1	-1	1	1	57	1	1	1	-1	-1	1	1	28	1	1	1	-1	-1	1	1	26	1	1	1	-1	-1	0.048563221	0.048563221	37	2	1	1	-1	-1	1	1	18	1	1
GO:BP	disruption of cell in another organism	GO:0141061	3	4282	0.020317609	0.020317609	1	1	1	1	-1	-1	1	1	57	1	1	1	-1	-1	1	1	28	1	1	1	-1	-1	1	1	26	1	1	1	-1	-1	0.048563221	0.048563221	37	2	1	1	-1	-1	1	1	18	1	1
GO:BP	cell killing	GO:0001906	3	4282	0.020317609	0.020317609	1	1	1	1	-1	-1	1	1	57	1	1	1	-1	-1	1	1	28	1	1	1	-1	-1	1	1	26	1	1	1	-1	-1	0.048563221	0.048563221	37	2	1	1	-1	-1	1	1	18	1	1
GO:BP	oligosaccharide metabolic process	GO:0009311	7	4282	1	1	-1	-1	1	1	-1	-1	0.020960112	0.020960112	57	3	1	1	-1	-1	1	1	28	1	1	1	-1	-1	1	1	-1	-1	1	1	-1	-1	1	1	37	1	1	1	-1	-1	1	1	18	1	1
GO:BP	fatty acid biosynthetic process	GO:0006633	19	4282	1	1	-1	-1	1	1	-1	-1	0.026211174	0.026211174	57	4	1	1	-1	-1	1	1	28	2	1	1	-1	-1	1	1	26	1	1	1	-1	-1	1	1	-1	-1	1	1	-1	-1	1	1	-1	-1	1
GO:BP	monocarboxylic acid biosynthetic process	GO:0072330	19	4282	1	1	-1	-1	1	1	-1	-1	0.026211174	0.026211174	57	4	1	1	-1	-1	1	1	28	2	1	1	-1	-1	1	1	26	1	1	1	-1	-1	1	1	-1	-1	1	1	-1	-1	1	1	-1	-1	1
GO:BP	nervous system process	GO:0050877	179	4282	1	1	-1	-1	1	1	-1	-1	1	1	-1	-1	1	1	66	4	1	1	-1	-1	1	1	45	3	1	1	-1	-1	1	1	52	3	1	1	37	2	1	1	63	4	1	1	18	1	0.040510925
GO:BP	system process	GO:0003008	182	4282	1	1	-1	-1	1	1	-1	-1	1	1	-1	-1	1	1	66	4	1	1	-1	-1	1	1	45	3	1	1	-1	-1	1	1	52	3	1	1	37	2	1	1	63	4	1	1	18	1	0.042547881
GO:BP	maltose metabolic process	GO:0000023	2	4282	1	1	-1	-1	1	1	-1	-1	0.048407849	0.048407849	57	2	1	1	-1	-1	1	1	-1	-1	1	1	-1	-1	1	1	-1	-1	1	1	-1	-1	1	1	37	1	1	1	-1	-1	1	1	18	1	1
GO:BP	regulation of biological quality	GO:0065008	40	4282	1	1	-1	-1	1	1	-1	-1	1	1	-1	-1	1	1	66	2	1	1	-1	-1	1	1	45	2	1	1	-1	-1	1	1	52	1	1	1	37	1	1	1	63	2	1	1	18	1	0.050159557
GO:BP	monoatomic cation transmembrane transport	GO:0098655	80	4282	1	1	-1	-1	1	1	-1	-1	1	1	-1	-1	0.050451032	0.050451032	66	7	1	1	28	1	0.275890963	0.275890963	45	5	1	1	-1	-1	0.611374066	0.611374066	52	5	1	1	-1	-1	1	1	-1	-1	1	1	-1	-1	1
GO:BP	inorganic cation transmembrane transport	GO:0098662	81	4282	1	1	-1	-1	1	1	-1	-1	1	1	-1	-1	0.054556912	0.054556912	66	7	1	1	-1	-1	0.291757643	0.291757643	45	5	1	1	-1	-1	0.645669795	0.645669795	52	5	1	1	-1	-1	1	1	-1	-1	1	1	-1	-1	1
GO:BP	carboxylic acid biosynthetic process	GO:0046394	43	4282	1	1	-1	-1	1	1	-1	-1	0.063625075	0.063625075	57	5	1	1	-1	-1	1	1	28	2	1	1	-1	-1	1	1	26	2	1	1	-1	-1	1	1	-1	-1	1	1	-1	-1	1	1	-1	-1	1
GO:BP	activation of GTPase activity	GO:0090630	1	4282	1	1	-1	-1	1	1	-1	-1	1	1	-1	-1	1	1	66	1	1	1	-1	-1	1	1	45	1	1	1	-1	-1	1	1	52	1	1	1	-1	-1	1	1	63	1	1	1	-1	-1	0.070060719
GO:BP	organic acid biosynthetic process	GO:0016053	44	4282	1	1	-1	-1	1	1	-1	-1	0.07105785	0.07105785	57	5	1	1	-1	-1	1	1	28	2	1	1	-1	-1	1	1	26	2	1	1	-1	-1	1	1	-1	-1	1	1	-1	-1	1	1	-1	-1	1
GO:BP	inositol phosphate biosynthetic process	GO:0032958	5	4282	1	1	-1	-1	1	1	-1	-1	1	1	-1	-1	1	1	-1	-1	1	1	28	1	1	1	-1	-1	0.075033803	0.075033803	26	2	1	1	-1	-1	1	1	-1	-1	1	1	-1	-1	1	1	-1	-1	1
GO:BP	monoatomic anion transport	GO:0006820	15	4282	1	1	-1	-1	1	1	-1	-1	1	1	57	1	1	1	66	2	1	1	-1	-1	0.091289381	0.091289381	45	3	1	1	-1	-1	1	1	52	1	1	1	-1	-1	1	1	-1	-1	1	1	-1	-1	1
GO:BP	fatty acid metabolic process	GO:0006631	26	4282	1	1	-1	-1	1	1	-1	-1	0.094317207	0.094317207	57	4	1	1	-1	-1	1	1	28	2	1	1	-1	-1	1	1	26	1	1	1	-1	-1	1	1	-1	-1	1	1	-1	-1	1	1	-1	-1	1
GO:BP	inositol phosphate metabolic process	GO:0043647	6	4282	1	1	-1	-1	1	1	-1	-1	1	1	-1	-1	1	1	-1	-1	1	1	28	1	1	1	-1	-1	0.112130326	0.112130326	26	2	1	1	-1	-1	1	1	-1	-1	1	1	-1	-1	1	1	-1	-1	1
GO:BP	multicellular organismal process	GO:0032501	266	4282	1	1	1	1	1	1	-1	-1	1	1	57	1	1	1	66	7	1	1	28	1	1	1	45	4	1	1	26	2	1	1	52	3	1	1	37	4	1	1	63	4	1	1	18	3	0.129514683
GO:BP	monocarboxylic acid metabolic process	GO:0032787	51	4282	1	1	-1	-1	1	1	-1	-1	0.143172233	0.143172233	57	5	1	1	-1	-1	1	1	28	2	1	1	-1	-1	1	1	26	1	1	1	-1	-1	1	1	-1	-1	1	1	-1	-1	1	1	-1	-1	1
GO:BP	cell adhesion	GO:0007155	46	4282	1	1	-1	-1	1	1	-1	-1	1	1	-1	-1	0.161998561	0.161998561	66	5	1	1	28	1	1	1	45	1	1	1	-1	-1	1	1	52	1	1	1	37	1	1	1	-1	-1	1	1	18	1	1
GO:BP	lipid metabolic process	GO:0006629	185	4282	1	1	-1	-1	0.216020551	0.216020551	1	1	0.777628931	0.777628931	57	8	1	1	66	2	0.189593104	0.189593104	28	6	1	1	45	1	1	1	26	2	1	1	52	2	1	1	37	2	1	1	63	3	1	1	18	1	1
GO:BP	mitochondrial electron transport, cytochrome c to oxygen	GO:0006123	5	4282	1	1	-1	-1	1	1	-1	-1	1	1	-1	-1	1	1	66	1	1	1	-1	-1	0.213832991	0.213832991	45	2	1	1	-1	-1	1	1	52	1	1	1	-1	-1	1	1	-1	-1	1	1	-1	-1	1
GO:BP	small molecule biosynthetic process	GO:0044283	77	4282	1	1	-1	-1	1	1	-1	-1	0.925791926	0.925791926	57	5	1	1	-1	-1	0.265307831	0.265307831	28	4	1	1	-1	-1	0.229032533	0.229032533	26	4	1	1	-1	-1	1	1	-1	-1	1	1	63	1	1	1	-1	-1	1
GO:BP	synaptic transmission, cholinergic	GO:0007271	13	4282	1	1	-1	-1	1	1	-1	-1	1	1	-1	-1	0.231146712	0.231146712	66	3	1	1	-1	-1	1	1	-1	-1	1	1	-1	-1	1	1	-1	-1	1	1	-1	-1	1	1	-1	-1	1	1	-1	-1	1
GO:BP	phospholipid metabolic process	GO:0006644	75	4282	1	1	-1	-1	1	1	-1	-1	1	1	57	1	1	1	-1	-1	0.240440191	0.240440191	28	4	1	1	-1	-1	1	1	26	1	1	1	52	1	1	1	-1	-1	1	1	-1	-1	1	1	-1	-1	1
GO:BP	cell surface receptor signaling pathway	GO:0007166	88	4282	1	1	-1	-1	1	1	-1	-1	1	1	57	2	1	1	66	5	1	1	-1	-1	1	1	45	4	1	1	-1	-1	1	1	52	4	1	1	-1	-1	1	1	63	2	1	1	-1	-1	0.240667449
GO:BP	signal transduction	GO:0007165	498	4282	1	1	-1	-1	1	1	-1	-1	1	1	57	7	1	1	66	14	1	1	28	3	0.265267221	0.265267221	45	13	1	1	26	5	1	1	52	12	1	1	37	3	1	1	63	7	1	1	18	2	0.783440004
GO:BP	calcium ion transmembrane transport	GO:0070588	18	4282	1	1	-1	-1	1	1	-1	-1	1	1	-1	-1	0.624118146	0.624118146	66	3	1	1	-1	-1	1	1	45	2	1	1	-1	-1	0.282436428	0.282436428	52	3	1	1	-1	-1	1	1	-1	-1	1	1	-1	-1	1
GO:BP	organophosphate metabolic process	GO:0019637	214	4282	1	1	-1	-1	1	1	-1	-1	1	1	57	5	1	1	-1	-1	0.403067314	0.403067314	28	6	1	1	45	2	1	1	26	4	1	1	52	2	1	1	37	2	1	1	63	2	1	1	18	1	1
GO:BP	signal release from synapse	GO:0099643	7	4282	1	1	-1	-1	1	1	-1	-1	1	1	-1	-1	1	1	66	2	1	1	-1	-1	0.443068146	0.443068146	45	2	1	1	-1	-1	0.680779452	0.680779452	52	2	1	1	-1	-1	1	1	-1	-1	1	1	-1	-1	1
GO:BP	neurotransmitter secretion	GO:0007269	7	4282	1	1	-1	-1	1	1	-1	-1	1	1	-1	-1	1	1	66	2	1	1	-1	-1	0.443068146	0.443068146	45	2	1	1	-1	-1	0.680779452	0.680779452	52	2	1	1	-1	-1	1	1	-1	-1	1	1	-1	-1	1
GO:BP	signal release	GO:0023061	7	4282	1	1	-1	-1	1	1	-1	-1	1	1	-1	-1	1	1	66	2	1	1	-1	-1	0.443068146	0.443068146	45	2	1	1	-1	-1	0.680779452	0.680779452	52	2	1	1	-1	-1	1	1	-1	-1	1	1	-1	-1	1
GO:BP	multicellular organism development	GO:0007275	66	4282	0.446987389	0.446987389	1	1	1	1	-1	-1	1	1	57	1	1	1	66	2	1	1	28	1	1	1	45	1	1	1	26	2	1	1	52	1	1	1	37	1	1	1	-1	-1	1	1	18	1	1
GO:BP	calcium ion transport	GO:0006816	21	4282	1	1	-1	-1	1	1	-1	-1	1	1	-1	-1	0.984227894	0.984227894	66	3	1	1	-1	-1	1	1	45	2	1	1	-1	-1	0.448659514	0.448659514	52	3	1	1	-1	-1	1	1	-1	-1	1	1	-1	-1	1
GO:BP	regulation of biological process	GO:0050789	1038	4282	1	1	-1	-1	1	1	-1	-1	1	1	57	11	1	1	66	25	1	1	28	5	0.454622893	0.454622893	45	20	1	1	26	8	1	1	52	21	1	1	37	7	1	1	63	11	1	1	18	4	1
GO:BP	regulation of microtubule-based process	GO:0032886	6	4282	1	1	-1	-1	1	1	-1	-1	1	1	-1	-1	1	1	-1	-1	1	1	-1	-1	1	1	45	1	1	1	-1	-1	0.490075458	0.490075458	52	2	1	1	-1	-1	1	1	-1	-1	1	1	-1	-1	1
GO:BP	lipid biosynthetic process	GO:0008610	92	4282	1	1	-1	-1	1	1	-1	-1	1	1	57	4	1	1	-1	-1	0.512063862	0.512063862	28	4	1	1	-1	-1	1	1	26	1	1	1	-1	-1	1	1	37	1	1	1	-1	-1	1	1	-1	-1	1
GO:BP	polyol biosynthetic process	GO:0046173	13	4282	1	1	-1	-1	1	1	-1	-1	1	1	-1	-1	1	1	-1	-1	0.572247231	0.572247231	28	2	1	1	-1	-1	0.568020594	0.568020594	26	2	1	1	-1	-1	1	1	-1	-1	1	1	63	1	1	1	-1	-1	1
GO:BP	anatomical structure development	GO:0048856	84	4282	0.568893041	0.568893041	1	1	1	1	-1	-1	1	1	57	2	1	1	66	2	1	1	28	2	1	1	45	1	1	1	26	3	1	1	52	1	1	1	37	1	1	1	-1	-1	1	1	18	1	1
GO:BP	chloride transmembrane transport	GO:1902476	8	4282	1	1	-1	-1	1	1	-1	-1	1	1	-1	-1	1	1	66	2	1	1	-1	-1	0.58681403	0.58681403	45	2	1	1	-1	-1	1	1	52	1	1	1	-1	-1	1	1	-1	-1	1	1	-1	-1	1
GO:BP	developmental process	GO:0032502	90	4282	0.609528258	0.609528258	1	1	1	1	-1	-1	1	1	57	2	1	1	66	2	1	1	28	2	1	1	45	1	1	1	26	3	1	1	52	1	1	1	37	1	1	1	-1	-1	1	1	18	1	1
GO:BP	response to stress	GO:0006950	167	4282	1	1	1	1	1	1	-1	-1	1	1	57	2	1	1	66	1	1	1	28	1	1	1	-1	-1	1	1	26	1	1	1	-1	-1	0.612505258	0.612505258	37	6	1	1	63	1	0.653786408	0.653786408	18	4	1
GO:BP	wound healing	GO:0042060	1	4282	1	1	-1	-1	1	1	-1	-1	1	1	-1	-1	1	1	-1	-1	1	1	-1	-1	1	1	-1	-1	1	1	-1	-1	1	1	-1	-1	1	1	37	1	1	1	-1	-1	0.617935544	0.617935544	18	1	1
GO:BP	hemolymph coagulation	GO:0042381	1	4282	1	1	-1	-1	1	1	-1	-1	1	1	-1	-1	1	1	-1	-1	1	1	-1	-1	1	1	-1	-1	1	1	-1	-1	1	1	-1	-1	1	1	37	1	1	1	-1	-1	0.617935544	0.617935544	18	1	1
GO:BP	coagulation	GO:0050817	1	4282	1	1	-1	-1	1	1	-1	-1	1	1	-1	-1	1	1	-1	-1	1	1	-1	-1	1	1	-1	-1	1	1	-1	-1	1	1	-1	-1	1	1	37	1	1	1	-1	-1	0.617935544	0.617935544	18	1	1
GO:BP	humoral immune response	GO:0006959	1	4282	1	1	-1	-1	1	1	-1	-1	1	1	-1	-1	1	1	-1	-1	1	1	-1	-1	1	1	-1	-1	1	1	-1	-1	1	1	-1	-1	1	1	37	1	1	1	-1	-1	0.617935544	0.617935544	18	1	1
GO:BP	hemostasis	GO:0007599	1	4282	1	1	-1	-1	1	1	-1	-1	1	1	-1	-1	1	1	-1	-1	1	1	-1	-1	1	1	-1	-1	1	1	-1	-1	1	1	-1	-1	1	1	37	1	1	1	-1	-1	0.617935544	0.617935544	18	1	1
GO:BP	biological regulation	GO:0065007	1065	4282	1	1	-1	-1	1	1	-1	-1	1	1	57	11	1	1	66	25	1	1	28	5	0.630666845	0.630666845	45	20	1	1	26	8	1	1	52	21	1	1	37	8	1	1	63	11	1	1	18	5	1
GO:BP	cellular response to stimulus	GO:0051716	618	4282	1	1	-1	-1	1	1	-1	-1	1	1	57	7	1	1	66	16	1	1	28	3	0.652396615	0.652396615	45	14	1	1	26	5	1	1	52	13	1	1	37	3	1	1	63	7	1	1	18	2	1
GO:BP	pyridine nucleotide biosynthetic process	GO:0019363	6	4282	1	1	-1	-1	1	1	-1	-1	0.701586135	0.701586135	57	2	1	1	-1	-1	1	1	-1	-1	1	1	-1	-1	1	1	-1	-1	1	1	-1	-1	1	1	-1	-1	1	1	-1	-1	1	1	-1	-1	1
GO:BP	nicotinamide nucleotide biosynthetic process	GO:0019359	6	4282	1	1	-1	-1	1	1	-1	-1	0.701586135	0.701586135	57	2	1	1	-1	-1	1	1	-1	-1	1	1	-1	-1	1	1	-1	-1	1	1	-1	-1	1	1	-1	-1	1	1	-1	-1	1	1	-1	-1	1
GO:BP	monoatomic anion transmembrane transport	GO:0098656	9	4282	1	1	-1	-1	1	1	-1	-1	1	1	-1	-1	1	1	66	2	1	1	-1	-1	0.749442237	0.749442237	45	2	1	1	-1	-1	1	1	52	1	1	1	-1	-1	1	1	-1	-1	1	1	-1	-1	1
GO:BP	inorganic anion transmembrane transport	GO:0098661	9	4282	1	1	-1	-1	1	1	-1	-1	1	1	-1	-1	1	1	66	2	1	1	-1	-1	0.749442237	0.749442237	45	2	1	1	-1	-1	1	1	52	1	1	1	-1	-1	1	1	-1	-1	1	1	-1	-1	1
GO:BP	positive regulation of GTPase activity	GO:0043547	12	4282	1	1	-1	-1	1	1	-1	-1	1	1	57	1	1	1	66	1	1	1	28	1	1	1	45	1	1	1	-1	-1	1	1	52	1	1	1	-1	-1	1	1	63	1	1	1	-1	-1	0.836418223
GO:BP	positive regulation of hydrolase activity	GO:0051345	12	4282	1	1	-1	-1	1	1	-1	-1	1	1	57	1	1	1	66	1	1	1	28	1	1	1	45	1	1	1	-1	-1	1	1	52	1	1	1	-1	-1	1	1	63	1	1	1	-1	-1	0.836418223
GO:BP	alcohol biosynthetic process	GO:0046165	16	4282	1	1	-1	-1	1	1	-1	-1	1	1	-1	-1	1	1	-1	-1	0.869770394	0.869770394	28	2	1	1	-1	-1	0.864148699	0.864148699	26	2	1	1	-1	-1	1	1	-1	-1	1	1	63	1	1	1	-1	-1	1
GO:BP	NAD metabolic process	GO:0019674	7	4282	1	1	-1	-1	1	1	-1	-1	0.973836544	0.973836544	57	2	1	1	-1	-1	1	1	-1	-1	1	1	-1	-1	1	1	-1	-1	1	1	-1	-1	1	1	-1	-1	1	1	-1	-1	1	1	-1	-1	1
GO:BP	polyol metabolic process	GO:0019751	17	4282	1	1	-1	-1	1	1	-1	-1	1	1	-1	-1	1	1	-1	-1	0.981766601	0.981766601	28	2	1	1	-1	-1	0.975722636	0.975722636	26	2	1	1	-1	-1	1	1	37	1	1	1	63	1	1	1	-1	-1	1
GO:BP	detection of external stimulus	GO:0009581	4	4282	1	1	-1	-1	1	1	-1	-1	1	1	-1	-1	1	1	-1	-1	1	1	-1	-1	1	1	-1	-1	1	1	-1	-1	1	1	-1	-1	1	1	37	1	1	1	-1	-1	1	1	18	1	1
GO:BP	Arp2/3 complex-mediated actin nucleation	GO:0034314	9	4282	1	1	-1	-1	1	1	-1	-1	1	1	-1	-1	1	1	-1	-1	1	1	-1	-1	1	1	-1	-1	1	1	-1	-1	1	1	-1	-1	1	1	-1	-1	1	1	63	1	1	1	-1	-1	1
GO:BP	response to light stimulus	GO:0009416	5	4282	1	1	-1	-1	1	1	-1	-1	1	1	-1	-1	1	1	-1	-1	1	1	-1	-1	1	1	-1	-1	1	1	-1	-1	1	1	-1	-1	1	1	37	1	1	1	-1	-1	1	1	18	1	1
GO:BP	macromolecule metabolic process	GO:0043170	1920	4282	1	1	-1	-1	1	1	-1	-1	1	1	57	14	1	1	66	8	1	1	28	4	1	1	45	4	1	1	26	5	1	1	52	8	1	1	37	14	1	1	63	24	1	1	18	6	1
GO:BP	response to radiation	GO:0009314	5	4282	1	1	-1	-1	1	1	-1	-1	1	1	-1	-1	1	1	-1	-1	1	1	-1	-1	1	1	-1	-1	1	1	-1	-1	1	1	-1	-1	1	1	37	1	1	1	-1	-1	1	1	18	1	1
GO:BP	nucleobase-containing compound biosynthetic process	GO:0034654	779	4282	1	1	-1	-1	1	1	-1	-1	1	1	57	6	1	1	66	1	1	1	28	2	1	1	45	2	1	1	26	3	1	1	52	2	1	1	37	9	1	1	63	13	1	1	18	4	1
GO:BP	regulation of GTPase activity	GO:0043087	20	4282	1	1	-1	-1	1	1	-1	-1	1	1	57	1	1	1	66	1	1	1	28	1	1	1	45	1	1	1	-1	-1	1	1	52	1	1	1	-1	-1	1	1	63	1	1	1	-1	-1	1
GO:BP	purine ribonucleoside triphosphate metabolic process	GO:0009205	35	4282	1	1	-1	-1	1	1	-1	-1	1	1	57	1	1	1	-1	-1	1	1	-1	-1	1	1	-1	-1	1	1	-1	-1	1	1	-1	-1	1	1	37	1	1	1	63	1	1	1	18	1	1
GO:BP	pteridine-containing compound biosynthetic process	GO:0042559	7	4282	1	1	-1	-1	1	1	-1	-1	1	1	-1	-1	1	1	-1	-1	1	1	-1	-1	1	1	-1	-1	1	1	-1	-1	1	1	-1	-1	1	1	-1	-1	1	1	63	1	1	1	-1	-1	1
GO:BP	intracellular signal transduction	GO:0035556	160	4282	1	1	-1	-1	1	1	-1	-1	1	1	57	3	1	1	66	5	1	1	28	1	1	1	45	6	1	1	26	2	1	1	52	4	1	1	37	1	1	1	63	2	1	1	-1	-1	1
GO:BP	ribonucleotide biosynthetic process	GO:0009260	41	4282	1	1	-1	-1	1	1	-1	-1	1	1	-1	-1	1	1	-1	-1	1	1	-1	-1	1	1	45	1	1	1	-1	-1	1	1	52	1	1	1	37	1	1	1	63	2	1	1	18	1	1
GO:BP	protein modification process	GO:0036211	477	4282	1	1	-1	-1	1	1	-1	-1	1	1	57	6	1	1	66	2	1	1	-1	-1	1	1	-1	-1	1	1	26	2	1	1	52	3	1	1	37	3	1	1	63	6	1	1	18	1	1
GO:BP	pteridine-containing compound metabolic process	GO:0042558	10	4282	1	1	-1	-1	1	1	-1	-1	1	1	-1	-1	1	1	-1	-1	1	1	-1	-1	1	1	-1	-1	1	1	-1	-1	1	1	-1	-1	1	1	-1	-1	1	1	63	1	1	1	-1	-1	1
GO:BP	ribonucleotide metabolic process	GO:0009259	57	4282	1	1	-1	-1	1	1	-1	-1	1	1	57	1	1	1	-1	-1	1	1	-1	-1	1	1	45	1	1	1	-1	-1	1	1	52	1	1	1	37	1	1	1	63	2	1	1	18	1	1
GO:BP	protein refolding	GO:0042026	1	4282	1	1	-1	-1	1	1	-1	-1	1	1	-1	-1	1	1	-1	-1	1	1	-1	-1	1	1	-1	-1	1	1	-1	-1	1	1	-1	-1	1	1	-1	-1	1	1	63	1	1	1	-1	-1	1
GO:BP	ribosome biogenesis	GO:0042254	69	4282	1	1	-1	-1	1	1	-1	-1	1	1	-1	-1	1	1	-1	-1	1	1	-1	-1	1	1	-1	-1	1	1	-1	-1	1	1	-1	-1	1	1	-1	-1	1	1	63	2	1	1	-1	-1	1
GO:BP	purine ribonucleoside triphosphate biosynthetic process	GO:0009206	17	4282	1	1	-1	-1	1	1	-1	-1	1	1	-1	-1	1	1	-1	-1	1	1	-1	-1	1	1	-1	-1	1	1	-1	-1	1	1	-1	-1	1	1	37	1	1	1	63	1	1	1	18	1	1
GO:BP	positive regulation of catalytic activity	GO:0043085	22	4282	1	1	-1	-1	1	1	-1	-1	1	1	57	1	1	1	66	1	1	1	28	1	1	1	45	1	1	1	-1	-1	1	1	52	1	1	1	-1	-1	1	1	63	1	1	1	-1	-1	1
GO:BP	detection of abiotic stimulus	GO:0009582	4	4282	1	1	-1	-1	1	1	-1	-1	1	1	-1	-1	1	1	-1	-1	1	1	-1	-1	1	1	-1	-1	1	1	-1	-1	1	1	-1	-1	1	1	37	1	1	1	-1	-1	1	1	18	1	1
GO:BP	actin cytoskeleton organization	GO:0030036	38	4282	1	1	-1	-1	1	1	-1	-1	1	1	57	1	1	1	-1	-1	1	1	-1	-1	1	1	-1	-1	1	1	26	2	1	1	-1	-1	1	1	-1	-1	1	1	63	1	1	1	-1	-1	1
GO:BP	protein catabolic process	GO:0030163	83	4282	1	1	-1	-1	1	1	-1	-1	1	1	-1	-1	1	1	-1	-1	1	1	-1	-1	1	1	-1	-1	1	1	-1	-1	1	1	-1	-1	1	1	-1	-1	1	1	63	1	1	1	-1	-1	1
GO:BP	proteoglycan biosynthetic process	GO:0030166	3	4282	1	1	-1	-1	1	1	-1	-1	1	1	-1	-1	1	1	-1	-1	1	1	-1	-1	1	1	-1	-1	1	1	-1	-1	1	1	-1	-1	1	1	-1	-1	1	1	63	1	1	1	-1	-1	1
GO:BP	heparan sulfate proteoglycan metabolic process	GO:0030201	2	4282	1	1	-1	-1	1	1	-1	-1	1	1	-1	-1	1	1	-1	-1	1	1	-1	-1	1	1	-1	-1	1	1	-1	-1	1	1	-1	-1	1	1	-1	-1	1	1	63	1	1	1	-1	-1	1
GO:BP	tRNA methylation	GO:0030488	6	4282	1	1	-1	-1	1	1	-1	-1	1	1	-1	-1	1	1	-1	-1	1	1	-1	-1	1	1	-1	-1	1	1	-1	-1	1	1	-1	-1	1	1	-1	-1	1	1	63	1	1	1	-1	-1	1
GO:BP	microtubule polymerization or depolymerization	GO:0031109	11	4282	1	1	-1	-1	1	1	-1	-1	1	1	-1	-1	1	1	-1	-1	1	1	-1	-1	1	1	-1	-1	1	1	-1	-1	1	1	-1	-1	1	1	-1	-1	1	1	63	1	1	1	-1	-1	1
GO:BP	cytoplasmic microtubule organization	GO:0031122	2	4282	1	1	-1	-1	1	1	-1	-1	1	1	-1	-1	1	1	-1	-1	1	1	-1	-1	1	1	-1	-1	1	1	-1	-1	1	1	-1	-1	1	1	-1	-1	1	1	63	1	1	1	-1	-1	1
GO:BP	regulation of macromolecule biosynthetic process	GO:0010556	427	4282	1	1	-1	-1	1	1	-1	-1	1	1	57	4	1	1	66	1	1	1	28	2	1	1	-1	-1	1	1	26	3	1	1	52	1	1	1	37	4	1	1	63	4	1	1	18	2	1
GO:BP	metallo-sulfur cluster assembly	GO:0031163	13	4282	1	1	-1	-1	1	1	-1	-1	1	1	-1	-1	1	1	-1	-1	1	1	-1	-1	1	1	-1	-1	1	1	-1	-1	1	1	-1	-1	1	1	-1	-1	1	1	63	1	1	1	-1	-1	1
GO:BP	methylation	GO:0032259	47	4282	1	1	-1	-1	1	1	-1	-1	1	1	-1	-1	1	1	-1	-1	1	1	-1	-1	1	1	-1	-1	1	1	-1	-1	1	1	-1	-1	1	1	-1	-1	1	1	63	2	1	1	-1	-1	1
GO:BP	diol biosynthetic process	GO:0034312	4	4282	1	1	-1	-1	1	1	-1	-1	1	1	-1	-1	1	1	-1	-1	1	1	-1	-1	1	1	-1	-1	1	1	-1	-1	1	1	-1	-1	1	1	-1	-1	1	1	63	1	1	1	-1	-1	1
GO:BP	regulation of gene expression	GO:0010468	426	4282	1	1	-1	-1	1	1	-1	-1	1	1	57	4	1	1	66	1	1	1	28	2	1	1	-1	-1	1	1	26	3	1	1	52	1	1	1	37	4	1	1	63	4	1	1	18	2	1
GO:BP	RNA biosynthetic process	GO:0032774	690	4282	1	1	-1	-1	1	1	-1	-1	1	1	57	4	1	1	66	1	1	1	28	2	1	1	-1	-1	1	1	26	3	1	1	52	1	1	1	37	7	1	1	63	11	1	1	18	3	1
GO:BP	secretion by cell	GO:0032940	24	4282	1	1	-1	-1	1	1	-1	-1	1	1	-1	-1	1	1	66	3	1	1	-1	-1	1	1	45	2	1	1	-1	-1	1	1	52	2	1	1	-1	-1	1	1	63	1	1	1	-1	-1	1
GO:BP	cellular process	GO:0009987	4005	4282	1	1	1	1	1	1	1	1	1	1	57	53	1	1	66	61	1	1	28	27	1	1	45	42	1	1	26	24	1	1	52	50	1	1	37	32	1	1	63	59	1	1	18	15	1
GO:BP	macromolecule localization	GO:0033036	219	4282	1	1	-1	-1	1	1	-1	-1	1	1	57	3	1	1	66	1	1	1	28	1	1	1	-1	-1	1	1	-1	-1	1	1	-1	-1	1	1	37	1	1	1	63	4	1	1	-1	-1	1
GO:BP	regulation of biosynthetic process	GO:0009889	429	4282	1	1	-1	-1	1	1	-1	-1	1	1	57	4	1	1	66	1	1	1	28	2	1	1	-1	-1	1	1	26	3	1	1	52	1	1	1	37	4	1	1	63	4	1	1	18	2	1
GO:BP	response to abiotic stimulus	GO:0009628	7	4282	1	1	-1	-1	1	1	-1	-1	1	1	-1	-1	1	1	-1	-1	1	1	-1	-1	1	1	-1	-1	1	1	-1	-1	1	1	-1	-1	1	1	37	1	1	1	-1	-1	1	1	18	1	1
GO:BP	diol metabolic process	GO:0034311	4	4282	1	1	-1	-1	1	1	-1	-1	1	1	-1	-1	1	1	-1	-1	1	1	-1	-1	1	1	-1	-1	1	1	-1	-1	1	1	-1	-1	1	1	-1	-1	1	1	63	1	1	1	-1	-1	1
GO:BP	response to wounding	GO:0009611	2	4282	1	1	-1	-1	1	1	-1	-1	1	1	-1	-1	1	1	-1	-1	1	1	-1	-1	1	1	-1	-1	1	1	-1	-1	1	1	-1	-1	1	1	37	1	1	1	-1	-1	1	1	18	1	1
GO:BP	proteasome assembly	GO:0043248	8	4282	1	1	-1	-1	1	1	-1	-1	1	1	-1	-1	1	1	-1	-1	1	1	-1	-1	1	1	-1	-1	1	1	-1	-1	1	1	-1	-1	1	1	-1	-1	1	1	63	1	1	1	-1	-1	1
GO:BP	gene expression	GO:0010467	1030	4282	1	1	-1	-1	1	1	-1	-1	1	1	57	4	1	1	66	1	1	1	28	3	1	1	45	1	1	1	26	3	1	1	52	2	1	1	37	10	1	1	63	14	1	1	18	4	1
GO:BP	detection of light stimulus	GO:0009583	4	4282	1	1	-1	-1	1	1	-1	-1	1	1	-1	-1	1	1	-1	-1	1	1	-1	-1	1	1	-1	-1	1	1	-1	-1	1	1	-1	-1	1	1	37	1	1	1	-1	-1	1	1	18	1	1
GO:BP	ribonucleoside triphosphate biosynthetic process	GO:0009201	18	4282	1	1	-1	-1	1	1	-1	-1	1	1	-1	-1	1	1	-1	-1	1	1	-1	-1	1	1	-1	-1	1	1	-1	-1	1	1	-1	-1	1	1	37	1	1	1	63	1	1	1	18	1	1
GO:BP	macromolecule glycosylation	GO:0043413	47	4282	1	1	-1	-1	1	1	-1	-1	1	1	-1	-1	1	1	-1	-1	1	1	-1	-1	1	1	-1	-1	1	1	-1	-1	1	1	-1	-1	1	1	-1	-1	1	1	63	1	1	1	-1	-1	1
GO:BP	aerobic respiration	GO:0009060	46	4282	1	1	-1	-1	1	1	-1	-1	1	1	-1	-1	1	1	66	1	1	1	-1	-1	1	1	45	2	1	1	-1	-1	1	1	52	1	1	1	37	1	1	1	63	1	1	1	18	1	1
GO:BP	macromolecule biosynthetic process	GO:0009059	1098	4282	1	1	-1	-1	1	1	-1	-1	1	1	57	4	1	1	66	1	1	1	28	3	1	1	45	1	1	1	26	3	1	1	52	2	1	1	37	10	1	1	63	16	1	1	18	4	1
GO:BP	biosynthetic process	GO:0009058	1361	4282	1	1	-1	-1	1	1	-1	-1	1	1	57	12	1	1	66	1	1	1	28	10	1	1	45	3	1	1	26	7	1	1	52	3	1	1	37	13	1	1	63	19	1	1	18	5	1
GO:BP	metabolic process	GO:0008152	2580	4282	1	1	-1	-1	1	1	1	1	1	1	57	33	1	1	66	12	1	1	28	15	1	1	45	9	1	1	26	14	1	1	52	13	1	1	37	23	1	1	63	38	1	1	18	10	1
GO:BP	biological_process	GO:0008150	4282	4282	1	1	1	1	1	1	1	1	1	1	57	57	1	1	66	66	1	1	28	28	1	1	45	45	1	1	26	26	1	1	52	52	1	1	37	37	1	1	63	63	1	1	18	18	1
GO:BP	phototransduction	GO:0007602	4	4282	1	1	-1	-1	1	1	-1	-1	1	1	-1	-1	1	1	-1	-1	1	1	-1	-1	1	1	-1	-1	1	1	-1	-1	1	1	-1	-1	1	1	37	1	1	1	-1	-1	1	1	18	1	1
GO:BP	visual perception	GO:0007601	5	4282	1	1	-1	-1	1	1	-1	-1	1	1	-1	-1	1	1	-1	-1	1	1	-1	-1	1	1	-1	-1	1	1	-1	-1	1	1	-1	-1	1	1	37	1	1	1	-1	-1	1	1	18	1	1
GO:BP	sensory perception	GO:0007600	167	4282	1	1	-1	-1	1	1	-1	-1	1	1	-1	-1	1	1	66	1	1	1	-1	-1	1	1	45	1	1	1	-1	-1	1	1	52	1	1	1	37	2	1	1	63	2	1	1	18	1	1
GO:BP	G protein-coupled receptor signaling pathway	GO:0007186	115	4282	1	1	-1	-1	1	1	-1	-1	1	1	57	2	1	1	66	3	1	1	28	1	1	1	45	3	1	1	26	1	1	1	52	5	1	1	37	1	1	1	63	2	1	1	18	1	1
GO:BP	phosphate-containing compound metabolic process	GO:0006796	487	4282	1	1	-1	-1	1	1	-1	-1	1	1	57	10	1	1	66	1	1	1	28	6	1	1	45	2	1	1	26	6	1	1	52	5	1	1	37	4	1	1	63	4	1	1	18	2	1
GO:BP	phosphorus metabolic process	GO:0006793	487	4282	1	1	-1	-1	1	1	-1	-1	1	1	57	10	1	1	66	1	1	1	28	6	1	1	45	2	1	1	26	6	1	1	52	5	1	1	37	4	1	1	63	4	1	1	18	2	1
GO:BP	ribose phosphate biosynthetic process	GO:0046390	41	4282	1	1	-1	-1	1	1	-1	-1	1	1	-1	-1	1	1	-1	-1	1	1	-1	-1	1	1	45	1	1	1	-1	-1	1	1	52	1	1	1	37	1	1	1	63	2	1	1	18	1	1
GO:BP	ATP biosynthetic process	GO:0006754	13	4282	1	1	-1	-1	1	1	-1	-1	1	1	-1	-1	1	1	-1	-1	1	1	-1	-1	1	1	-1	-1	1	1	-1	-1	1	1	-1	-1	1	1	37	1	1	1	63	1	1	1	18	1	1
GO:BP	nucleoside phosphate metabolic process	GO:0006753	115	4282	1	1	-1	-1	1	1	-1	-1	1	1	57	4	1	1	-1	-1	1	1	28	1	1	1	45	2	1	1	26	1	1	1	52	1	1	1	37	2	1	1	63	2	1	1	18	1	1
GO:BP	proteolysis	GO:0006508	266	4282	1	1	-1	-1	1	1	-1	-1	1	1	57	4	1	1	66	4	1	1	28	1	1	1	45	2	1	1	-1	-1	1	1	52	3	1	1	37	2	1	1	63	2	1	1	18	1	1
GO:BP	microtubule polymerization	GO:0046785	9	4282	1	1	-1	-1	1	1	-1	-1	1	1	-1	-1	1	1	-1	-1	1	1	-1	-1	1	1	-1	-1	1	1	-1	-1	1	1	-1	-1	1	1	-1	-1	1	1	63	1	1	1	-1	-1	1
GO:BP	secretion	GO:0046903	32	4282	1	1	-1	-1	1	1	-1	-1	1	1	57	1	1	1	66	3	1	1	28	1	1	1	45	2	1	1	-1	-1	1	1	52	2	1	1	-1	-1	1	1	63	1	1	1	-1	-1	1
GO:BP	tetrahydrobiopterin metabolic process	GO:0046146	4	4282	1	1	-1	-1	1	1	-1	-1	1	1	-1	-1	1	1	-1	-1	1	1	-1	-1	1	1	-1	-1	1	1	-1	-1	1	1	-1	-1	1	1	-1	-1	1	1	63	1	1	1	-1	-1	1
GO:BP	nucleotide metabolic process	GO:0009117	93	4282	1	1	-1	-1	1	1	-1	-1	1	1	57	3	1	1	-1	-1	1	1	-1	-1	1	1	45	2	1	1	-1	-1	1	1	52	1	1	1	37	2	1	1	63	2	1	1	18	1	1
GO:BP	nucleoside triphosphate metabolic process	GO:0009141	38	4282	1	1	-1	-1	1	1	-1	-1	1	1	57	1	1	1	-1	-1	1	1	-1	-1	1	1	-1	-1	1	1	-1	-1	1	1	-1	-1	1	1	37	1	1	1	63	1	1	1	18	1	1
GO:BP	nucleobase biosynthetic process	GO:0046112	8	4282	1	1	-1	-1	1	1	-1	-1	1	1	57	1	1	1	-1	-1	1	1	-1	-1	1	1	-1	-1	1	1	-1	-1	1	1	-1	-1	1	1	-1	-1	1	1	63	1	1	1	-1	-1	1
GO:BP	actin filament-based process	GO:0030029	38	4282	1	1	-1	-1	1	1	-1	-1	1	1	57	1	1	1	-1	-1	1	1	-1	-1	1	1	-1	-1	1	1	26	2	1	1	-1	-1	1	1	-1	-1	1	1	63	1	1	1	-1	-1	1
GO:BP	macromolecule methylation	GO:0043414	30	4282	1	1	-1	-1	1	1	-1	-1	1	1	-1	-1	1	1	-1	-1	1	1	-1	-1	1	1	-1	-1	1	1	-1	-1	1	1	-1	-1	1	1	-1	-1	1	1	63	2	1	1	-1	-1	1
GO:BP	oxoacid metabolic process	GO:0043436	129	4282	1	1	-1	-1	1	1	-1	-1	1	1	57	6	1	1	-1	-1	1	1	28	2	1	1	-1	-1	1	1	26	2	1	1	-1	-1	1	1	37	1	1	1	63	3	1	1	-1	-1	1
GO:BP	modification-dependent macromolecule catabolic process	GO:0043632	64	4282	1	1	-1	-1	1	1	-1	-1	1	1	-1	-1	1	1	-1	-1	1	1	-1	-1	1	1	-1	-1	1	1	-1	-1	1	1	-1	-1	1	1	-1	-1	1	1	63	1	1	1	-1	-1	1
GO:BP	post-translational protein modification	GO:0043687	87	4282	1	1	-1	-1	1	1	-1	-1	1	1	-1	-1	1	1	66	1	1	1	-1	-1	1	1	-1	-1	1	1	-1	-1	1	1	-1	-1	1	1	37	1	1	1	63	2	1	1	-1	-1	1
GO:BP	protein-containing complex organization	GO:0043933	147	4282	1	1	-1	-1	1	1	-1	-1	1	1	57	1	1	1	66	2	1	1	28	1	1	1	45	1	1	1	-1	-1	1	1	52	1	1	1	-1	-1	1	1	63	3	1	1	-1	-1	1
GO:BP	ribonucleoside triphosphate metabolic process	GO:0009199	36	4282	1	1	-1	-1	1	1	-1	-1	1	1	57	1	1	1	-1	-1	1	1	-1	-1	1	1	-1	-1	1	1	-1	-1	1	1	-1	-1	1	1	37	1	1	1	63	1	1	1	18	1	1
GO:BP	cellular component biogenesis	GO:0044085	262	4282	1	1	-1	-1	1	1	-1	-1	1	1	57	1	1	1	66	3	1	1	28	1	1	1	45	1	1	1	-1	-1	1	1	52	3	1	1	-1	-1	1	1	63	6	1	1	-1	-1	1
GO:BP	positive regulation of molecular function	GO:0044093	35	4282	1	1	-1	-1	1	1	-1	-1	1	1	57	1	1	1	66	3	1	1	28	1	1	1	45	1	1	1	-1	-1	1	1	52	1	1	1	-1	-1	1	1	63	1	1	1	-1	-1	1
GO:BP	nucleotide biosynthetic process	GO:0009165	63	4282	1	1	-1	-1	1	1	-1	-1	1	1	57	2	1	1	-1	-1	1	1	-1	-1	1	1	45	2	1	1	-1	-1	1	1	52	1	1	1	37	2	1	1	63	2	1	1	18	1	1
GO:BP	purine ribonucleotide biosynthetic process	GO:0009152	39	4282	1	1	-1	-1	1	1	-1	-1	1	1	-1	-1	1	1	-1	-1	1	1	-1	-1	1	1	45	1	1	1	-1	-1	1	1	52	1	1	1	37	1	1	1	63	2	1	1	18	1	1
GO:BP	macromolecule modification	GO:0043412	534	4282	1	1	-1	-1	1	1	-1	-1	1	1	57	6	1	1	66	2	1	1	-1	-1	1	1	-1	-1	1	1	26	2	1	1	52	3	1	1	37	3	1	1	63	8	1	1	18	1	1
GO:BP	purine ribonucleotide metabolic process	GO:0009150	55	4282	1	1	-1	-1	1	1	-1	-1	1	1	57	1	1	1	-1	-1	1	1	-1	-1	1	1	45	1	1	1	-1	-1	1	1	52	1	1	1	37	1	1	1	63	2	1	1	18	1	1
GO:BP	primary metabolic process	GO:0044238	2365	4282	1	1	-1	-1	1	1	1	1	1	1	57	32	1	1	66	10	1	1	28	12	1	1	45	7	1	1	26	11	1	1	52	12	1	1	37	22	1	1	63	35	1	1	18	9	1
GO:BP	sulfur compound biosynthetic process	GO:0044272	27	4282	1	1	-1	-1	1	1	-1	-1	1	1	-1	-1	1	1	-1	-1	1	1	-1	-1	1	1	-1	-1	1	1	-1	-1	1	1	-1	-1	1	1	-1	-1	1	1	63	1	1	1	-1	-1	1
GO:BP	small molecule metabolic process	GO:0044281	293	4282	1	1	-1	-1	1	1	-1	-1	1	1	57	10	1	1	-1	-1	1	1	28	5	1	1	45	2	1	1	26	5	1	1	52	1	1	1	37	4	1	1	63	7	1	1	18	1	1
GO:BP	purine nucleoside triphosphate metabolic process	GO:0009144	35	4282	1	1	-1	-1	1	1	-1	-1	1	1	57	1	1	1	-1	-1	1	1	-1	-1	1	1	-1	-1	1	1	-1	-1	1	1	-1	-1	1	1	37	1	1	1	63	1	1	1	18	1	1
GO:BP	small molecule catabolic process	GO:0044282	30	4282	1	1	-1	-1	1	1	-1	-1	1	1	-1	-1	1	1	-1	-1	1	1	-1	-1	1	1	-1	-1	1	1	-1	-1	1	1	-1	-1	1	1	37	1	1	1	63	1	1	1	-1	-1	1
GO:BP	actin nucleation	GO:0045010	10	4282	1	1	-1	-1	1	1	-1	-1	1	1	-1	-1	1	1	-1	-1	1	1	-1	-1	1	1	-1	-1	1	1	-1	-1	1	1	-1	-1	1	1	-1	-1	1	1	63	1	1	1	-1	-1	1
GO:BP	establishment of protein localization	GO:0045184	157	4282	1	1	-1	-1	1	1	-1	-1	1	1	-1	-1	1	1	-1	-1	1	1	-1	-1	1	1	-1	-1	1	1	-1	-1	1	1	-1	-1	1	1	37	1	1	1	63	2	1	1	-1	-1	1
GO:BP	cellular respiration	GO:0045333	50	4282	1	1	-1	-1	1	1	-1	-1	1	1	-1	-1	1	1	66	1	1	1	-1	-1	1	1	45	2	1	1	-1	-1	1	1	52	1	1	1	37	1	1	1	63	1	1	1	18	1	1
GO:BP	ATP metabolic process	GO:0046034	30	4282	1	1	-1	-1	1	1	-1	-1	1	1	57	1	1	1	-1	-1	1	1	-1	-1	1	1	-1	-1	1	1	-1	-1	1	1	-1	-1	1	1	37	1	1	1	63	1	1	1	18	1	1
GO:BP	nucleoside triphosphate biosynthetic process	GO:0009142	18	4282	1	1	-1	-1	1	1	-1	-1	1	1	-1	-1	1	1	-1	-1	1	1	-1	-1	1	1	-1	-1	1	1	-1	-1	1	1	-1	-1	1	1	37	1	1	1	63	1	1	1	18	1	1
GO:BP	IMP metabolic process	GO:0046040	5	4282	1	1	-1	-1	1	1	-1	-1	1	1	-1	-1	1	1	-1	-1	1	1	-1	-1	1	1	-1	-1	1	1	-1	-1	1	1	-1	-1	1	1	-1	-1	1	1	63	1	1	1	-1	-1	1
GO:BP	purine nucleoside triphosphate biosynthetic process	GO:0009145	17	4282	1	1	-1	-1	1	1	-1	-1	1	1	-1	-1	1	1	-1	-1	1	1	-1	-1	1	1	-1	-1	1	1	-1	-1	1	1	-1	-1	1	1	37	1	1	1	63	1	1	1	18	1	1
GO:BP	energy derivation by oxidation of organic compounds	GO:0015980	57	4282	1	1	-1	-1	1	1	-1	-1	1	1	-1	-1	1	1	66	1	1	1	-1	-1	1	1	45	2	1	1	-1	-1	1	1	52	1	1	1	37	1	1	1	63	1	1	1	18	1	1
GO:BP	regulation of signaling	GO:0023051	69	4282	1	1	-1	-1	1	1	-1	-1	1	1	57	1	1	1	66	3	1	1	28	1	1	1	-1	-1	1	1	26	2	1	1	-1	-1	1	1	-1	-1	1	1	63	1	1	1	-1	-1	1
GO:BP	regulation of body fluid levels	GO:0050878	2	4282	1	1	-1	-1	1	1	-1	-1	1	1	-1	-1	1	1	-1	-1	1	1	-1	-1	1	1	-1	-1	1	1	-1	-1	1	1	-1	-1	1	1	37	1	1	1	-1	-1	1	1	18	1	1
GO:BP	purine ribonucleoside monophosphate metabolic process	GO:0009167	10	4282	1	1	-1	-1	1	1	-1	-1	1	1	-1	-1	1	1	-1	-1	1	1	-1	-1	1	1	-1	-1	1	1	-1	-1	1	1	-1	-1	1	1	-1	-1	1	1	63	1	1	1	-1	-1	1
GO:BP	purine ribonucleoside monophosphate biosynthetic process	GO:0009168	8	4282	1	1	-1	-1	1	1	-1	-1	1	1	-1	-1	1	1	-1	-1	1	1	-1	-1	1	1	-1	-1	1	1	-1	-1	1	1	-1	-1	1	1	-1	-1	1	1	63	1	1	1	-1	-1	1
GO:BP	response to stimulus	GO:0050896	666	4282	1	1	1	1	1	1	-1	-1	1	1	57	9	1	1	66	18	1	1	28	5	1	1	45	14	1	1	26	6	1	1	52	15	1	1	37	9	1	1	63	8	1	1	18	6	1
GO:BP	regulation of cellular process	GO:0050794	1020	4282	1	1	-1	-1	1	1	-1	-1	1	1	57	11	1	1	66	20	1	1	28	5	1	1	45	16	1	1	26	8	1	1	52	18	1	1	37	7	1	1	63	11	1	1	18	4	1
GO:BP	RNA modification	GO:0009451	59	4282	1	1	-1	-1	1	1	-1	-1	1	1	-1	-1	1	1	-1	-1	1	1	-1	-1	1	1	-1	-1	1	1	-1	-1	1	1	-1	-1	1	1	-1	-1	1	1	63	2	1	1	-1	-1	1
GO:BP	regulation of signal transduction	GO:0009966	54	4282	1	1	-1	-1	1	1	-1	-1	1	1	57	1	1	1	66	1	1	1	28	1	1	1	-1	-1	1	1	26	2	1	1	-1	-1	1	1	-1	-1	1	1	63	1	1	1	-1	-1	1
GO:BP	ribonucleoside monophosphate metabolic process	GO:0009161	12	4282	1	1	-1	-1	1	1	-1	-1	1	1	-1	-1	1	1	-1	-1	1	1	-1	-1	1	1	-1	-1	1	1	-1	-1	1	1	-1	-1	1	1	-1	-1	1	1	63	1	1	1	-1	-1	1
GO:BP	ribonucleoside monophosphate biosynthetic process	GO:0009156	10	4282	1	1	-1	-1	1	1	-1	-1	1	1	-1	-1	1	1	-1	-1	1	1	-1	-1	1	1	-1	-1	1	1	-1	-1	1	1	-1	-1	1	1	-1	-1	1	1	63	1	1	1	-1	-1	1
GO:BP	nucleobase-containing small molecule metabolic process	GO:0055086	129	4282	1	1	-1	-1	1	1	-1	-1	1	1	57	5	1	1	-1	-1	1	1	28	1	1	1	45	2	1	1	26	1	1	1	52	1	1	1	37	2	1	1	63	2	1	1	18	1	1
GO:BP	glycoprotein metabolic process	GO:0009100	53	4282	1	1	-1	-1	1	1	-1	-1	1	1	-1	-1	1	1	-1	-1	1	1	-1	-1	1	1	-1	-1	1	1	-1	-1	1	1	-1	-1	1	1	-1	-1	1	1	63	2	1	1	-1	-1	1
GO:BP	glycoprotein biosynthetic process	GO:0009101	49	4282	1	1	-1	-1	1	1	-1	-1	1	1	-1	-1	1	1	-1	-1	1	1	-1	-1	1	1	-1	-1	1	1	-1	-1	1	1	-1	-1	1	1	-1	-1	1	1	63	2	1	1	-1	-1	1
GO:BP	nucleobase metabolic process	GO:0009112	11	4282	1	1	-1	-1	1	1	-1	-1	1	1	57	1	1	1	-1	-1	1	1	-1	-1	1	1	-1	-1	1	1	-1	-1	1	1	-1	-1	1	1	-1	-1	1	1	63	1	1	1	-1	-1	1
GO:BP	purine nucleobase biosynthetic process	GO:0009113	3	4282	1	1	-1	-1	1	1	-1	-1	1	1	-1	-1	1	1	-1	-1	1	1	-1	-1	1	1	-1	-1	1	1	-1	-1	1	1	-1	-1	1	1	-1	-1	1	1	63	1	1	1	-1	-1	1
GO:BP	nucleoside metabolic process	GO:0009116	13	4282	1	1	-1	-1	1	1	-1	-1	1	1	-1	-1	1	1	-1	-1	1	1	-1	-1	1	1	-1	-1	1	1	-1	-1	1	1	-1	-1	1	1	-1	-1	1	1	63	1	1	1	-1	-1	1
GO:BP	nucleoside monophosphate metabolic process	GO:0009123	14	4282	1	1	-1	-1	1	1	-1	-1	1	1	-1	-1	1	1	-1	-1	1	1	-1	-1	1	1	-1	-1	1	1	-1	-1	1	1	-1	-1	1	1	-1	-1	1	1	63	1	1	1	-1	-1	1
GO:BP	nucleoside monophosphate biosynthetic process	GO:0009124	12	4282	1	1	-1	-1	1	1	-1	-1	1	1	-1	-1	1	1	-1	-1	1	1	-1	-1	1	1	-1	-1	1	1	-1	-1	1	1	-1	-1	1	1	-1	-1	1	1	63	1	1	1	-1	-1	1
GO:BP	detection of stimulus	GO:0051606	10	4282	1	1	-1	-1	1	1	-1	-1	1	1	-1	-1	1	1	-1	-1	1	1	-1	-1	1	1	-1	-1	1	1	-1	-1	1	1	-1	-1	1	1	37	1	1	1	-1	-1	1	1	18	1	1
GO:BP	regulation of RNA metabolic process	GO:0051252	377	4282	1	1	-1	-1	1	1	-1	-1	1	1	57	4	1	1	66	1	1	1	28	2	1	1	-1	-1	1	1	26	3	1	1	52	1	1	1	37	4	1	1	63	4	1	1	18	2	1
GO:BP	purine nucleoside monophosphate metabolic process	GO:0009126	10	4282	1	1	-1	-1	1	1	-1	-1	1	1	-1	-1	1	1	-1	-1	1	1	-1	-1	1	1	-1	-1	1	1	-1	-1	1	1	-1	-1	1	1	-1	-1	1	1	63	1	1	1	-1	-1	1
GO:BP	purine nucleoside monophosphate biosynthetic process	GO:0009127	8	4282	1	1	-1	-1	1	1	-1	-1	1	1	-1	-1	1	1	-1	-1	1	1	-1	-1	1	1	-1	-1	1	1	-1	-1	1	1	-1	-1	1	1	-1	-1	1	1	63	1	1	1	-1	-1	1
GO:BP	sensory perception of light stimulus	GO:0050953	6	4282	1	1	-1	-1	1	1	-1	-1	1	1	-1	-1	1	1	-1	-1	1	1	-1	-1	1	1	-1	-1	1	1	-1	-1	1	1	-1	-1	1	1	37	1	1	1	-1	-1	1	1	18	1	1
GO:BP	regulation of cell communication	GO:0010646	68	4282	1	1	-1	-1	1	1	-1	-1	1	1	57	1	1	1	66	3	1	1	28	1	1	1	-1	-1	1	1	26	2	1	1	-1	-1	1	1	-1	-1	1	1	63	1	1	1	-1	-1	1
GO:BP	protein deubiquitination	GO:0016579	34	4282	1	1	-1	-1	1	1	-1	-1	1	1	-1	-1	1	1	-1	-1	1	1	-1	-1	1	1	-1	-1	1	1	-1	-1	1	1	-1	-1	1	1	-1	-1	1	1	63	2	1	1	-1	-1	1
GO:BP	peptidyl-amino acid modification	GO:0018193	46	4282	1	1	-1	-1	1	1	-1	-1	1	1	57	2	1	1	-1	-1	1	1	-1	-1	1	1	-1	-1	1	1	-1	-1	1	1	-1	-1	1	1	-1	-1	1	1	63	1	1	1	-1	-1	1
GO:BP	peptidyl-arginine modification	GO:0018195	6	4282	1	1	-1	-1	1	1	-1	-1	1	1	-1	-1	1	1	-1	-1	1	1	-1	-1	1	1	-1	-1	1	1	-1	-1	1	1	-1	-1	1	1	-1	-1	1	1	63	1	1	1	-1	-1	1
GO:BP	aerobic electron transport chain	GO:0019646	18	4282	1	1	-1	-1	1	1	-1	-1	1	1	-1	-1	1	1	66	1	1	1	-1	-1	1	1	45	2	1	1	-1	-1	1	1	52	1	1	1	37	1	1	1	-1	-1	1	1	18	1	1
GO:BP	peptidyl-arginine methylation	GO:0018216	6	4282	1	1	-1	-1	1	1	-1	-1	1	1	-1	-1	1	1	-1	-1	1	1	-1	-1	1	1	-1	-1	1	1	-1	-1	1	1	-1	-1	1	1	-1	-1	1	1	63	1	1	1	-1	-1	1
GO:BP	protein metabolic process	GO:0019538	1019	4282	1	1	-1	-1	1	1	-1	-1	1	1	57	10	1	1	66	6	1	1	28	2	1	1	45	3	1	1	26	2	1	1	52	7	1	1	37	7	1	1	63	12	1	1	18	3	1
GO:BP	regulation of nucleobase-containing compound metabolic process	GO:0019219	384	4282	1	1	-1	-1	1	1	-1	-1	1	1	57	4	1	1	66	1	1	1	28	2	1	1	-1	-1	1	1	26	3	1	1	52	1	1	1	37	4	1	1	63	4	1	1	18	2	1
GO:BP	regulation of metabolic process	GO:0019222	463	4282	1	1	-1	-1	1	1	-1	-1	1	1	57	4	1	1	66	1	1	1	28	2	1	1	-1	-1	1	1	26	3	1	1	52	1	1	1	37	4	1	1	63	4	1	1	18	2	1
GO:BP	ribose phosphate metabolic process	GO:0019693	57	4282	1	1	-1	-1	1	1	-1	-1	1	1	57	1	1	1	-1	-1	1	1	-1	-1	1	1	45	1	1	1	-1	-1	1	1	52	1	1	1	37	1	1	1	63	2	1	1	18	1	1
GO:BP	carboxylic acid metabolic process	GO:0019752	129	4282	1	1	-1	-1	1	1	-1	-1	1	1	57	6	1	1	-1	-1	1	1	28	2	1	1	-1	-1	1	1	26	2	1	1	-1	-1	1	1	37	1	1	1	63	3	1	1	-1	-1	1
GO:BP	modification-dependent protein catabolic process	GO:0019941	64	4282	1	1	-1	-1	1	1	-1	-1	1	1	-1	-1	1	1	-1	-1	1	1	-1	-1	1	1	-1	-1	1	1	-1	-1	1	1	-1	-1	1	1	-1	-1	1	1	63	1	1	1	-1	-1	1
GO:BP	cell cycle process	GO:0022402	62	4282	1	1	-1	-1	1	1	-1	-1	1	1	-1	-1	1	1	-1	-1	1	1	-1	-1	1	1	-1	-1	1	1	26	1	1	1	52	1	1	1	37	1	1	1	63	1	1	1	-1	-1	1
GO:BP	cellular component assembly	GO:0022607	202	4282	1	1	-1	-1	1	1	-1	-1	1	1	57	1	1	1	66	3	1	1	28	1	1	1	45	1	1	1	-1	-1	1	1	52	3	1	1	-1	-1	1	1	63	4	1	1	-1	-1	1
GO:BP	phosphorylation	GO:0016310	235	4282	1	1	-1	-1	1	1	-1	-1	1	1	57	5	1	1	-1	-1	1	1	28	1	1	1	-1	-1	1	1	26	4	1	1	52	3	1	1	37	2	1	1	63	2	1	1	18	1	1
GO:BP	RNA metabolic process	GO:0016070	772	4282	1	1	-1	-1	1	1	-1	-1	1	1	57	4	1	1	66	1	1	1	28	2	1	1	-1	-1	1	1	26	3	1	1	52	1	1	1	37	8	1	1	63	12	1	1	18	3	1
GO:BP	proton motive force-driven ATP synthesis	GO:0015986	13	4282	1	1	-1	-1	1	1	-1	-1	1	1	-1	-1	1	1	-1	-1	1	1	-1	-1	1	1	-1	-1	1	1	-1	-1	1	1	-1	-1	1	1	37	1	1	1	63	1	1	1	18	1	1
GO:BP	intracellular transport	GO:0046907	178	4282	1	1	-1	-1	1	1	-1	-1	1	1	57	1	1	1	-1	-1	1	1	28	1	1	1	-1	-1	1	1	-1	-1	1	1	-1	-1	1	1	-1	-1	1	1	63	5	1	1	-1	-1	1
GO:BP	ribonucleoprotein complex biogenesis	GO:0022613	96	4282	1	1	-1	-1	1	1	-1	-1	1	1	-1	-1	1	1	-1	-1	1	1	-1	-1	1	1	-1	-1	1	1	-1	-1	1	1	-1	-1	1	1	-1	-1	1	1	63	3	1	1	-1	-1	1
GO:BP	protein-RNA complex assembly	GO:0022618	33	4282	1	1	-1	-1	1	1	-1	-1	1	1	-1	-1	1	1	-1	-1	1	1	-1	-1	1	1	-1	-1	1	1	-1	-1	1	1	-1	-1	1	1	-1	-1	1	1	63	1	1	1	-1	-1	1
GO:BP	iron-sulfur cluster assembly	GO:0016226	13	4282	1	1	-1	-1	1	1	-1	-1	1	1	-1	-1	1	1	-1	-1	1	1	-1	-1	1	1	-1	-1	1	1	-1	-1	1	1	-1	-1	1	1	-1	-1	1	1	63	1	1	1	-1	-1	1
GO:BP	lipid localization	GO:0010876	43	4282	1	1	-1	-1	1	1	-1	-1	1	1	57	3	1	1	66	1	1	1	28	1	1	1	-1	-1	1	1	-1	-1	1	1	-1	-1	1	1	-1	-1	1	1	63	1	1	1	-1	-1	1
GO:BP	heparan sulfate proteoglycan biosynthetic process	GO:0015012	2	4282	1	1	-1	-1	1	1	-1	-1	1	1	-1	-1	1	1	-1	-1	1	1	-1	-1	1	1	-1	-1	1	1	-1	-1	1	1	-1	-1	1	1	-1	-1	1	1	63	1	1	1	-1	-1	1
GO:BP	protein transport	GO:0015031	143	4282	1	1	-1	-1	1	1	-1	-1	1	1	-1	-1	1	1	-1	-1	1	1	-1	-1	1	1	-1	-1	1	1	-1	-1	1	1	-1	-1	1	1	37	1	1	1	63	2	1	1	-1	-1	1
GO:BP	mitochondrial ATP synthesis coupled electron transport	GO:0042775	17	4282	1	1	-1	-1	1	1	-1	-1	1	1	-1	-1	1	1	66	1	1	1	-1	-1	1	1	45	2	1	1	-1	-1	1	1	52	1	1	1	37	1	1	1	-1	-1	1	1	18	1	1
GO:BP	organophosphate ester transport	GO:0015748	19	4282	1	1	-1	-1	1	1	-1	-1	1	1	57	1	1	1	66	1	1	1	-1	-1	1	1	-1	-1	1	1	-1	-1	1	1	-1	-1	1	1	-1	-1	1	1	63	1	1	1	-1	-1	1
GO:BP	ATP synthesis coupled electron transport	GO:0042773	22	4282	1	1	-1	-1	1	1	-1	-1	1	1	-1	-1	1	1	66	1	1	1	-1	-1	1	1	45	2	1	1	-1	-1	1	1	52	1	1	1	37	1	1	1	-1	-1	1	1	18	1	1
GO:BP	phospholipid transport	GO:0015914	11	4282	1	1	-1	-1	1	1	-1	-1	1	1	57	1	1	1	-1	-1	1	1	-1	-1	1	1	-1	-1	1	1	-1	-1	1	1	-1	-1	1	1	-1	-1	1	1	63	1	1	1	-1	-1	1
GO:BP	nucleobase-containing compound transport	GO:0015931	30	4282	1	1	-1	-1	1	1	-1	-1	1	1	-1	-1	1	1	66	1	1	1	-1	-1	1	1	-1	-1	1	1	-1	-1	1	1	-1	-1	1	1	-1	-1	1	1	63	1	1	1	-1	-1	1
GO:BP	lipid catabolic process	GO:0016042	19	4282	1	1	-1	-1	1	1	-1	-1	1	1	-1	-1	1	1	-1	-1	1	1	-1	-1	1	1	-1	-1	1	1	-1	-1	1	1	-1	-1	1	1	-1	-1	1	1	63	1	1	1	-1	-1	1
GO:BP	cellular component organization	GO:0016043	411	4282	1	1	-1	-1	1	1	-1	-1	1	1	57	4	1	1	66	6	1	1	28	1	1	1	45	3	1	1	26	3	1	1	52	4	1	1	37	1	1	1	63	7	1	1	-1	-1	1
GO:BP	mRNA metabolic process	GO:0016071	124	4282	1	1	-1	-1	1	1	-1	-1	1	1	-1	-1	1	1	-1	-1	1	1	-1	-1	1	1	-1	-1	1	1	-1	-1	1	1	-1	-1	1	1	-1	-1	1	1	63	1	1	1	-1	-1	1
GO:BP	vesicle-mediated transport	GO:0016192	145	4282	1	1	-1	-1	1	1	-1	-1	1	1	-1	-1	1	1	66	3	1	1	28	1	1	1	45	1	1	1	-1	-1	1	1	52	1	1	1	37	2	1	1	63	3	1	1	-1	-1	1
GO:BP	respiratory electron transport chain	GO:0022904	26	4282	1	1	-1	-1	1	1	-1	-1	1	1	-1	-1	1	1	66	1	1	1	-1	-1	1	1	45	2	1	1	-1	-1	1	1	52	1	1	1	37	1	1	1	-1	-1	1	1	18	1	1
GO:BP	electron transport chain	GO:0022900	38	4282	1	1	-1	-1	1	1	-1	-1	1	1	-1	-1	1	1	66	1	1	1	-1	-1	1	1	45	2	1	1	-1	-1	1	1	52	1	1	1	37	1	1	1	-1	-1	1	1	18	1	1
GO:BP	ketone body catabolic process	GO:0046952	1	4282	1	1	-1	-1	1	1	-1	-1	1	1	-1	-1	1	1	-1	-1	1	1	-1	-1	1	1	-1	-1	1	1	-1	-1	1	1	-1	-1	1	1	-1	-1	1	1	63	1	1	1	-1	-1	1
GO:BP	translation	GO:0006412	217	4282	1	1	-1	-1	1	1	-1	-1	1	1	-1	-1	1	1	-1	-1	1	1	28	1	1	1	45	1	1	1	-1	-1	1	1	52	1	1	1	37	2	1	1	63	1	1	1	18	1	1
GO:BP	protein phosphorylation	GO:0006468	224	4282	1	1	-1	-1	1	1	-1	-1	1	1	57	4	1	1	-1	-1	1	1	-1	-1	1	1	-1	-1	1	1	26	2	1	1	52	3	1	1	37	2	1	1	63	2	1	1	18	1	1
GO:BP	protein maturation	GO:0051604	92	4282	1	1	-1	-1	1	1	-1	-1	1	1	-1	-1	1	1	-1	-1	1	1	-1	-1	1	1	-1	-1	1	1	-1	-1	1	1	-1	-1	1	1	37	1	1	1	63	2	1	1	-1	-1	1
GO:BP	oxidative phosphorylation	GO:0006119	24	4282	1	1	-1	-1	1	1	-1	-1	1	1	-1	-1	1	1	66	1	1	1	-1	-1	1	1	45	2	1	1	-1	-1	1	1	52	1	1	1	37	1	1	1	-1	-1	1	1	18	1	1
GO:BP	cellular localization	GO:0051641	249	4282	1	1	-1	-1	1	1	-1	-1	1	1	57	1	1	1	66	2	1	1	28	1	1	1	45	2	1	1	26	1	1	1	52	2	1	1	37	1	1	1	63	5	1	1	-1	-1	1
GO:BP	generation of precursor metabolites and energy	GO:0006091	87	4282	1	1	-1	-1	1	1	-1	-1	1	1	57	1	1	1	66	1	1	1	-1	-1	1	1	45	2	1	1	-1	-1	1	1	52	1	1	1	37	1	1	1	63	2	1	1	18	1	1
GO:BP	establishment of localization in cell	GO:0051649	189	4282	1	1	-1	-1	1	1	-1	-1	1	1	57	1	1	1	66	2	1	1	28	1	1	1	45	2	1	1	26	1	1	1	52	2	1	1	-1	-1	1	1	63	5	1	1	-1	-1	1
GO:BP	carbohydrate metabolic process	GO:0005975	137	4282	1	1	-1	-1	1	1	-1	-1	1	1	57	6	1	1	-1	-1	1	1	28	1	1	1	-1	-1	1	1	26	1	1	1	52	1	1	1	37	3	1	1	63	3	1	1	18	1	1
GO:BP	regulation of macromolecule metabolic process	GO:0060255	455	4282	1	1	-1	-1	1	1	-1	-1	1	1	57	4	1	1	66	1	1	1	28	2	1	1	-1	-1	1	1	26	3	1	1	52	1	1	1	37	4	1	1	63	4	1	1	18	2	1
GO:BP	protein-containing complex assembly	GO:0065003	137	4282	1	1	-1	-1	1	1	-1	-1	1	1	57	1	1	1	66	2	1	1	28	1	1	1	45	1	1	1	-1	-1	1	1	52	1	1	1	-1	-1	1	1	63	3	1	1	-1	-1	1
GO:BP	mitochondrial electron transport, NADH to ubiquinone	GO:0006120	5	4282	1	1	-1	-1	1	1	-1	-1	1	1	-1	-1	1	1	-1	-1	1	1	-1	-1	1	1	-1	-1	1	1	-1	-1	1	1	-1	-1	1	1	37	1	1	1	-1	-1	1	1	18	1	1
GO:BP	regulation of molecular function	GO:0065009	53	4282	1	1	-1	-1	1	1	-1	-1	1	1	57	1	1	1	66	3	1	1	28	1	1	1	45	1	1	1	-1	-1	1	1	52	1	1	1	-1	-1	1	1	63	1	1	1	-1	-1	1
GO:BP	nucleobase-containing compound metabolic process	GO:0006139	1067	4282	1	1	-1	-1	1	1	-1	-1	1	1	57	9	1	1	66	3	1	1	28	3	1	1	45	3	1	1	26	4	1	1	52	2	1	1	37	10	1	1	63	17	1	1	18	4	1
GO:BP	regulation of response to stimulus	GO:0048583	61	4282	1	1	-1	-1	1	1	-1	-1	1	1	57	1	1	1	66	1	1	1	28	1	1	1	-1	-1	1	1	26	2	1	1	-1	-1	1	1	-1	-1	1	1	63	1	1	1	-1	-1	1
GO:BP	nucleic acid transport	GO:0050657	18	4282	1	1	-1	-1	1	1	-1	-1	1	1	-1	-1	1	1	-1	-1	1	1	-1	-1	1	1	-1	-1	1	1	-1	-1	1	1	-1	-1	1	1	-1	-1	1	1	63	1	1	1	-1	-1	1
GO:BP	RNA transport	GO:0050658	18	4282	1	1	-1	-1	1	1	-1	-1	1	1	-1	-1	1	1	-1	-1	1	1	-1	-1	1	1	-1	-1	1	1	-1	-1	1	1	-1	-1	1	1	-1	-1	1	1	63	1	1	1	-1	-1	1
GO:BP	regulation of catalytic activity	GO:0050790	38	4282	1	1	-1	-1	1	1	-1	-1	1	1	57	1	1	1	66	1	1	1	28	1	1	1	45	1	1	1	-1	-1	1	1	52	1	1	1	-1	-1	1	1	63	1	1	1	-1	-1	1
GO:BP	RNA processing	GO:0006396	243	4282	1	1	-1	-1	1	1	-1	-1	1	1	-1	-1	1	1	-1	-1	1	1	-1	-1	1	1	-1	-1	1	1	-1	-1	1	1	-1	-1	1	1	37	2	1	1	63	4	1	1	18	1	1
GO:BP	regulation of DNA-templated transcription	GO:0006355	361	4282	1	1	-1	-1	1	1	-1	-1	1	1	57	4	1	1	66	1	1	1	28	2	1	1	-1	-1	1	1	26	3	1	1	52	1	1	1	37	4	1	1	63	4	1	1	18	2	1
GO:BP	sensory perception of taste	GO:0050909	15	4282	1	1	-1	-1	1	1	-1	-1	1	1	-1	-1	1	1	66	1	1	1	-1	-1	1	1	45	1	1	1	-1	-1	1	1	52	1	1	1	-1	-1	1	1	63	1	1	1	-1	-1	1
GO:BP	snRNA transport	GO:0051030	2	4282	1	1	-1	-1	1	1	-1	-1	1	1	-1	-1	1	1	-1	-1	1	1	-1	-1	1	1	-1	-1	1	1	-1	-1	1	1	-1	-1	1	1	-1	-1	1	1	63	1	1	1	-1	-1	1
GO:BP	regulation of small GTPase mediated signal transduction	GO:0051056	16	4282	1	1	-1	-1	1	1	-1	-1	1	1	57	1	1	1	66	1	1	1	28	1	1	1	-1	-1	1	1	26	1	1	1	-1	-1	1	1	-1	-1	1	1	63	1	1	1	-1	-1	1
GO:BP	nuclear export	GO:0051168	18	4282	1	1	-1	-1	1	1	-1	-1	1	1	-1	-1	1	1	-1	-1	1	1	-1	-1	1	1	-1	-1	1	1	-1	-1	1	1	-1	-1	1	1	-1	-1	1	1	63	1	1	1	-1	-1	1
GO:BP	nuclear transport	GO:0051169	36	4282	1	1	-1	-1	1	1	-1	-1	1	1	-1	-1	1	1	-1	-1	1	1	-1	-1	1	1	-1	-1	1	1	-1	-1	1	1	-1	-1	1	1	-1	-1	1	1	63	1	1	1	-1	-1	1
GO:BP	DNA-templated transcription	GO:0006351	442	4282	1	1	-1	-1	1	1	-1	-1	1	1	57	4	1	1	66	1	1	1	28	2	1	1	-1	-1	1	1	26	3	1	1	52	1	1	1	37	5	1	1	63	7	1	1	18	2	1
GO:BP	establishment of RNA localization	GO:0051236	18	4282	1	1	-1	-1	1	1	-1	-1	1	1	-1	-1	1	1	-1	-1	1	1	-1	-1	1	1	-1	-1	1	1	-1	-1	1	1	-1	-1	1	1	-1	-1	1	1	63	1	1	1	-1	-1	1
GO:BP	purine nucleotide biosynthetic process	GO:0006164	46	4282	1	1	-1	-1	1	1	-1	-1	1	1	57	2	1	1	-1	-1	1	1	-1	-1	1	1	45	1	1	1	-1	-1	1	1	52	1	1	1	37	1	1	1	63	2	1	1	18	1	1
GO:BP	protein polymerization	GO:0051258	22	4282	1	1	-1	-1	1	1	-1	-1	1	1	-1	-1	1	1	-1	-1	1	1	-1	-1	1	1	-1	-1	1	1	-1	-1	1	1	-1	-1	1	1	-1	-1	1	1	63	1	1	1	-1	-1	1
GO:BP	purine nucleotide metabolic process	GO:0006163	71	4282	1	1	-1	-1	1	1	-1	-1	1	1	57	3	1	1	-1	-1	1	1	-1	-1	1	1	45	1	1	1	-1	-1	1	1	52	1	1	1	37	1	1	1	63	2	1	1	18	1	1
GO:BP	regulation of hydrolase activity	GO:0051336	22	4282	1	1	-1	-1	1	1	-1	-1	1	1	57	1	1	1	66	1	1	1	28	1	1	1	45	1	1	1	-1	-1	1	1	52	1	1	1	-1	-1	1	1	63	1	1	1	-1	-1	1
GO:BP	proteolysis involved in protein catabolic process	GO:0051603	73	4282	1	1	-1	-1	1	1	-1	-1	1	1	-1	-1	1	1	-1	-1	1	1	-1	-1	1	1	-1	-1	1	1	-1	-1	1	1	-1	-1	1	1	-1	-1	1	1	63	1	1	1	-1	-1	1
GO:BP	Golgi vesicle transport	GO:0048193	41	4282	1	1	-1	-1	1	1	-1	-1	1	1	-1	-1	1	1	-1	-1	1	1	-1	-1	1	1	-1	-1	1	1	-1	-1	1	1	-1	-1	1	1	37	2	1	1	63	1	1	1	-1	-1	1
GO:BP	glycosylation	GO:0070085	47	4282	1	1	-1	-1	1	1	-1	-1	1	1	-1	-1	1	1	-1	-1	1	1	-1	-1	1	1	-1	-1	1	1	-1	-1	1	1	-1	-1	1	1	-1	-1	1	1	63	1	1	1	-1	-1	1
GO:BP	protein modification by small protein conjugation or removal	GO:0070647	86	4282	1	1	-1	-1	1	1	-1	-1	1	1	-1	-1	1	1	66	1	1	1	-1	-1	1	1	-1	-1	1	1	-1	-1	1	1	-1	-1	1	1	37	1	1	1	63	2	1	1	-1	-1	1
GO:BP	carbohydrate derivative metabolic process	GO:1901135	176	4282	1	1	-1	-1	1	1	-1	-1	1	1	57	2	1	1	-1	-1	1	1	28	1	1	1	45	1	1	1	26	1	1	1	52	1	1	1	37	1	1	1	63	4	1	1	18	1	1
GO:BP	carbohydrate derivative biosynthetic process	GO:1901137	119	4282	1	1	-1	-1	1	1	-1	-1	1	1	-1	-1	1	1	-1	-1	1	1	-1	-1	1	1	45	1	1	1	-1	-1	1	1	52	1	1	1	37	1	1	1	63	4	1	1	18	1	1
GO:BP	nucleoside phosphate biosynthetic process	GO:1901293	78	4282	1	1	-1	-1	1	1	-1	-1	1	1	57	2	1	1	-1	-1	1	1	-1	-1	1	1	45	2	1	1	-1	-1	1	1	52	1	1	1	37	2	1	1	63	2	1	1	18	1	1
GO:BP	fatty acid derivative metabolic process	GO:1901568	5	4282	1	1	-1	-1	1	1	-1	-1	1	1	-1	-1	1	1	-1	-1	1	1	-1	-1	1	1	-1	-1	1	1	-1	-1	1	1	-1	-1	1	1	-1	-1	1	1	63	1	1	1	-1	-1	1
GO:BP	fatty acid derivative catabolic process	GO:1901569	1	4282	1	1	-1	-1	1	1	-1	-1	1	1	-1	-1	1	1	-1	-1	1	1	-1	-1	1	1	-1	-1	1	1	-1	-1	1	1	-1	-1	1	1	-1	-1	1	1	63	1	1	1	-1	-1	1
GO:BP	glycosyl compound metabolic process	GO:1901657	13	4282	1	1	-1	-1	1	1	-1	-1	1	1	-1	-1	1	1	-1	-1	1	1	-1	-1	1	1	-1	-1	1	1	-1	-1	1	1	-1	-1	1	1	-1	-1	1	1	63	1	1	1	-1	-1	1
GO:BP	ketone body metabolic process	GO:1902224	1	4282	1	1	-1	-1	1	1	-1	-1	1	1	-1	-1	1	1	-1	-1	1	1	-1	-1	1	1	-1	-1	1	1	-1	-1	1	1	-1	-1	1	1	-1	-1	1	1	63	1	1	1	-1	-1	1
GO:BP	regulation of intracellular signal transduction	GO:1902531	31	4282	1	1	-1	-1	1	1	-1	-1	1	1	57	1	1	1	66	1	1	1	28	1	1	1	-1	-1	1	1	26	1	1	1	-1	-1	1	1	-1	-1	1	1	63	1	1	1	-1	-1	1
GO:BP	microtubule cytoskeleton organization involved in mitosis	GO:1902850	3	4282	1	1	-1	-1	1	1	-1	-1	1	1	-1	-1	1	1	-1	-1	1	1	-1	-1	1	1	-1	-1	1	1	-1	-1	1	1	-1	-1	1	1	-1	-1	1	1	63	1	1	1	-1	-1	1
GO:BP	mitotic cell cycle process	GO:1903047	29	4282	1	1	-1	-1	1	1	-1	-1	1	1	-1	-1	1	1	-1	-1	1	1	-1	-1	1	1	-1	-1	1	1	26	1	1	1	-1	-1	1	1	-1	-1	1	1	63	1	1	1	-1	-1	1
GO:BP	regulation of RNA biosynthetic process	GO:2001141	361	4282	1	1	-1	-1	1	1	-1	-1	1	1	57	4	1	1	66	1	1	1	28	2	1	1	-1	-1	1	1	26	3	1	1	52	1	1	1	37	4	1	1	63	4	1	1	18	2	1
GO:BP	nucleic acid biosynthetic process	GO:0141187	699	4282	1	1	-1	-1	1	1	-1	-1	1	1	57	4	1	1	66	1	1	1	28	2	1	1	-1	-1	1	1	26	3	1	1	52	1	1	1	37	7	1	1	63	11	1	1	18	3	1
GO:BP	protein modification by small protein removal	GO:0070646	36	4282	1	1	-1	-1	1	1	-1	-1	1	1	-1	-1	1	1	-1	-1	1	1	-1	-1	1	1	-1	-1	1	1	-1	-1	1	1	-1	-1	1	1	-1	-1	1	1	63	2	1	1	-1	-1	1
GO:BP	cellular macromolecule localization	GO:0070727	161	4282	1	1	-1	-1	1	1	-1	-1	1	1	-1	-1	1	1	-1	-1	1	1	-1	-1	1	1	-1	-1	1	1	-1	-1	1	1	-1	-1	1	1	37	1	1	1	63	2	1	1	-1	-1	1
GO:BP	nitrogen compound transport	GO:0071705	180	4282	1	1	-1	-1	1	1	-1	-1	1	1	-1	-1	1	1	66	1	1	1	-1	-1	1	1	-1	-1	1	1	-1	-1	1	1	-1	-1	1	1	37	1	1	1	63	3	1	1	-1	-1	1
GO:BP	protein-RNA complex organization	GO:0071826	35	4282	1	1	-1	-1	1	1	-1	-1	1	1	-1	-1	1	1	-1	-1	1	1	-1	-1	1	1	-1	-1	1	1	-1	-1	1	1	-1	-1	1	1	-1	-1	1	1	63	1	1	1	-1	-1	1
GO:BP	cellular component organization or biogenesis	GO:0071840	471	4282	1	1	-1	-1	1	1	-1	-1	1	1	57	4	1	1	66	6	1	1	28	1	1	1	45	3	1	1	26	3	1	1	52	4	1	1	37	1	1	1	63	9	1	1	-1	-1	1
GO:BP	purine-containing compound metabolic process	GO:0072521	92	4282	1	1	-1	-1	1	1	-1	-1	1	1	57	3	1	1	-1	-1	1	1	-1	-1	1	1	45	1	1	1	-1	-1	1	1	52	1	1	1	37	1	1	1	63	2	1	1	18	1	1
GO:BP	purine-containing compound biosynthetic process	GO:0072522	59	4282	1	1	-1	-1	1	1	-1	-1	1	1	57	2	1	1	-1	-1	1	1	-1	-1	1	1	45	1	1	1	-1	-1	1	1	52	1	1	1	37	1	1	1	63	2	1	1	18	1	1
GO:BP	regulation of primary metabolic process	GO:0080090	421	4282	1	1	-1	-1	1	1	-1	-1	1	1	57	4	1	1	66	1	1	1	28	2	1	1	-1	-1	1	1	26	3	1	1	52	1	1	1	37	4	1	1	63	4	1	1	18	2	1
GO:BP	nucleic acid metabolic process	GO:0090304	926	4282	1	1	-1	-1	1	1	-1	-1	1	1	57	4	1	1	66	3	1	1	28	2	1	1	45	1	1	1	26	3	1	1	52	1	1	1	37	8	1	1	63	13	1	1	18	3	1
GO:BP	organophosphate biosynthetic process	GO:0090407	141	4282	1	1	-1	-1	1	1	-1	-1	1	1	57	2	1	1	-1	-1	1	1	28	3	1	1	45	2	1	1	26	2	1	1	52	1	1	1	37	2	1	1	63	2	1	1	18	1	1
GO:BP	supramolecular fiber organization	GO:0097435	36	4282	1	1	-1	-1	1	1	-1	-1	1	1	-1	-1	1	1	-1	-1	1	1	-1	-1	1	1	-1	-1	1	1	-1	-1	1	1	-1	-1	1	1	-1	-1	1	1	63	2	1	1	-1	-1	1
GO:BP	export from cell	GO:0140352	24	4282	1	1	-1	-1	1	1	-1	-1	1	1	-1	-1	1	1	66	3	1	1	-1	-1	1	1	45	2	1	1	-1	-1	1	1	52	2	1	1	-1	-1	1	1	63	1	1	1	-1	-1	1
GO:BP	intracellular signaling cassette	GO:0141124	59	4282	1	1	-1	-1	1	1	-1	-1	1	1	57	2	1	1	66	2	1	1	28	1	1	1	45	2	1	1	26	1	1	1	52	1	1	1	-1	-1	1	1	63	2	1	1	-1	-1	1
GO:BP	macromolecule catabolic process	GO:0009057	124	4282	1	1	-1	-1	1	1	-1	-1	1	1	-1	-1	1	1	-1	-1	1	1	-1	-1	1	1	-1	-1	1	1	-1	-1	1	1	-1	-1	1	1	-1	-1	1	1	63	1	1	1	-1	-1	1
GO:BP	spliceosomal complex assembly	GO:0000245	6	4282	1	1	-1	-1	1	1	-1	-1	1	1	-1	-1	1	1	-1	-1	1	1	-1	-1	1	1	-1	-1	1	1	-1	-1	1	1	-1	-1	1	1	-1	-1	1	1	63	1	1	1	-1	-1	1
GO:BP	RNA splicing	GO:0008380	81	4282	1	1	-1	-1	1	1	-1	-1	1	1	-1	-1	1	1	-1	-1	1	1	-1	-1	1	1	-1	-1	1	1	-1	-1	1	1	-1	-1	1	1	-1	-1	1	1	63	1	1	1	-1	-1	1
GO:BP	erythrose 4-phosphate/phosphoenolpyruvate family amino acid metabolic process	GO:1902221	6	4282	1	1	-1	-1	1	1	-1	-1	1	1	-1	-1	1	1	-1	-1	1	1	-1	-1	1	1	-1	-1	1	1	-1	-1	1	1	-1	-1	1	1	37	1	1	1	-1	-1	1	1	-1	-1	1
GO:BP	alpha-amino acid catabolic process	GO:1901606	13	4282	1	1	-1	-1	1	1	-1	-1	1	1	-1	-1	1	1	-1	-1	1	1	-1	-1	1	1	-1	-1	1	1	-1	-1	1	1	-1	-1	1	1	37	1	1	1	-1	-1	1	1	-1	-1	1
GO:BP	alpha-amino acid metabolic process	GO:1901605	42	4282	1	1	-1	-1	1	1	-1	-1	1	1	-1	-1	1	1	-1	-1	1	1	-1	-1	1	1	-1	-1	1	1	26	1	1	1	-1	-1	1	1	37	1	1	1	-1	-1	1	1	-1	-1	1
GO:BP	proteinogenic amino acid catabolic process	GO:0170040	12	4282	1	1	-1	-1	1	1	-1	-1	1	1	-1	-1	1	1	-1	-1	1	1	-1	-1	1	1	-1	-1	1	1	-1	-1	1	1	-1	-1	1	1	37	1	1	1	-1	-1	1	1	-1	-1	1
GO:BP	proteinogenic amino acid metabolic process	GO:0170039	38	4282	1	1	-1	-1	1	1	-1	-1	1	1	-1	-1	1	1	-1	-1	1	1	-1	-1	1	1	-1	-1	1	1	26	1	1	1	-1	-1	1	1	37	1	1	1	-1	-1	1	1	-1	-1	1
GO:BP	erythrose 4-phosphate/phosphoenolpyruvate family amino acid catabolic process	GO:1902222	6	4282	1	1	-1	-1	1	1	-1	-1	1	1	-1	-1	1	1	-1	-1	1	1	-1	-1	1	1	-1	-1	1	1	-1	-1	1	1	-1	-1	1	1	37	1	1	1	-1	-1	1	1	-1	-1	1
GO:BP	L-amino acid catabolic process	GO:0170035	9	4282	1	1	-1	-1	1	1	-1	-1	1	1	-1	-1	1	1	-1	-1	1	1	-1	-1	1	1	-1	-1	1	1	-1	-1	1	1	-1	-1	1	1	37	1	1	1	-1	-1	1	1	-1	-1	1
GO:BP	venom-mediated perturbation of nervous system process	GO:0140136	1	4282	1	1	-1	-1	1	1	-1	-1	1	1	-1	-1	1	1	-1	-1	1	1	-1	-1	1	1	-1	-1	1	1	-1	-1	1	1	-1	-1	1	1	37	1	1	1	-1	-1	1	1	-1	-1	1
GO:BP	CAAX-box protein maturation	GO:0080120	2	4282	1	1	-1	-1	1	1	-1	-1	1	1	-1	-1	1	1	-1	-1	1	1	-1	-1	1	1	-1	-1	1	1	-1	-1	1	1	-1	-1	1	1	37	1	1	1	-1	-1	1	1	-1	-1	1
GO:BP	L-amino acid metabolic process	GO:0170033	34	4282	1	1	-1	-1	1	1	-1	-1	1	1	-1	-1	1	1	-1	-1	1	1	-1	-1	1	1	-1	-1	1	1	26	1	1	1	-1	-1	1	1	37	1	1	1	-1	-1	1	1	-1	-1	1
GO:BP	vacuolar localization	GO:1990849	1	4282	1	1	-1	-1	1	1	-1	-1	1	1	-1	-1	1	1	-1	-1	1	1	-1	-1	1	1	-1	-1	1	1	-1	-1	1	1	-1	-1	1	1	37	1	1	1	-1	-1	1	1	-1	-1	1
GO:BP	carboxylic acid catabolic process	GO:0046395	20	4282	1	1	-1	-1	1	1	-1	-1	1	1	-1	-1	1	1	-1	-1	1	1	-1	-1	1	1	-1	-1	1	1	-1	-1	1	1	-1	-1	1	1	37	1	1	1	-1	-1	1	1	-1	-1	1
GO:BP	venom-mediated increase of sensory perception of pain	GO:0044742	1	4282	1	1	-1	-1	1	1	-1	-1	1	1	-1	-1	1	1	-1	-1	1	1	-1	-1	1	1	-1	-1	1	1	-1	-1	1	1	-1	-1	1	1	37	1	1	1	-1	-1	1	1	-1	-1	1
GO:BP	CAAX-box protein processing	GO:0071586	2	4282	1	1	-1	-1	1	1	-1	-1	1	1	-1	-1	1	1	-1	-1	1	1	-1	-1	1	1	-1	-1	1	1	-1	-1	1	1	-1	-1	1	1	37	1	1	1	-1	-1	1	1	-1	-1	1
GO:BP	organelle localization	GO:0051640	18	4282	1	1	-1	-1	1	1	-1	-1	1	1	-1	-1	1	1	-1	-1	1	1	-1	-1	1	1	-1	-1	1	1	26	1	1	1	-1	-1	1	1	37	1	1	1	-1	-1	1	1	-1	-1	1
GO:BP	chromosome organization	GO:0051276	38	4282	1	1	-1	-1	1	1	-1	-1	1	1	-1	-1	1	1	-1	-1	1	1	-1	-1	1	1	-1	-1	1	1	26	1	1	1	-1	-1	1	1	37	1	1	1	-1	-1	1	1	-1	-1	1
GO:BP	tRNA aminoacylation	GO:0043039	39	4282	1	1	-1	-1	1	1	-1	-1	1	1	-1	-1	1	1	-1	-1	1	1	-1	-1	1	1	-1	-1	1	1	-1	-1	1	1	-1	-1	1	1	37	1	1	1	-1	-1	1	1	-1	-1	1
GO:BP	glutamyl-tRNA aminoacylation	GO:0006424	2	4282	1	1	-1	-1	1	1	-1	-1	1	1	-1	-1	1	1	-1	-1	1	1	-1	-1	1	1	-1	-1	1	1	-1	-1	1	1	-1	-1	1	1	37	1	1	1	-1	-1	1	1	-1	-1	1
GO:BP	tRNA aminoacylation for protein translation	GO:0006418	38	4282	1	1	-1	-1	1	1	-1	-1	1	1	-1	-1	1	1	-1	-1	1	1	-1	-1	1	1	-1	-1	1	1	-1	-1	1	1	-1	-1	1	1	37	1	1	1	-1	-1	1	1	-1	-1	1
GO:BP	tRNA metabolic process	GO:0006399	89	4282	1	1	-1	-1	1	1	-1	-1	1	1	-1	-1	1	1	-1	-1	1	1	-1	-1	1	1	-1	-1	1	1	-1	-1	1	1	-1	-1	1	1	37	1	1	1	63	1	1	1	-1	-1	1
GO:BP	transcription initiation at RNA polymerase II promoter	GO:0006367	13	4282	1	1	-1	-1	1	1	-1	-1	1	1	-1	-1	1	1	-1	-1	1	1	-1	-1	1	1	-1	-1	1	1	-1	-1	1	1	-1	-1	1	1	37	1	1	1	-1	-1	1	1	-1	-1	1
GO:BP	transcription by RNA polymerase II	GO:0006366	127	4282	1	1	-1	-1	1	1	-1	-1	1	1	57	2	1	1	-1	-1	1	1	28	1	1	1	-1	-1	1	1	26	2	1	1	-1	-1	1	1	37	1	1	1	63	1	1	1	-1	-1	1
GO:BP	organic acid metabolic process	GO:0006082	130	4282	1	1	-1	-1	1	1	-1	-1	1	1	57	6	1	1	-1	-1	1	1	28	2	1	1	-1	-1	1	1	26	2	1	1	-1	-1	1	1	37	1	1	1	63	3	1	1	-1	-1	1
GO:BP	DNA-templated transcription initiation	GO:0006352	37	4282	1	1	-1	-1	1	1	-1	-1	1	1	-1	-1	1	1	-1	-1	1	1	-1	-1	1	1	-1	-1	1	1	-1	-1	1	1	-1	-1	1	1	37	1	1	1	63	2	1	1	-1	-1	1
GO:BP	glycerol metabolic process	GO:0006071	2	4282	1	1	-1	-1	1	1	-1	-1	1	1	-1	-1	1	1	-1	-1	1	1	-1	-1	1	1	-1	-1	1	1	-1	-1	1	1	-1	-1	1	1	37	1	1	1	-1	-1	1	1	-1	-1	1
GO:BP	amino acid metabolic process	GO:0006520	103	4282	1	1	-1	-1	1	1	-1	-1	1	1	57	1	1	1	-1	-1	1	1	-1	-1	1	1	-1	-1	1	1	26	2	1	1	-1	-1	1	1	37	2	1	1	-1	-1	1	1	-1	-1	1
GO:BP	L-phenylalanine catabolic process	GO:0006559	3	4282	1	1	-1	-1	1	1	-1	-1	1	1	-1	-1	1	1	-1	-1	1	1	-1	-1	1	1	-1	-1	1	1	-1	-1	1	1	-1	-1	1	1	37	1	1	1	-1	-1	1	1	-1	-1	1
GO:BP	mitotic sister chromatid cohesion	GO:0007064	5	4282	1	1	-1	-1	1	1	-1	-1	1	1	-1	-1	1	1	-1	-1	1	1	-1	-1	1	1	-1	-1	1	1	-1	-1	1	1	-1	-1	1	1	37	1	1	1	-1	-1	1	1	-1	-1	1
GO:BP	sister chromatid cohesion	GO:0007062	8	4282	1	1	-1	-1	1	1	-1	-1	1	1	-1	-1	1	1	-1	-1	1	1	-1	-1	1	1	-1	-1	1	1	-1	-1	1	1	-1	-1	1	1	37	1	1	1	-1	-1	1	1	-1	-1	1
GO:BP	cell cycle	GO:0007049	85	4282	1	1	-1	-1	1	1	-1	-1	1	1	-1	-1	1	1	-1	-1	1	1	-1	-1	1	1	-1	-1	1	1	26	1	1	1	52	1	1	1	37	1	1	1	63	1	1	1	-1	-1	1
GO:BP	organelle organization	GO:0006996	233	4282	1	1	-1	-1	1	1	-1	-1	1	1	57	1	1	1	66	2	1	1	-1	-1	1	1	45	1	1	1	26	3	1	1	52	2	1	1	37	1	1	1	63	3	1	1	-1	-1	1
GO:BP	L-phenylalanine metabolic process	GO:0006558	3	4282	1	1	-1	-1	1	1	-1	-1	1	1	-1	-1	1	1	-1	-1	1	1	-1	-1	1	1	-1	-1	1	1	-1	-1	1	1	-1	-1	1	1	37	1	1	1	-1	-1	1	1	-1	-1	1
GO:BP	isoprenoid metabolic process	GO:0006720	16	4282	1	1	-1	-1	1	1	-1	-1	1	1	-1	-1	1	1	-1	-1	1	1	-1	-1	1	1	-1	-1	1	1	-1	-1	1	1	-1	-1	1	1	37	1	1	1	-1	-1	1	1	-1	-1	1
GO:BP	tyrosine metabolic process	GO:0006570	1	4282	1	1	-1	-1	1	1	-1	-1	1	1	-1	-1	1	1	-1	-1	1	1	-1	-1	1	1	-1	-1	1	1	-1	-1	1	1	-1	-1	1	1	37	1	1	1	-1	-1	1	1	-1	-1	1
GO:BP	retrograde vesicle-mediated transport, Golgi to endoplasmic reticulum	GO:0006890	7	4282	1	1	-1	-1	1	1	-1	-1	1	1	-1	-1	1	1	-1	-1	1	1	-1	-1	1	1	-1	-1	1	1	-1	-1	1	1	-1	-1	1	1	37	1	1	1	63	1	1	1	-1	-1	1
GO:BP	alcohol metabolic process	GO:0006066	24	4282	1	1	-1	-1	1	1	-1	-1	1	1	-1	-1	1	1	-1	-1	1	1	28	2	1	1	-1	-1	1	1	26	2	1	1	-1	-1	1	1	37	1	1	1	63	1	1	1	-1	-1	1
GO:BP	alditol metabolic process	GO:0019400	2	4282	1	1	-1	-1	1	1	-1	-1	1	1	-1	-1	1	1	-1	-1	1	1	-1	-1	1	1	-1	-1	1	1	-1	-1	1	1	-1	-1	1	1	37	1	1	1	-1	-1	1	1	-1	-1	1
GO:BP	protein ubiquitination	GO:0016567	42	4282	1	1	-1	-1	1	1	-1	-1	1	1	-1	-1	1	1	66	1	1	1	-1	-1	1	1	-1	-1	1	1	-1	-1	1	1	-1	-1	1	1	37	1	1	1	-1	-1	1	1	-1	-1	1
GO:BP	protein processing	GO:0016485	13	4282	1	1	-1	-1	1	1	-1	-1	1	1	-1	-1	1	1	-1	-1	1	1	-1	-1	1	1	-1	-1	1	1	-1	-1	1	1	-1	-1	1	1	37	1	1	1	-1	-1	1	1	-1	-1	1
GO:BP	snRNA processing	GO:0016180	8	4282	1	1	-1	-1	1	1	-1	-1	1	1	-1	-1	1	1	-1	-1	1	1	-1	-1	1	1	-1	-1	1	1	-1	-1	1	1	-1	-1	1	1	37	1	1	1	-1	-1	1	1	-1	-1	1
GO:BP	snRNA metabolic process	GO:0016073	8	4282	1	1	-1	-1	1	1	-1	-1	1	1	-1	-1	1	1	-1	-1	1	1	-1	-1	1	1	-1	-1	1	1	-1	-1	1	1	-1	-1	1	1	37	1	1	1	-1	-1	1	1	-1	-1	1
GO:BP	organic acid catabolic process	GO:0016054	20	4282	1	1	-1	-1	1	1	-1	-1	1	1	-1	-1	1	1	-1	-1	1	1	-1	-1	1	1	-1	-1	1	1	-1	-1	1	1	-1	-1	1	1	37	1	1	1	-1	-1	1	1	-1	-1	1
GO:BP	amino acid activation	GO:0043038	39	4282	1	1	-1	-1	1	1	-1	-1	1	1	-1	-1	1	1	-1	-1	1	1	-1	-1	1	1	-1	-1	1	1	-1	-1	1	1	-1	-1	1	1	37	1	1	1	-1	-1	1	1	-1	-1	1
GO:BP	modulation of process of another organism	GO:0035821	5	4282	1	1	-1	-1	1	1	-1	-1	1	1	-1	-1	1	1	-1	-1	1	1	-1	-1	1	1	-1	-1	1	1	-1	-1	1	1	-1	-1	1	1	37	1	1	1	-1	-1	1	1	-1	-1	1
GO:BP	venom-mediated perturbation of biological process	GO:0035738	1	4282	1	1	-1	-1	1	1	-1	-1	1	1	-1	-1	1	1	-1	-1	1	1	-1	-1	1	1	-1	-1	1	1	-1	-1	1	1	-1	-1	1	1	37	1	1	1	-1	-1	1	1	-1	-1	1
GO:BP	protein modification by small protein conjugation	GO:0032446	50	4282	1	1	-1	-1	1	1	-1	-1	1	1	-1	-1	1	1	66	1	1	1	-1	-1	1	1	-1	-1	1	1	-1	-1	1	1	-1	-1	1	1	37	1	1	1	-1	-1	1	1	-1	-1	1
GO:BP	lysosome localization	GO:0032418	1	4282	1	1	-1	-1	1	1	-1	-1	1	1	-1	-1	1	1	-1	-1	1	1	-1	-1	1	1	-1	-1	1	1	-1	-1	1	1	-1	-1	1	1	37	1	1	1	-1	-1	1	1	-1	-1	1
GO:BP	aromatic amino acid family catabolic process	GO:0009074	6	4282	1	1	-1	-1	1	1	-1	-1	1	1	-1	-1	1	1	-1	-1	1	1	-1	-1	1	1	-1	-1	1	1	-1	-1	1	1	-1	-1	1	1	37	1	1	1	-1	-1	1	1	-1	-1	1
GO:BP	aromatic amino acid metabolic process	GO:0009072	11	4282	1	1	-1	-1	1	1	-1	-1	1	1	-1	-1	1	1	-1	-1	1	1	-1	-1	1	1	-1	-1	1	1	-1	-1	1	1	-1	-1	1	1	37	1	1	1	-1	-1	1	1	-1	-1	1
GO:BP	amino acid catabolic process	GO:0009063	16	4282	1	1	-1	-1	1	1	-1	-1	1	1	-1	-1	1	1	-1	-1	1	1	-1	-1	1	1	-1	-1	1	1	-1	-1	1	1	-1	-1	1	1	37	1	1	1	-1	-1	1	1	-1	-1	1
GO:BP	isoprenoid biosynthetic process	GO:0008299	16	4282	1	1	-1	-1	1	1	-1	-1	1	1	-1	-1	1	1	-1	-1	1	1	-1	-1	1	1	-1	-1	1	1	-1	-1	1	1	-1	-1	1	1	37	1	1	1	-1	-1	1	1	-1	-1	1
GO:BP	protein localization	GO:0008104	160	4282	1	1	-1	-1	1	1	-1	-1	1	1	-1	-1	1	1	-1	-1	1	1	-1	-1	1	1	-1	-1	1	1	-1	-1	1	1	-1	-1	1	1	37	1	1	1	63	2	1	1	-1	-1	1
GO:BP	sensory perception of smell	GO:0007608	144	4282	1	1	-1	-1	1	1	-1	-1	1	1	-1	-1	1	1	-1	-1	1	1	-1	-1	1	1	-1	-1	1	1	-1	-1	1	1	-1	-1	1	1	37	1	1	1	63	1	1	1	-1	-1	1
GO:BP	sensory perception of chemical stimulus	GO:0007606	159	4282	1	1	-1	-1	1	1	-1	-1	1	1	-1	-1	1	1	66	1	1	1	-1	-1	1	1	45	1	1	1	-1	-1	1	1	52	1	1	1	37	1	1	1	63	2	1	1	-1	-1	1
GO:BP	catabolic process	GO:0009056	227	4282	1	1	-1	-1	1	1	-1	-1	1	1	57	2	1	1	66	1	1	1	28	1	1	1	-1	-1	1	1	-1	-1	1	1	-1	-1	1	1	37	1	1	1	63	2	1	1	-1	-1	1
GO:BP	cyclic nucleotide biosynthetic process	GO:0009190	19	4282	1	1	-1	-1	1	1	-1	-1	1	1	-1	-1	1	1	-1	-1	1	1	-1	-1	1	1	45	2	1	1	-1	-1	1	1	52	1	1	1	37	1	1	1	-1	-1	1	1	-1	-1	1
GO:BP	cyclic nucleotide metabolic process	GO:0009187	19	4282	1	1	-1	-1	1	1	-1	-1	1	1	-1	-1	1	1	-1	-1	1	1	-1	-1	1	1	45	2	1	1	-1	-1	1	1	52	1	1	1	37	1	1	1	-1	-1	1	1	-1	-1	1
GO:BP	microtubule cytoskeleton organization	GO:0000226	45	4282	1	1	-1	-1	1	1	-1	-1	1	1	-1	-1	1	1	66	2	1	1	-1	-1	1	1	45	1	1	1	-1	-1	1	1	52	1	1	1	-1	-1	1	1	63	2	1	1	-1	-1	1
GO:BP	RNA splicing, via transesterification reactions	GO:0000375	69	4282	1	1	-1	-1	1	1	-1	-1	1	1	-1	-1	1	1	-1	-1	1	1	-1	-1	1	1	-1	-1	1	1	-1	-1	1	1	-1	-1	1	1	-1	-1	1	1	63	1	1	1	-1	-1	1
GO:BP	cytoskeleton organization	GO:0007010	88	4282	1	1	-1	-1	1	1	-1	-1	1	1	57	1	1	1	66	2	1	1	-1	-1	1	1	45	1	1	1	26	2	1	1	52	2	1	1	-1	-1	1	1	63	3	1	1	-1	-1	1
GO:BP	response to oxidative stress	GO:0006979	17	4282	1	1	-1	-1	1	1	-1	-1	1	1	57	1	1	1	-1	-1	1	1	-1	-1	1	1	-1	-1	1	1	-1	-1	1	1	-1	-1	1	1	-1	-1	1	1	63	1	1	1	-1	-1	1
GO:BP	nucleocytoplasmic transport	GO:0006913	34	4282	1	1	-1	-1	1	1	-1	-1	1	1	-1	-1	1	1	-1	-1	1	1	-1	-1	1	1	-1	-1	1	1	-1	-1	1	1	-1	-1	1	1	-1	-1	1	1	63	1	1	1	-1	-1	1
GO:BP	endoplasmic reticulum to Golgi vesicle-mediated transport	GO:0006888	21	4282	1	1	-1	-1	1	1	-1	-1	1	1	-1	-1	1	1	-1	-1	1	1	-1	-1	1	1	-1	-1	1	1	-1	-1	1	1	-1	-1	1	1	-1	-1	1	1	63	1	1	1	-1	-1	1
GO:BP	exocytosis	GO:0006887	19	4282	1	1	-1	-1	1	1	-1	-1	1	1	-1	-1	1	1	66	1	1	1	-1	-1	1	1	-1	-1	1	1	-1	-1	1	1	-1	-1	1	1	-1	-1	1	1	63	1	1	1	-1	-1	1
GO:BP	actin filament organization	GO:0007015	25	4282	1	1	-1	-1	1	1	-1	-1	1	1	-1	-1	1	1	-1	-1	1	1	-1	-1	1	1	-1	-1	1	1	-1	-1	1	1	-1	-1	1	1	-1	-1	1	1	63	1	1	1	-1	-1	1
GO:BP	intracellular protein transport	GO:0006886	94	4282	1	1	-1	-1	1	1	-1	-1	1	1	-1	-1	1	1	-1	-1	1	1	-1	-1	1	1	-1	-1	1	1	-1	-1	1	1	-1	-1	1	1	-1	-1	1	1	63	2	1	1	-1	-1	1
GO:BP	sulfur compound metabolic process	GO:0006790	43	4282	1	1	-1	-1	1	1	-1	-1	1	1	57	2	1	1	-1	-1	1	1	28	1	1	1	-1	-1	1	1	-1	-1	1	1	-1	-1	1	1	-1	-1	1	1	63	1	1	1	-1	-1	1
GO:BP	lipid transport	GO:0006869	43	4282	1	1	-1	-1	1	1	-1	-1	1	1	57	3	1	1	66	1	1	1	28	1	1	1	-1	-1	1	1	-1	-1	1	1	-1	-1	1	1	-1	-1	1	1	63	1	1	1	-1	-1	1
GO:BP	microtubule-based process	GO:0007017	124	4282	1	1	-1	-1	1	1	-1	-1	1	1	-1	-1	1	1	66	4	1	1	-1	-1	1	1	45	2	1	1	-1	-1	1	1	52	4	1	1	-1	-1	1	1	63	2	1	1	-1	-1	1
GO:BP	vacuolar transport	GO:0007034	16	4282	1	1	-1	-1	1	1	-1	-1	1	1	-1	-1	1	1	-1	-1	1	1	-1	-1	1	1	-1	-1	1	1	-1	-1	1	1	-1	-1	1	1	-1	-1	1	1	63	1	1	1	-1	-1	1
GO:BP	protein alkylation	GO:0008213	10	4282	1	1	-1	-1	1	1	-1	-1	1	1	-1	-1	1	1	-1	-1	1	1	-1	-1	1	1	-1	-1	1	1	-1	-1	1	1	-1	-1	1	1	-1	-1	1	1	63	1	1	1	-1	-1	1
GO:BP	tRNA processing	GO:0008033	50	4282	1	1	-1	-1	1	1	-1	-1	1	1	-1	-1	1	1	-1	-1	1	1	-1	-1	1	1	-1	-1	1	1	-1	-1	1	1	-1	-1	1	1	-1	-1	1	1	63	1	1	1	-1	-1	1
GO:BP	microtubule nucleation	GO:0007020	6	4282	1	1	-1	-1	1	1	-1	-1	1	1	-1	-1	1	1	-1	-1	1	1	-1	-1	1	1	-1	-1	1	1	-1	-1	1	1	-1	-1	1	1	-1	-1	1	1	63	1	1	1	-1	-1	1
GO:BP	small GTPase-mediated signal transduction	GO:0007264	48	4282	1	1	-1	-1	1	1	-1	-1	1	1	57	2	1	1	66	2	1	1	28	1	1	1	45	1	1	1	26	1	1	1	52	1	1	1	-1	-1	1	1	63	2	1	1	-1	-1	1
GO:BP	mitotic spindle organization	GO:0007052	3	4282	1	1	-1	-1	1	1	-1	-1	1	1	-1	-1	1	1	-1	-1	1	1	-1	-1	1	1	-1	-1	1	1	-1	-1	1	1	-1	-1	1	1	-1	-1	1	1	63	1	1	1	-1	-1	1
GO:BP	spindle organization	GO:0007051	8	4282	1	1	-1	-1	1	1	-1	-1	1	1	-1	-1	1	1	-1	-1	1	1	-1	-1	1	1	-1	-1	1	1	-1	-1	1	1	-1	-1	1	1	-1	-1	1	1	63	1	1	1	-1	-1	1
GO:BP	tetrahydrobiopterin biosynthetic process	GO:0006729	4	4282	1	1	-1	-1	1	1	-1	-1	1	1	-1	-1	1	1	-1	-1	1	1	-1	-1	1	1	-1	-1	1	1	-1	-1	1	1	-1	-1	1	1	-1	-1	1	1	63	1	1	1	-1	-1	1
GO:BP	ubiquitin-dependent protein catabolic process	GO:0006511	63	4282	1	1	-1	-1	1	1	-1	-1	1	1	-1	-1	1	1	-1	-1	1	1	-1	-1	1	1	-1	-1	1	1	-1	-1	1	1	-1	-1	1	1	-1	-1	1	1	63	1	1	1	-1	-1	1
GO:BP	DNA metabolic process	GO:0006259	166	4282	1	1	-1	-1	1	1	-1	-1	1	1	-1	-1	1	1	66	2	1	1	-1	-1	1	1	45	1	1	1	-1	-1	1	1	-1	-1	1	1	-1	-1	1	1	63	1	1	1	-1	-1	1
GO:BP	'de novo' IMP biosynthetic process	GO:0006189	4	4282	1	1	-1	-1	1	1	-1	-1	1	1	-1	-1	1	1	-1	-1	1	1	-1	-1	1	1	-1	-1	1	1	-1	-1	1	1	-1	-1	1	1	-1	-1	1	1	63	1	1	1	-1	-1	1
GO:BP	IMP biosynthetic process	GO:0006188	5	4282	1	1	-1	-1	1	1	-1	-1	1	1	-1	-1	1	1	-1	-1	1	1	-1	-1	1	1	-1	-1	1	1	-1	-1	1	1	-1	-1	1	1	-1	-1	1	1	63	1	1	1	-1	-1	1
GO:BP	purine nucleobase metabolic process	GO:0006144	6	4282	1	1	-1	-1	1	1	-1	-1	1	1	-1	-1	1	1	-1	-1	1	1	-1	-1	1	1	-1	-1	1	1	-1	-1	1	1	-1	-1	1	1	-1	-1	1	1	63	1	1	1	-1	-1	1
GO:BP	tricarboxylic acid cycle	GO:0006099	22	4282	1	1	-1	-1	1	1	-1	-1	1	1	-1	-1	1	1	-1	-1	1	1	-1	-1	1	1	-1	-1	1	1	-1	-1	1	1	-1	-1	1	1	-1	-1	1	1	63	1	1	1	-1	-1	1
GO:BP	DNA replication	GO:0006260	59	4282	1	1	-1	-1	1	1	-1	-1	1	1	-1	-1	1	1	66	1	1	1	-1	-1	1	1	45	1	1	1	-1	-1	1	1	-1	-1	1	1	-1	-1	1	1	63	1	1	1	-1	-1	1
GO:BP	proteoglycan metabolic process	GO:0006029	3	4282	1	1	-1	-1	1	1	-1	-1	1	1	-1	-1	1	1	-1	-1	1	1	-1	-1	1	1	-1	-1	1	1	-1	-1	1	1	-1	-1	1	1	-1	-1	1	1	63	1	1	1	-1	-1	1
GO:BP	pseudouridine synthesis	GO:0001522	13	4282	1	1	-1	-1	1	1	-1	-1	1	1	-1	-1	1	1	-1	-1	1	1	-1	-1	1	1	-1	-1	1	1	-1	-1	1	1	-1	-1	1	1	-1	-1	1	1	63	1	1	1	-1	-1	1
GO:BP	RNA methylation	GO:0001510	20	4282	1	1	-1	-1	1	1	-1	-1	1	1	-1	-1	1	1	-1	-1	1	1	-1	-1	1	1	-1	-1	1	1	-1	-1	1	1	-1	-1	1	1	-1	-1	1	1	63	1	1	1	-1	-1	1
GO:BP	mRNA splicing, via spliceosome	GO:0000398	69	4282	1	1	-1	-1	1	1	-1	-1	1	1	-1	-1	1	1	-1	-1	1	1	-1	-1	1	1	-1	-1	1	1	-1	-1	1	1	-1	-1	1	1	-1	-1	1	1	63	1	1	1	-1	-1	1
GO:BP	RNA splicing, via transesterification reactions with bulged adenosine as nucleophile	GO:0000377	69	4282	1	1	-1	-1	1	1	-1	-1	1	1	-1	-1	1	1	-1	-1	1	1	-1	-1	1	1	-1	-1	1	1	-1	-1	1	1	-1	-1	1	1	-1	-1	1	1	63	1	1	1	-1	-1	1
GO:BP	DNA-templated DNA replication	GO:0006261	23	4282	1	1	-1	-1	1	1	-1	-1	1	1	-1	-1	1	1	66	1	1	1	-1	-1	1	1	45	1	1	1	-1	-1	1	1	-1	-1	1	1	-1	-1	1	1	63	1	1	1	-1	-1	1
GO:BP	DNA replication initiation	GO:0006270	12	4282	1	1	-1	-1	1	1	-1	-1	1	1	-1	-1	1	1	66	1	1	1	-1	-1	1	1	45	1	1	1	-1	-1	1	1	-1	-1	1	1	-1	-1	1	1	63	1	1	1	-1	-1	1
GO:BP	chromatin organization	GO:0006325	43	4282	1	1	-1	-1	1	1	-1	-1	1	1	57	1	1	1	-1	-1	1	1	28	1	1	1	-1	-1	1	1	-1	-1	1	1	-1	-1	1	1	-1	-1	1	1	63	1	1	1	-1	-1	1
GO:BP	protein O-linked glycosylation	GO:0006493	6	4282	1	1	-1	-1	1	1	-1	-1	1	1	-1	-1	1	1	-1	-1	1	1	-1	-1	1	1	-1	-1	1	1	-1	-1	1	1	-1	-1	1	1	-1	-1	1	1	63	1	1	1	-1	-1	1
GO:BP	protein glycosylation	GO:0006486	47	4282	1	1	-1	-1	1	1	-1	-1	1	1	-1	-1	1	1	-1	-1	1	1	-1	-1	1	1	-1	-1	1	1	-1	-1	1	1	-1	-1	1	1	-1	-1	1	1	63	1	1	1	-1	-1	1
GO:BP	protein methylation	GO:0006479	10	4282	1	1	-1	-1	1	1	-1	-1	1	1	-1	-1	1	1	-1	-1	1	1	-1	-1	1	1	-1	-1	1	1	-1	-1	1	1	-1	-1	1	1	-1	-1	1	1	63	1	1	1	-1	-1	1
GO:BP	protein folding	GO:0006457	49	4282	1	1	-1	-1	1	1	-1	-1	1	1	-1	-1	1	1	-1	-1	1	1	-1	-1	1	1	-1	-1	1	1	-1	-1	1	1	-1	-1	1	1	-1	-1	1	1	63	2	1	1	-1	-1	1
GO:BP	snRNA export from nucleus	GO:0006408	1	4282	1	1	-1	-1	1	1	-1	-1	1	1	-1	-1	1	1	-1	-1	1	1	-1	-1	1	1	-1	-1	1	1	-1	-1	1	1	-1	-1	1	1	-1	-1	1	1	63	1	1	1	-1	-1	1
GO:BP	RNA export from nucleus	GO:0006405	13	4282	1	1	-1	-1	1	1	-1	-1	1	1	-1	-1	1	1	-1	-1	1	1	-1	-1	1	1	-1	-1	1	1	-1	-1	1	1	-1	-1	1	1	-1	-1	1	1	63	1	1	1	-1	-1	1
GO:BP	RNA localization	GO:0006403	19	4282	1	1	-1	-1	1	1	-1	-1	1	1	-1	-1	1	1	-1	-1	1	1	-1	-1	1	1	-1	-1	1	1	-1	-1	1	1	-1	-1	1	1	-1	-1	1	1	63	1	1	1	-1	-1	1
GO:BP	tRNA modification	GO:0006400	31	4282	1	1	-1	-1	1	1	-1	-1	1	1	-1	-1	1	1	-1	-1	1	1	-1	-1	1	1	-1	-1	1	1	-1	-1	1	1	-1	-1	1	1	-1	-1	1	1	63	1	1	1	-1	-1	1
GO:BP	mRNA processing	GO:0006397	104	4282	1	1	-1	-1	1	1	-1	-1	1	1	-1	-1	1	1	-1	-1	1	1	-1	-1	1	1	-1	-1	1	1	-1	-1	1	1	-1	-1	1	1	-1	-1	1	1	63	1	1	1	-1	-1	1
GO:BP	regulation of transcription by RNA polymerase II	GO:0006357	95	4282	1	1	-1	-1	1	1	-1	-1	1	1	57	2	1	1	-1	-1	1	1	28	1	1	1	-1	-1	1	1	26	2	1	1	-1	-1	1	1	-1	-1	1	1	63	1	1	1	-1	-1	1
GO:BP	mitotic cell cycle	GO:0000278	34	4282	1	1	-1	-1	1	1	-1	-1	1	1	-1	-1	1	1	-1	-1	1	1	-1	-1	1	1	-1	-1	1	1	26	1	1	1	-1	-1	1	1	-1	-1	1	1	63	1	1	1	-1	-1	1
GO:BP	arachidonate transport	GO:1903963	7	4282	1	1	-1	-1	1	1	-1	-1	1	1	57	1	1	1	-1	-1	1	1	28	1	1	1	-1	-1	1	1	-1	-1	1	1	-1	-1	1	1	-1	-1	1	1	-1	-1	1	1	-1	-1	1
GO:BP	regulation of mRNA metabolic process	GO:1903311	17	4282	1	1	-1	-1	1	1	-1	-1	1	1	-1	-1	1	1	-1	-1	1	1	-1	-1	1	1	-1	-1	1	1	-1	-1	1	1	-1	-1	1	1	-1	-1	1	1	-1	-1	1	1	-1	-1	1
GO:BP	Rab protein signal transduction	GO:0032482	1	4282	1	1	-1	-1	1	1	-1	-1	1	1	-1	-1	1	1	-1	-1	1	1	-1	-1	1	1	-1	-1	1	1	-1	-1	1	1	-1	-1	1	1	-1	-1	1	1	-1	-1	1	1	-1	-1	1
GO:BP	nucleobase-containing compound catabolic process	GO:0034655	57	4282	1	1	-1	-1	1	1	-1	-1	1	1	57	1	1	1	-1	-1	1	1	-1	-1	1	1	-1	-1	1	1	-1	-1	1	1	-1	-1	1	1	-1	-1	1	1	-1	-1	1	1	-1	-1	1
GO:BP	icosanoid secretion	GO:0032309	7	4282	1	1	-1	-1	1	1	-1	-1	1	1	57	1	1	1	-1	-1	1	1	28	1	1	1	-1	-1	1	1	-1	-1	1	1	-1	-1	1	1	-1	-1	1	1	-1	-1	1	1	-1	-1	1
GO:BP	cellulose catabolic process	GO:0030245	1	4282	1	1	-1	-1	1	1	-1	-1	1	1	-1	-1	1	1	-1	-1	1	1	-1	-1	1	1	-1	-1	1	1	-1	-1	1	1	-1	-1	1	1	-1	-1	1	1	-1	-1	1	1	-1	-1	1
GO:BP	cellulose metabolic process	GO:0030243	1	4282	1	1	-1	-1	1	1	-1	-1	1	1	-1	-1	1	1	-1	-1	1	1	-1	-1	1	1	-1	-1	1	1	-1	-1	1	1	-1	-1	1	1	-1	-1	1	1	-1	-1	1	1	-1	-1	1
GO:BP	regulation of RNA splicing	GO:0043484	8	4282	1	1	-1	-1	1	1	-1	-1	1	1	-1	-1	1	1	-1	-1	1	1	-1	-1	1	1	-1	-1	1	1	-1	-1	1	1	-1	-1	1	1	-1	-1	1	1	-1	-1	1	1	-1	-1	1
GO:BP	ribosomal large subunit biogenesis	GO:0042273	10	4282	1	1	-1	-1	1	1	-1	-1	1	1	-1	-1	1	1	-1	-1	1	1	-1	-1	1	1	-1	-1	1	1	-1	-1	1	1	-1	-1	1	1	-1	-1	1	1	-1	-1	1	1	-1	-1	1
GO:BP	ribosome assembly	GO:0042255	8	4282	1	1	-1	-1	1	1	-1	-1	1	1	-1	-1	1	1	-1	-1	1	1	-1	-1	1	1	-1	-1	1	1	-1	-1	1	1	-1	-1	1	1	-1	-1	1	1	-1	-1	1	1	-1	-1	1
GO:BP	protein O-linked fucosylation	GO:0036066	2	4282	1	1	-1	-1	1	1	-1	-1	1	1	-1	-1	1	1	-1	-1	1	1	-1	-1	1	1	-1	-1	1	1	-1	-1	1	1	-1	-1	1	1	-1	-1	1	1	-1	-1	1	1	-1	-1	1
GO:BP	fucosylation	GO:0036065	2	4282	1	1	-1	-1	1	1	-1	-1	1	1	-1	-1	1	1	-1	-1	1	1	-1	-1	1	1	-1	-1	1	1	-1	-1	1	1	-1	-1	1	1	-1	-1	1	1	-1	-1	1	1	-1	-1	1
GO:BP	long-chain fatty acid transport	GO:0015909	7	4282	1	1	-1	-1	1	1	-1	-1	1	1	57	1	1	1	-1	-1	1	1	28	1	1	1	-1	-1	1	1	-1	-1	1	1	-1	-1	1	1	-1	-1	1	1	-1	-1	1	1	-1	-1	1
GO:BP	fatty acid transport	GO:0015908	7	4282	1	1	-1	-1	1	1	-1	-1	1	1	57	1	1	1	-1	-1	1	1	28	1	1	1	-1	-1	1	1	-1	-1	1	1	-1	-1	1	1	-1	-1	1	1	-1	-1	1	1	-1	-1	1
GO:BP	organic acid transport	GO:0015849	11	4282	1	1	-1	-1	1	1	-1	-1	1	1	57	1	1	1	-1	-1	1	1	28	1	1	1	-1	-1	1	1	-1	-1	1	1	-1	-1	1	1	-1	-1	1	1	-1	-1	1	1	-1	-1	1
GO:BP	monocarboxylic acid transport	GO:0015718	10	4282	1	1	-1	-1	1	1	-1	-1	1	1	57	1	1	1	-1	-1	1	1	28	1	1	1	-1	-1	1	1	-1	-1	1	1	-1	-1	1	1	-1	-1	1	1	-1	-1	1	1	-1	-1	1
GO:BP	organic anion transport	GO:0015711	16	4282	1	1	-1	-1	1	1	-1	-1	1	1	57	1	1	1	66	1	1	1	28	1	1	1	-1	-1	1	1	-1	-1	1	1	-1	-1	1	1	-1	-1	1	1	-1	-1	1	1	-1	-1	1
GO:BP	carbohydrate catabolic process	GO:0016052	21	4282	1	1	-1	-1	1	1	-1	-1	1	1	57	1	1	1	-1	-1	1	1	-1	-1	1	1	-1	-1	1	1	-1	-1	1	1	-1	-1	1	1	-1	-1	1	1	-1	-1	1	1	-1	-1	1
GO:BP	pyridine nucleotide catabolic process	GO:0019364	14	4282	1	1	-1	-1	1	1	-1	-1	1	1	57	1	1	1	-1	-1	1	1	-1	-1	1	1	-1	-1	1	1	-1	-1	1	1	-1	-1	1	1	-1	-1	1	1	-1	-1	1	1	-1	-1	1
GO:BP	pyridine nucleotide metabolic process	GO:0019362	27	4282	1	1	-1	-1	1	1	-1	-1	1	1	57	3	1	1	-1	-1	1	1	-1	-1	1	1	-1	-1	1	1	-1	-1	1	1	-1	-1	1	1	-1	-1	1	1	-1	-1	1	1	-1	-1	1
GO:BP	Wnt signaling pathway	GO:0016055	20	4282	1	1	-1	-1	1	1	-1	-1	1	1	-1	-1	1	1	66	1	1	1	-1	-1	1	1	45	1	1	1	-1	-1	1	1	52	1	1	1	-1	-1	1	1	-1	-1	1	1	-1	-1	1
GO:BP	dephosphorylation	GO:0016311	56	4282	1	1	-1	-1	1	1	-1	-1	1	1	-1	-1	1	1	66	1	1	1	28	1	1	1	-1	-1	1	1	-1	-1	1	1	-1	-1	1	1	-1	-1	1	1	-1	-1	1	1	-1	-1	1
GO:BP	glucan metabolic process	GO:0044042	8	4282	1	1	-1	-1	1	1	-1	-1	1	1	-1	-1	1	1	-1	-1	1	1	-1	-1	1	1	-1	-1	1	1	-1	-1	1	1	-1	-1	1	1	-1	-1	1	1	-1	-1	1	1	-1	-1	1
GO:BP	protein-DNA complex organization	GO:0071824	16	4282	1	1	-1	-1	1	1	-1	-1	1	1	57	1	1	1	-1	-1	1	1	28	1	1	1	-1	-1	1	1	-1	-1	1	1	-1	-1	1	1	-1	-1	1	1	-1	-1	1	1	-1	-1	1
GO:BP	icosanoid transport	GO:0071715	7	4282	1	1	-1	-1	1	1	-1	-1	1	1	57	1	1	1	-1	-1	1	1	28	1	1	1	-1	-1	1	1	-1	-1	1	1	-1	-1	1	1	-1	-1	1	1	-1	-1	1	1	-1	-1	1
GO:BP	organelle assembly	GO:0070925	58	4282	1	1	-1	-1	1	1	-1	-1	1	1	-1	-1	1	1	-1	-1	1	1	-1	-1	1	1	-1	-1	1	1	-1	-1	1	1	52	1	1	1	-1	-1	1	1	-1	-1	1	1	-1	-1	1
GO:BP	transcription preinitiation complex assembly	GO:0070897	4	4282	1	1	-1	-1	1	1	-1	-1	1	1	-1	-1	1	1	-1	-1	1	1	-1	-1	1	1	-1	-1	1	1	-1	-1	1	1	-1	-1	1	1	-1	-1	1	1	-1	-1	1	1	-1	-1	1
GO:BP	protein-DNA complex assembly	GO:0065004	16	4282	1	1	-1	-1	1	1	-1	-1	1	1	57	1	1	1	-1	-1	1	1	28	1	1	1	-1	-1	1	1	-1	-1	1	1	-1	-1	1	1	-1	-1	1	1	-1	-1	1	1	-1	-1	1
GO:BP	purine-containing compound catabolic process	GO:0072523	16	4282	1	1	-1	-1	1	1	-1	-1	1	1	57	1	1	1	-1	-1	1	1	-1	-1	1	1	-1	-1	1	1	-1	-1	1	1	-1	-1	1	1	-1	-1	1	1	-1	-1	1	1	-1	-1	1
GO:BP	pyridine-containing compound catabolic process	GO:0072526	14	4282	1	1	-1	-1	1	1	-1	-1	1	1	57	1	1	1	-1	-1	1	1	-1	-1	1	1	-1	-1	1	1	-1	-1	1	1	-1	-1	1	1	-1	-1	1	1	-1	-1	1	1	-1	-1	1
GO:BP	nucleoside phosphate catabolic process	GO:1901292	20	4282	1	1	-1	-1	1	1	-1	-1	1	1	57	1	1	1	-1	-1	1	1	-1	-1	1	1	-1	-1	1	1	-1	-1	1	1	-1	-1	1	1	-1	-1	1	1	-1	-1	1	1	-1	-1	1
GO:BP	carbohydrate derivative catabolic process	GO:1901136	30	4282	1	1	-1	-1	1	1	-1	-1	1	1	57	1	1	1	-1	-1	1	1	-1	-1	1	1	-1	-1	1	1	-1	-1	1	1	-1	-1	1	1	-1	-1	1	1	-1	-1	1	1	-1	-1	1
GO:BP	pyridine-containing compound metabolic process	GO:0072524	30	4282	1	1	-1	-1	1	1	-1	-1	1	1	57	3	1	1	-1	-1	1	1	-1	-1	1	1	-1	-1	1	1	-1	-1	1	1	-1	-1	1	1	-1	-1	1	1	-1	-1	1	1	-1	-1	1
GO:BP	membraneless organelle assembly	GO:0140694	19	4282	1	1	-1	-1	1	1	-1	-1	1	1	-1	-1	1	1	-1	-1	1	1	-1	-1	1	1	-1	-1	1	1	-1	-1	1	1	52	1	1	1	-1	-1	1	1	-1	-1	1	1	-1	-1	1
GO:BP	regulation of mRNA splicing, via spliceosome	GO:0048024	6	4282	1	1	-1	-1	1	1	-1	-1	1	1	-1	-1	1	1	-1	-1	1	1	-1	-1	1	1	-1	-1	1	1	-1	-1	1	1	-1	-1	1	1	-1	-1	1	1	-1	-1	1	1	-1	-1	1
GO:BP	carboxylic acid transport	GO:0046942	11	4282	1	1	-1	-1	1	1	-1	-1	1	1	57	1	1	1	-1	-1	1	1	28	1	1	1	-1	-1	1	1	-1	-1	1	1	-1	-1	1	1	-1	-1	1	1	-1	-1	1	1	-1	-1	1
GO:BP	nicotinamide nucleotide metabolic process	GO:0046496	27	4282	1	1	-1	-1	1	1	-1	-1	1	1	57	3	1	1	-1	-1	1	1	-1	-1	1	1	-1	-1	1	1	-1	-1	1	1	-1	-1	1	1	-1	-1	1	1	-1	-1	1	1	-1	-1	1
GO:BP	organophosphate catabolic process	GO:0046434	28	4282	1	1	-1	-1	1	1	-1	-1	1	1	57	1	1	1	-1	-1	1	1	-1	-1	1	1	-1	-1	1	1	-1	-1	1	1	-1	-1	1	1	-1	-1	1	1	-1	-1	1	1	-1	-1	1
GO:BP	ADP catabolic process	GO:0046032	14	4282	1	1	-1	-1	1	1	-1	-1	1	1	57	1	1	1	-1	-1	1	1	-1	-1	1	1	-1	-1	1	1	-1	-1	1	1	-1	-1	1	1	-1	-1	1	1	-1	-1	1	1	-1	-1	1
GO:BP	ADP metabolic process	GO:0046031	16	4282	1	1	-1	-1	1	1	-1	-1	1	1	57	1	1	1	-1	-1	1	1	-1	-1	1	1	-1	-1	1	1	-1	-1	1	1	-1	-1	1	1	-1	-1	1	1	-1	-1	1	1	-1	-1	1
GO:BP	arachidonate secretion	GO:0050482	7	4282	1	1	-1	-1	1	1	-1	-1	1	1	57	1	1	1	-1	-1	1	1	28	1	1	1	-1	-1	1	1	-1	-1	1	1	-1	-1	1	1	-1	-1	1	1	-1	-1	1	1	-1	-1	1
GO:BP	beta-glucan catabolic process	GO:0051275	1	4282	1	1	-1	-1	1	1	-1	-1	1	1	-1	-1	1	1	-1	-1	1	1	-1	-1	1	1	-1	-1	1	1	-1	-1	1	1	-1	-1	1	1	-1	-1	1	1	-1	-1	1	1	-1	-1	1
GO:BP	beta-glucan metabolic process	GO:0051273	1	4282	1	1	-1	-1	1	1	-1	-1	1	1	-1	-1	1	1	-1	-1	1	1	-1	-1	1	1	-1	-1	1	1	-1	-1	1	1	-1	-1	1	1	-1	-1	1	1	-1	-1	1	1	-1	-1	1
GO:BP	regulation of mRNA processing	GO:0050684	7	4282	1	1	-1	-1	1	1	-1	-1	1	1	-1	-1	1	1	-1	-1	1	1	-1	-1	1	1	-1	-1	1	1	-1	-1	1	1	-1	-1	1	1	-1	-1	1	1	-1	-1	1	1	-1	-1	1
GO:BP	polysaccharide metabolic process	GO:0005976	8	4282	1	1	-1	-1	1	1	-1	-1	1	1	-1	-1	1	1	-1	-1	1	1	-1	-1	1	1	-1	-1	1	1	-1	-1	1	1	-1	-1	1	1	-1	-1	1	1	-1	-1	1	1	-1	-1	1
GO:BP	pyruvate metabolic process	GO:0006090	20	4282	1	1	-1	-1	1	1	-1	-1	1	1	57	1	1	1	-1	-1	1	1	-1	-1	1	1	-1	-1	1	1	-1	-1	1	1	-1	-1	1	1	-1	-1	1	1	-1	-1	1	1	-1	-1	1
GO:BP	regulation of alternative mRNA splicing, via spliceosome	GO:0000381	6	4282	1	1	-1	-1	1	1	-1	-1	1	1	-1	-1	1	1	-1	-1	1	1	-1	-1	1	1	-1	-1	1	1	-1	-1	1	1	-1	-1	1	1	-1	-1	1	1	-1	-1	1	1	-1	-1	1
GO:BP	polysaccharide catabolic process	GO:0000272	2	4282	1	1	-1	-1	1	1	-1	-1	1	1	-1	-1	1	1	-1	-1	1	1	-1	-1	1	1	-1	-1	1	1	-1	-1	1	1	-1	-1	1	1	-1	-1	1	1	-1	-1	1	1	-1	-1	1
GO:BP	ribosomal large subunit assembly	GO:0000027	4	4282	1	1	-1	-1	1	1	-1	-1	1	1	-1	-1	1	1	-1	-1	1	1	-1	-1	1	1	-1	-1	1	1	-1	-1	1	1	-1	-1	1	1	-1	-1	1	1	-1	-1	1	1	-1	-1	1
GO:BP	alternative mRNA splicing, via spliceosome	GO:0000380	6	4282	1	1	-1	-1	1	1	-1	-1	1	1	-1	-1	1	1	-1	-1	1	1	-1	-1	1	1	-1	-1	1	1	-1	-1	1	1	-1	-1	1	1	-1	-1	1	1	-1	-1	1	1	-1	-1	1
GO:BP	glycolytic process	GO:0006096	14	4282	1	1	-1	-1	1	1	-1	-1	1	1	57	1	1	1	-1	-1	1	1	-1	-1	1	1	-1	-1	1	1	-1	-1	1	1	-1	-1	1	1	-1	-1	1	1	-1	-1	1	1	-1	-1	1
GO:BP	purine nucleotide catabolic process	GO:0006195	14	4282	1	1	-1	-1	1	1	-1	-1	1	1	57	1	1	1	-1	-1	1	1	-1	-1	1	1	-1	-1	1	1	-1	-1	1	1	-1	-1	1	1	-1	-1	1	1	-1	-1	1	1	-1	-1	1
GO:BP	chromatin remodeling	GO:0006338	32	4282	1	1	-1	-1	1	1	-1	-1	1	1	57	1	1	1	-1	-1	1	1	28	1	1	1	-1	-1	1	1	-1	-1	1	1	-1	-1	1	1	-1	-1	1	1	-1	-1	1	1	-1	-1	1
GO:BP	phenylalanyl-tRNA aminoacylation	GO:0006432	4	4282	1	1	-1	-1	1	1	-1	-1	1	1	-1	-1	1	1	-1	-1	1	1	-1	-1	1	1	-1	-1	1	1	-1	-1	1	1	-1	-1	1	1	-1	-1	1	1	-1	-1	1	1	-1	-1	1
GO:BP	purine nucleoside diphosphate catabolic process	GO:0009137	14	4282	1	1	-1	-1	1	1	-1	-1	1	1	57	1	1	1	-1	-1	1	1	-1	-1	1	1	-1	-1	1	1	-1	-1	1	1	-1	-1	1	1	-1	-1	1	1	-1	-1	1	1	-1	-1	1
GO:BP	purine nucleoside diphosphate metabolic process	GO:0009135	16	4282	1	1	-1	-1	1	1	-1	-1	1	1	57	1	1	1	-1	-1	1	1	-1	-1	1	1	-1	-1	1	1	-1	-1	1	1	-1	-1	1	1	-1	-1	1	1	-1	-1	1	1	-1	-1	1
GO:BP	nucleoside diphosphate catabolic process	GO:0009134	14	4282	1	1	-1	-1	1	1	-1	-1	1	1	57	1	1	1	-1	-1	1	1	-1	-1	1	1	-1	-1	1	1	-1	-1	1	1	-1	-1	1	1	-1	-1	1	1	-1	-1	1	1	-1	-1	1
GO:BP	nucleoside diphosphate metabolic process	GO:0009132	17	4282	1	1	-1	-1	1	1	-1	-1	1	1	57	1	1	1	-1	-1	1	1	-1	-1	1	1	-1	-1	1	1	-1	-1	1	1	-1	-1	1	1	-1	-1	1	1	-1	-1	1	1	-1	-1	1
GO:BP	ribonucleotide catabolic process	GO:0009261	14	4282	1	1	-1	-1	1	1	-1	-1	1	1	57	1	1	1	-1	-1	1	1	-1	-1	1	1	-1	-1	1	1	-1	-1	1	1	-1	-1	1	1	-1	-1	1	1	-1	-1	1	1	-1	-1	1
GO:BP	glucan catabolic process	GO:0009251	2	4282	1	1	-1	-1	1	1	-1	-1	1	1	-1	-1	1	1	-1	-1	1	1	-1	-1	1	1	-1	-1	1	1	-1	-1	1	1	-1	-1	1	1	-1	-1	1	1	-1	-1	1	1	-1	-1	1
GO:BP	ribonucleoside diphosphate metabolic process	GO:0009185	16	4282	1	1	-1	-1	1	1	-1	-1	1	1	57	1	1	1	-1	-1	1	1	-1	-1	1	1	-1	-1	1	1	-1	-1	1	1	-1	-1	1	1	-1	-1	1	1	-1	-1	1	1	-1	-1	1
GO:BP	purine ribonucleoside diphosphate catabolic process	GO:0009181	14	4282	1	1	-1	-1	1	1	-1	-1	1	1	57	1	1	1	-1	-1	1	1	-1	-1	1	1	-1	-1	1	1	-1	-1	1	1	-1	-1	1	1	-1	-1	1	1	-1	-1	1	1	-1	-1	1
GO:BP	purine ribonucleoside diphosphate metabolic process	GO:0009179	16	4282	1	1	-1	-1	1	1	-1	-1	1	1	57	1	1	1	-1	-1	1	1	-1	-1	1	1	-1	-1	1	1	-1	-1	1	1	-1	-1	1	1	-1	-1	1	1	-1	-1	1	1	-1	-1	1
GO:BP	nucleotide catabolic process	GO:0009166	19	4282	1	1	-1	-1	1	1	-1	-1	1	1	57	1	1	1	-1	-1	1	1	-1	-1	1	1	-1	-1	1	1	-1	-1	1	1	-1	-1	1	1	-1	-1	1	1	-1	-1	1	1	-1	-1	1
GO:BP	purine ribonucleotide catabolic process	GO:0009154	14	4282	1	1	-1	-1	1	1	-1	-1	1	1	57	1	1	1	-1	-1	1	1	-1	-1	1	1	-1	-1	1	1	-1	-1	1	1	-1	-1	1	1	-1	-1	1	1	-1	-1	1	1	-1	-1	1
GO:BP	ribonucleoside diphosphate catabolic process	GO:0009191	14	4282	1	1	-1	-1	1	1	-1	-1	1	1	57	1	1	1	-1	-1	1	1	-1	-1	1	1	-1	-1	1	1	-1	-1	1	1	-1	-1	1	1	-1	-1	1	1	-1	-1	1	1	-1	-1	1
GO:BP	protein dephosphorylation	GO:0006470	41	4282	1	1	-1	-1	1	1	-1	-1	1	1	-1	-1	1	1	66	1	1	1	-1	-1	1	1	-1	-1	1	1	-1	-1	1	1	-1	-1	1	1	-1	-1	1	1	-1	-1	1	1	-1	-1	1
GO:BP	Notch signaling pathway	GO:0007219	7	4282	1	1	-1	-1	1	1	-1	-1	1	1	-1	-1	1	1	-1	-1	1	1	-1	-1	1	1	-1	-1	1	1	-1	-1	1	1	-1	-1	1	1	-1	-1	1	1	-1	-1	1	1	-1	-1	1
GO:BP	response to chemical	GO:0042221	33	4282	1	1	-1	-1	1	1	-1	-1	1	1	-1	-1	1	1	66	2	1	1	-1	-1	1	1	45	1	1	1	-1	-1	1	1	52	2	1	1	-1	-1	1	1	-1	-1	1	1	-1	-1	1
GO:BP	olfactory behavior	GO:0042048	3	4282	1	1	-1	-1	1	1	-1	-1	1	1	-1	-1	1	1	66	1	1	1	-1	-1	1	1	-1	-1	1	1	-1	-1	1	1	52	1	1	1	-1	-1	1	1	-1	-1	1	1	-1	-1	1
GO:BP	interstrand cross-link repair	GO:0036297	4	4282	1	1	-1	-1	1	1	-1	-1	1	1	-1	-1	1	1	66	1	1	1	-1	-1	1	1	-1	-1	1	1	-1	-1	1	1	-1	-1	1	1	-1	-1	1	1	-1	-1	1	1	-1	-1	1
GO:BP	sodium ion transmembrane transport	GO:0035725	2	4282	1	1	-1	-1	1	1	-1	-1	1	1	-1	-1	1	1	66	1	1	1	-1	-1	1	1	45	1	1	1	-1	-1	1	1	52	1	1	1	-1	-1	1	1	-1	-1	1	1	-1	-1	1
GO:BP	positive regulation of monoatomic ion transmembrane transport	GO:0034767	12	4282	1	1	-1	-1	1	1	-1	-1	1	1	-1	-1	1	1	66	2	1	1	-1	-1	1	1	-1	-1	1	1	-1	-1	1	1	-1	-1	1	1	-1	-1	1	1	-1	-1	1	1	-1	-1	1
GO:BP	positive regulation of transmembrane transport	GO:0034764	12	4282	1	1	-1	-1	1	1	-1	-1	1	1	-1	-1	1	1	66	2	1	1	-1	-1	1	1	-1	-1	1	1	-1	-1	1	1	-1	-1	1	1	-1	-1	1	1	-1	-1	1	1	-1	-1	1
GO:BP	cell junction organization	GO:0034330	6	4282	1	1	-1	-1	1	1	-1	-1	1	1	-1	-1	1	1	66	1	1	1	-1	-1	1	1	-1	-1	1	1	-1	-1	1	1	52	1	1	1	-1	-1	1	1	-1	-1	1	1	-1	-1	1
GO:BP	cell junction assembly	GO:0034329	6	4282	1	1	-1	-1	1	1	-1	-1	1	1	-1	-1	1	1	66	1	1	1	-1	-1	1	1	-1	-1	1	1	-1	-1	1	1	52	1	1	1	-1	-1	1	1	-1	-1	1	1	-1	-1	1
GO:BP	response to lipid	GO:0033993	3	4282	1	1	-1	-1	1	1	-1	-1	1	1	-1	-1	1	1	66	1	1	1	-1	-1	1	1	45	1	1	1	-1	-1	1	1	52	1	1	1	-1	-1	1	1	-1	-1	1	1	-1	-1	1
GO:BP	cellular response to stress	GO:0033554	128	4282	1	1	-1	-1	1	1	-1	-1	1	1	-1	-1	1	1	66	1	1	1	-1	-1	1	1	-1	-1	1	1	-1	-1	1	1	-1	-1	1	1	-1	-1	1	1	-1	-1	1	1	-1	-1	1
GO:BP	regulation of potassium ion transport	GO:0043266	13	4282	1	1	-1	-1	1	1	-1	-1	1	1	-1	-1	1	1	66	2	1	1	-1	-1	1	1	-1	-1	1	1	-1	-1	1	1	-1	-1	1	1	-1	-1	1	1	-1	-1	1	1	-1	-1	1
GO:BP	cell morphogenesis involved in neuron differentiation	GO:0048667	8	4282	1	1	-1	-1	1	1	-1	-1	1	1	-1	-1	1	1	66	1	1	1	-1	-1	1	1	45	1	1	1	-1	-1	1	1	-1	-1	1	1	-1	-1	1	1	-1	-1	1	1	-1	-1	1
GO:BP	neuron development	GO:0048666	11	4282	1	1	-1	-1	1	1	-1	-1	1	1	-1	-1	1	1	66	1	1	1	-1	-1	1	1	45	1	1	1	-1	-1	1	1	-1	-1	1	1	-1	-1	1	1	-1	-1	1	1	-1	-1	1
GO:BP	positive regulation of cellular process	GO:0048522	75	4282	1	1	-1	-1	1	1	-1	-1	1	1	57	1	1	1	66	2	1	1	-1	-1	1	1	-1	-1	1	1	-1	-1	1	1	-1	-1	1	1	-1	-1	1	1	-1	-1	1	1	-1	-1	1
GO:BP	positive regulation of biological process	GO:0048518	78	4282	1	1	-1	-1	1	1	-1	-1	1	1	57	1	1	1	66	2	1	1	-1	-1	1	1	-1	-1	1	1	-1	-1	1	1	-1	-1	1	1	-1	-1	1	1	-1	-1	1	1	-1	-1	1
GO:BP	cell development	GO:0048468	16	4282	1	1	-1	-1	1	1	-1	-1	1	1	-1	-1	1	1	66	1	1	1	-1	-1	1	1	45	1	1	1	-1	-1	1	1	-1	-1	1	1	-1	-1	1	1	-1	-1	1	1	-1	-1	1
GO:BP	positive regulation of monoatomic ion transport	GO:0043270	12	4282	1	1	-1	-1	1	1	-1	-1	1	1	-1	-1	1	1	66	2	1	1	-1	-1	1	1	-1	-1	1	1	-1	-1	1	1	-1	-1	1	1	-1	-1	1	1	-1	-1	1	1	-1	-1	1
GO:BP	positive regulation of potassium ion transport	GO:0043268	12	4282	1	1	-1	-1	1	1	-1	-1	1	1	-1	-1	1	1	66	2	1	1	-1	-1	1	1	-1	-1	1	1	-1	-1	1	1	-1	-1	1	1	-1	-1	1	1	-1	-1	1	1	-1	-1	1
GO:BP	purine ribonucleotide transport	GO:0015868	3	4282	1	1	-1	-1	1	1	-1	-1	1	1	-1	-1	1	1	66	1	1	1	-1	-1	1	1	-1	-1	1	1	-1	-1	1	1	-1	-1	1	1	-1	-1	1	1	-1	-1	1	1	-1	-1	1
GO:BP	ATP transport	GO:0015867	3	4282	1	1	-1	-1	1	1	-1	-1	1	1	-1	-1	1	1	66	1	1	1	-1	-1	1	1	-1	-1	1	1	-1	-1	1	1	-1	-1	1	1	-1	-1	1	1	-1	-1	1	1	-1	-1	1
GO:BP	ADP transport	GO:0015866	3	4282	1	1	-1	-1	1	1	-1	-1	1	1	-1	-1	1	1	66	1	1	1	-1	-1	1	1	-1	-1	1	1	-1	-1	1	1	-1	-1	1	1	-1	-1	1	1	-1	-1	1	1	-1	-1	1
GO:BP	purine nucleotide transport	GO:0015865	3	4282	1	1	-1	-1	1	1	-1	-1	1	1	-1	-1	1	1	66	1	1	1	-1	-1	1	1	-1	-1	1	1	-1	-1	1	1	-1	-1	1	1	-1	-1	1	1	-1	-1	1	1	-1	-1	1
GO:BP	inorganic anion transport	GO:0015698	14	4282	1	1	-1	-1	1	1	-1	-1	1	1	-1	-1	1	1	66	2	1	1	-1	-1	1	1	45	2	1	1	-1	-1	1	1	52	1	1	1	-1	-1	1	1	-1	-1	1	1	-1	-1	1
GO:BP	regulation of metal ion transport	GO:0010959	13	4282	1	1	-1	-1	1	1	-1	-1	1	1	-1	-1	1	1	66	2	1	1	-1	-1	1	1	-1	-1	1	1	-1	-1	1	1	-1	-1	1	1	-1	-1	1	1	-1	-1	1	1	-1	-1	1
GO:BP	positive regulation of ion transmembrane transporter activity	GO:0032414	12	4282	1	1	-1	-1	1	1	-1	-1	1	1	-1	-1	1	1	66	2	1	1	-1	-1	1	1	-1	-1	1	1	-1	-1	1	1	-1	-1	1	1	-1	-1	1	1	-1	-1	1	1	-1	-1	1
GO:BP	regulation of monoatomic ion transmembrane transporter activity	GO:0032412	13	4282	1	1	-1	-1	1	1	-1	-1	1	1	-1	-1	1	1	66	2	1	1	-1	-1	1	1	-1	-1	1	1	-1	-1	1	1	-1	-1	1	1	-1	-1	1	1	-1	-1	1	1	-1	-1	1
GO:BP	positive regulation of transporter activity	GO:0032411	12	4282	1	1	-1	-1	1	1	-1	-1	1	1	-1	-1	1	1	66	2	1	1	-1	-1	1	1	-1	-1	1	1	-1	-1	1	1	-1	-1	1	1	-1	-1	1	1	-1	-1	1	1	-1	-1	1
GO:BP	regulation of transporter activity	GO:0032409	13	4282	1	1	-1	-1	1	1	-1	-1	1	1	-1	-1	1	1	66	2	1	1	-1	-1	1	1	-1	-1	1	1	-1	-1	1	1	-1	-1	1	1	-1	-1	1	1	-1	-1	1	1	-1	-1	1
GO:BP	regulation of synaptic transmission, cholinergic	GO:0032222	12	4282	1	1	-1	-1	1	1	-1	-1	1	1	-1	-1	1	1	66	2	1	1	-1	-1	1	1	-1	-1	1	1	-1	-1	1	1	-1	-1	1	1	-1	-1	1	1	-1	-1	1	1	-1	-1	1
GO:BP	neuron projection development	GO:0031175	9	4282	1	1	-1	-1	1	1	-1	-1	1	1	-1	-1	1	1	66	1	1	1	-1	-1	1	1	45	1	1	1	-1	-1	1	1	-1	-1	1	1	-1	-1	1	1	-1	-1	1	1	-1	-1	1
GO:BP	sleep	GO:0030431	12	4282	1	1	-1	-1	1	1	-1	-1	1	1	-1	-1	1	1	66	2	1	1	-1	-1	1	1	-1	-1	1	1	-1	-1	1	1	-1	-1	1	1	-1	-1	1	1	-1	-1	1	1	-1	-1	1
GO:BP	generation of neurons	GO:0048699	15	4282	1	1	-1	-1	1	1	-1	-1	1	1	-1	-1	1	1	66	1	1	1	-1	-1	1	1	45	1	1	1	-1	-1	1	1	-1	-1	1	1	-1	-1	1	1	-1	-1	1	1	-1	-1	1
GO:BP	neuron differentiation	GO:0030182	15	4282	1	1	-1	-1	1	1	-1	-1	1	1	-1	-1	1	1	66	1	1	1	-1	-1	1	1	45	1	1	1	-1	-1	1	1	-1	-1	1	1	-1	-1	1	1	-1	-1	1	1	-1	-1	1
GO:BP	cell projection organization	GO:0030030	49	4282	1	1	-1	-1	1	1	-1	-1	1	1	-1	-1	1	1	66	1	1	1	-1	-1	1	1	45	1	1	1	-1	-1	1	1	-1	-1	1	1	-1	-1	1	1	-1	-1	1	1	-1	-1	1
GO:BP	regulation of transmembrane transporter activity	GO:0022898	13	4282	1	1	-1	-1	1	1	-1	-1	1	1	-1	-1	1	1	66	2	1	1	-1	-1	1	1	-1	-1	1	1	-1	-1	1	1	-1	-1	1	1	-1	-1	1	1	-1	-1	1	1	-1	-1	1
GO:BP	neurogenesis	GO:0022008	18	4282	1	1	-1	-1	1	1	-1	-1	1	1	-1	-1	1	1	66	1	1	1	-1	-1	1	1	45	1	1	1	-1	-1	1	1	-1	-1	1	1	-1	-1	1	1	-1	-1	1	1	-1	-1	1
GO:BP	cell differentiation	GO:0030154	30	4282	1	1	-1	-1	1	1	-1	-1	1	1	-1	-1	1	1	66	1	1	1	-1	-1	1	1	45	1	1	1	-1	-1	1	1	-1	-1	1	1	-1	-1	1	1	-1	-1	1	1	-1	-1	1
GO:BP	system development	GO:0048731	28	4282	1	1	-1	-1	1	1	-1	-1	1	1	-1	-1	1	1	66	2	1	1	-1	-1	1	1	45	1	1	1	-1	-1	1	1	52	1	1	1	-1	-1	1	1	-1	-1	1	1	-1	-1	1
GO:BP	carbohydrate derivative transport	GO:1901264	11	4282	1	1	-1	-1	1	1	-1	-1	1	1	-1	-1	1	1	66	1	1	1	-1	-1	1	1	-1	-1	1	1	-1	-1	1	1	-1	-1	1	1	-1	-1	1	1	-1	-1	1	1	-1	-1	1
GO:BP	positive regulation of potassium ion transmembrane transporter activity	GO:1901018	12	4282	1	1	-1	-1	1	1	-1	-1	1	1	-1	-1	1	1	66	2	1	1	-1	-1	1	1	-1	-1	1	1	-1	-1	1	1	-1	-1	1	1	-1	-1	1	1	-1	-1	1	1	-1	-1	1
GO:BP	regulation of potassium ion transmembrane transporter activity	GO:1901016	13	4282	1	1	-1	-1	1	1	-1	-1	1	1	-1	-1	1	1	66	2	1	1	-1	-1	1	1	-1	-1	1	1	-1	-1	1	1	-1	-1	1	1	-1	-1	1	1	-1	-1	1	1	-1	-1	1
GO:BP	acetate ester metabolic process	GO:1900619	1	4282	1	1	-1	-1	1	1	-1	-1	1	1	-1	-1	1	1	66	1	1	1	-1	-1	1	1	-1	-1	1	1	-1	-1	1	1	-1	-1	1	1	-1	-1	1	1	-1	-1	1	1	-1	-1	1
GO:BP	mitochondrial ADP transmembrane transport	GO:0140021	3	4282	1	1	-1	-1	1	1	-1	-1	1	1	-1	-1	1	1	66	1	1	1	-1	-1	1	1	-1	-1	1	1	-1	-1	1	1	-1	-1	1	1	-1	-1	1	1	-1	-1	1	1	-1	-1	1
GO:BP	plasma membrane bounded cell projection morphogenesis	GO:0120039	8	4282	1	1	-1	-1	1	1	-1	-1	1	1	-1	-1	1	1	66	1	1	1	-1	-1	1	1	45	1	1	1	-1	-1	1	1	-1	-1	1	1	-1	-1	1	1	-1	-1	1	1	-1	-1	1
GO:BP	plasma membrane bounded cell projection organization	GO:0120036	49	4282	1	1	-1	-1	1	1	-1	-1	1	1	-1	-1	1	1	66	1	1	1	-1	-1	1	1	45	1	1	1	-1	-1	1	1	-1	-1	1	1	-1	-1	1	1	-1	-1	1	1	-1	-1	1
GO:BP	regulation of trans-synaptic signaling	GO:0099177	14	4282	1	1	-1	-1	1	1	-1	-1	1	1	-1	-1	1	1	66	2	1	1	-1	-1	1	1	-1	-1	1	1	-1	-1	1	1	-1	-1	1	1	-1	-1	1	1	-1	-1	1	1	-1	-1	1
GO:BP	cell-cell adhesion via plasma-membrane adhesion molecules	GO:0098742	15	4282	1	1	-1	-1	1	1	-1	-1	1	1	-1	-1	1	1	66	2	1	1	-1	-1	1	1	-1	-1	1	1	-1	-1	1	1	-1	-1	1	1	-1	-1	1	1	-1	-1	1	1	-1	-1	1
GO:BP	cell-cell adhesion	GO:0098609	16	4282	1	1	-1	-1	1	1	-1	-1	1	1	-1	-1	1	1	66	2	1	1	-1	-1	1	1	-1	-1	1	1	-1	-1	1	1	-1	-1	1	1	-1	-1	1	1	-1	-1	1	1	-1	-1	1
GO:BP	regulation of potassium ion transmembrane transport	GO:1901379	13	4282	1	1	-1	-1	1	1	-1	-1	1	1	-1	-1	1	1	66	2	1	1	-1	-1	1	1	-1	-1	1	1	-1	-1	1	1	-1	-1	1	1	-1	-1	1	1	-1	-1	1	1	-1	-1	1
GO:BP	neuron projection guidance	GO:0097485	8	4282	1	1	-1	-1	1	1	-1	-1	1	1	-1	-1	1	1	66	1	1	1	-1	-1	1	1	45	1	1	1	-1	-1	1	1	-1	-1	1	1	-1	-1	1	1	-1	-1	1	1	-1	-1	1
GO:BP	positive regulation of potassium ion transmembrane transport	GO:1901381	12	4282	1	1	-1	-1	1	1	-1	-1	1	1	-1	-1	1	1	66	2	1	1	-1	-1	1	1	-1	-1	1	1	-1	-1	1	1	-1	-1	1	1	-1	-1	1	1	-1	-1	1	1	-1	-1	1
GO:BP	response to oxygen-containing compound	GO:1901700	10	4282	1	1	-1	-1	1	1	-1	-1	1	1	-1	-1	1	1	66	1	1	1	-1	-1	1	1	45	1	1	1	-1	-1	1	1	52	1	1	1	-1	-1	1	1	-1	-1	1	1	-1	-1	1
GO:BP	positive regulation of cation channel activity	GO:2001259	12	4282	1	1	-1	-1	1	1	-1	-1	1	1	-1	-1	1	1	66	2	1	1	-1	-1	1	1	-1	-1	1	1	-1	-1	1	1	-1	-1	1	1	-1	-1	1	1	-1	-1	1	1	-1	-1	1
GO:BP	regulation of cation channel activity	GO:2001257	13	4282	1	1	-1	-1	1	1	-1	-1	1	1	-1	-1	1	1	66	2	1	1	-1	-1	1	1	-1	-1	1	1	-1	-1	1	1	-1	-1	1	1	-1	-1	1	1	-1	-1	1	1	-1	-1	1
GO:BP	mitochondrial ATP transmembrane transport	GO:1990544	3	4282	1	1	-1	-1	1	1	-1	-1	1	1	-1	-1	1	1	66	1	1	1	-1	-1	1	1	-1	-1	1	1	-1	-1	1	1	-1	-1	1	1	-1	-1	1	1	-1	-1	1	1	-1	-1	1
GO:BP	mitochondrial transmembrane transport	GO:1990542	20	4282	1	1	-1	-1	1	1	-1	-1	1	1	-1	-1	1	1	66	2	1	1	-1	-1	1	1	45	1	1	1	-1	-1	1	1	52	1	1	1	-1	-1	1	1	-1	-1	1	1	-1	-1	1
GO:BP	positive regulation of cation transmembrane transport	GO:1904064	12	4282	1	1	-1	-1	1	1	-1	-1	1	1	-1	-1	1	1	66	2	1	1	-1	-1	1	1	-1	-1	1	1	-1	-1	1	1	-1	-1	1	1	-1	-1	1	1	-1	-1	1	1	-1	-1	1
GO:BP	regulation of monoatomic cation transmembrane transport	GO:1904062	13	4282	1	1	-1	-1	1	1	-1	-1	1	1	-1	-1	1	1	66	2	1	1	-1	-1	1	1	-1	-1	1	1	-1	-1	1	1	-1	-1	1	1	-1	-1	1	1	-1	-1	1	1	-1	-1	1
GO:BP	positive regulation of voltage-gated potassium channel activity	GO:1903818	12	4282	1	1	-1	-1	1	1	-1	-1	1	1	-1	-1	1	1	66	2	1	1	-1	-1	1	1	-1	-1	1	1	-1	-1	1	1	-1	-1	1	1	-1	-1	1	1	-1	-1	1	1	-1	-1	1
GO:BP	cellular response to oxygen-containing compound	GO:1901701	7	4282	1	1	-1	-1	1	1	-1	-1	1	1	-1	-1	1	1	66	1	1	1	-1	-1	1	1	45	1	1	1	-1	-1	1	1	52	1	1	1	-1	-1	1	1	-1	-1	1	1	-1	-1	1
GO:BP	nucleotide transmembrane transport	GO:1901679	3	4282	1	1	-1	-1	1	1	-1	-1	1	1	-1	-1	1	1	66	1	1	1	-1	-1	1	1	-1	-1	1	1	-1	-1	1	1	-1	-1	1	1	-1	-1	1	1	-1	-1	1	1	-1	-1	1
GO:BP	protein homooligomerization	GO:0051260	12	4282	1	1	-1	-1	1	1	-1	-1	1	1	-1	-1	1	1	66	2	1	1	-1	-1	1	1	45	1	1	1	-1	-1	1	1	52	1	1	1	-1	-1	1	1	-1	-1	1	1	-1	-1	1
GO:BP	protein complex oligomerization	GO:0051259	16	4282	1	1	-1	-1	1	1	-1	-1	1	1	-1	-1	1	1	66	2	1	1	-1	-1	1	1	45	1	1	1	-1	-1	1	1	52	1	1	1	-1	-1	1	1	-1	-1	1	1	-1	-1	1
GO:BP	positive regulation of transport	GO:0051050	12	4282	1	1	-1	-1	1	1	-1	-1	1	1	-1	-1	1	1	66	2	1	1	-1	-1	1	1	-1	-1	1	1	-1	-1	1	1	-1	-1	1	1	-1	-1	1	1	-1	-1	1	1	-1	-1	1
GO:BP	cognition	GO:0050890	4	4282	1	1	-1	-1	1	1	-1	-1	1	1	-1	-1	1	1	66	1	1	1	-1	-1	1	1	-1	-1	1	1	-1	-1	1	1	52	1	1	1	-1	-1	1	1	-1	-1	1	1	-1	-1	1
GO:BP	synapse organization	GO:0050808	2	4282	1	1	-1	-1	1	1	-1	-1	1	1	-1	-1	1	1	66	1	1	1	-1	-1	1	1	-1	-1	1	1	-1	-1	1	1	52	1	1	1	-1	-1	1	1	-1	-1	1	1	-1	-1	1
GO:BP	modulation of chemical synaptic transmission	GO:0050804	14	4282	1	1	-1	-1	1	1	-1	-1	1	1	-1	-1	1	1	66	2	1	1	-1	-1	1	1	-1	-1	1	1	-1	-1	1	1	-1	-1	1	1	-1	-1	1	1	-1	-1	1	1	-1	-1	1
GO:BP	cellular developmental process	GO:0048869	30	4282	1	1	-1	-1	1	1	-1	-1	1	1	-1	-1	1	1	66	1	1	1	-1	-1	1	1	45	1	1	1	-1	-1	1	1	-1	-1	1	1	-1	-1	1	1	-1	-1	1	1	-1	-1	1
GO:BP	cell projection morphogenesis	GO:0048858	8	4282	1	1	-1	-1	1	1	-1	-1	1	1	-1	-1	1	1	66	1	1	1	-1	-1	1	1	45	1	1	1	-1	-1	1	1	-1	-1	1	1	-1	-1	1	1	-1	-1	1	1	-1	-1	1
GO:BP	adenine nucleotide transport	GO:0051503	3	4282	1	1	-1	-1	1	1	-1	-1	1	1	-1	-1	1	1	66	1	1	1	-1	-1	1	1	-1	-1	1	1	-1	-1	1	1	-1	-1	1	1	-1	-1	1	1	-1	-1	1	1	-1	-1	1
GO:BP	purine-containing compound transmembrane transport	GO:0072530	3	4282	1	1	-1	-1	1	1	-1	-1	1	1	-1	-1	1	1	66	1	1	1	-1	-1	1	1	-1	-1	1	1	-1	-1	1	1	-1	-1	1	1	-1	-1	1	1	-1	-1	1	1	-1	-1	1
GO:BP	potassium ion transmembrane transport	GO:0071805	26	4282	1	1	-1	-1	1	1	-1	-1	1	1	-1	-1	1	1	66	3	1	1	-1	-1	1	1	45	1	1	1	-1	-1	1	1	52	1	1	1	-1	-1	1	1	-1	-1	1	1	-1	-1	1
GO:BP	cellular response to fatty acid	GO:0071398	1	4282	1	1	-1	-1	1	1	-1	-1	1	1	-1	-1	1	1	66	1	1	1	-1	-1	1	1	45	1	1	1	-1	-1	1	1	52	1	1	1	-1	-1	1	1	-1	-1	1	1	-1	-1	1
GO:BP	cellular response to lipid	GO:0071396	3	4282	1	1	-1	-1	1	1	-1	-1	1	1	-1	-1	1	1	66	1	1	1	-1	-1	1	1	45	1	1	1	-1	-1	1	1	52	1	1	1	-1	-1	1	1	-1	-1	1	1	-1	-1	1
GO:BP	cellular response to chemical stimulus	GO:0070887	16	4282	1	1	-1	-1	1	1	-1	-1	1	1	-1	-1	1	1	66	1	1	1	-1	-1	1	1	45	1	1	1	-1	-1	1	1	52	1	1	1	-1	-1	1	1	-1	-1	1	1	-1	-1	1
GO:BP	neuron projection morphogenesis	GO:0048812	8	4282	1	1	-1	-1	1	1	-1	-1	1	1	-1	-1	1	1	66	1	1	1	-1	-1	1	1	45	1	1	1	-1	-1	1	1	-1	-1	1	1	-1	-1	1	1	-1	-1	1	1	-1	-1	1
GO:BP	response to fatty acid	GO:0070542	1	4282	1	1	-1	-1	1	1	-1	-1	1	1	-1	-1	1	1	66	1	1	1	-1	-1	1	1	45	1	1	1	-1	-1	1	1	52	1	1	1	-1	-1	1	1	-1	-1	1	1	-1	-1	1
GO:BP	axon development	GO:0061564	8	4282	1	1	-1	-1	1	1	-1	-1	1	1	-1	-1	1	1	66	1	1	1	-1	-1	1	1	45	1	1	1	-1	-1	1	1	-1	-1	1	1	-1	-1	1	1	-1	-1	1	1	-1	-1	1
GO:BP	axonogenesis	GO:0007409	8	4282	1	1	-1	-1	1	1	-1	-1	1	1	-1	-1	1	1	66	1	1	1	-1	-1	1	1	45	1	1	1	-1	-1	1	1	-1	-1	1	1	-1	-1	1	1	-1	-1	1	1	-1	-1	1
GO:BP	nervous system development	GO:0007399	25	4282	1	1	-1	-1	1	1	-1	-1	1	1	-1	-1	1	1	66	2	1	1	-1	-1	1	1	45	1	1	1	-1	-1	1	1	52	1	1	1	-1	-1	1	1	-1	-1	1	1	-1	-1	1
GO:BP	phospholipase C-activating G protein-coupled receptor signaling pathway	GO:0007200	1	4282	1	1	-1	-1	1	1	-1	-1	1	1	-1	-1	1	1	66	1	1	1	-1	-1	1	1	45	1	1	1	-1	-1	1	1	52	1	1	1	-1	-1	1	1	-1	-1	1	1	-1	-1	1
GO:BP	homophilic cell adhesion via plasma membrane adhesion molecules	GO:0007156	14	4282	1	1	-1	-1	1	1	-1	-1	1	1	-1	-1	1	1	66	2	1	1	-1	-1	1	1	-1	-1	1	1	-1	-1	1	1	-1	-1	1	1	-1	-1	1	1	-1	-1	1	1	-1	-1	1
GO:BP	microtubule-based movement	GO:0007018	66	4282	1	1	-1	-1	1	1	-1	-1	1	1	-1	-1	1	1	66	1	1	1	-1	-1	1	1	45	1	1	1	-1	-1	1	1	52	2	1	1	-1	-1	1	1	-1	-1	1	1	-1	-1	1
GO:BP	DNA damage response	GO:0006974	116	4282	1	1	-1	-1	1	1	-1	-1	1	1	-1	-1	1	1	66	1	1	1	-1	-1	1	1	-1	-1	1	1	-1	-1	1	1	-1	-1	1	1	-1	-1	1	1	-1	-1	1	1	-1	-1	1
GO:BP	axon guidance	GO:0007411	8	4282	1	1	-1	-1	1	1	-1	-1	1	1	-1	-1	1	1	66	1	1	1	-1	-1	1	1	45	1	1	1	-1	-1	1	1	-1	-1	1	1	-1	-1	1	1	-1	-1	1	1	-1	-1	1
GO:BP	synapse assembly	GO:0007416	2	4282	1	1	-1	-1	1	1	-1	-1	1	1	-1	-1	1	1	66	1	1	1	-1	-1	1	1	-1	-1	1	1	-1	-1	1	1	52	1	1	1	-1	-1	1	1	-1	-1	1	1	-1	-1	1
GO:BP	anatomical structure morphogenesis	GO:0009653	18	4282	1	1	-1	-1	1	1	-1	-1	1	1	-1	-1	1	1	66	1	1	1	-1	-1	1	1	45	1	1	1	-1	-1	1	1	-1	-1	1	1	-1	-1	1	1	-1	-1	1	1	-1	-1	1
GO:BP	olfactory learning	GO:0008355	3	4282	1	1	-1	-1	1	1	-1	-1	1	1	-1	-1	1	1	66	1	1	1	-1	-1	1	1	-1	-1	1	1	-1	-1	1	1	52	1	1	1	-1	-1	1	1	-1	-1	1	1	-1	-1	1
GO:BP	associative learning	GO:0008306	3	4282	1	1	-1	-1	1	1	-1	-1	1	1	-1	-1	1	1	66	1	1	1	-1	-1	1	1	-1	-1	1	1	-1	-1	1	1	52	1	1	1	-1	-1	1	1	-1	-1	1	1	-1	-1	1
GO:BP	acetylcholine metabolic process	GO:0008291	1	4282	1	1	-1	-1	1	1	-1	-1	1	1	-1	-1	1	1	66	1	1	1	-1	-1	1	1	-1	-1	1	1	-1	-1	1	1	-1	-1	1	1	-1	-1	1	1	-1	-1	1	1	-1	-1	1
GO:BP	chemosensory behavior	GO:0007635	3	4282	1	1	-1	-1	1	1	-1	-1	1	1	-1	-1	1	1	66	1	1	1	-1	-1	1	1	-1	-1	1	1	-1	-1	1	1	52	1	1	1	-1	-1	1	1	-1	-1	1	1	-1	-1	1
GO:BP	learning	GO:0007612	3	4282	1	1	-1	-1	1	1	-1	-1	1	1	-1	-1	1	1	66	1	1	1	-1	-1	1	1	-1	-1	1	1	-1	-1	1	1	52	1	1	1	-1	-1	1	1	-1	-1	1	1	-1	-1	1
GO:BP	learning or memory	GO:0007611	4	4282	1	1	-1	-1	1	1	-1	-1	1	1	-1	-1	1	1	66	1	1	1	-1	-1	1	1	-1	-1	1	1	-1	-1	1	1	52	1	1	1	-1	-1	1	1	-1	-1	1	1	-1	-1	1
GO:BP	behavior	GO:0007610	6	4282	1	1	-1	-1	1	1	-1	-1	1	1	-1	-1	1	1	66	1	1	1	-1	-1	1	1	-1	-1	1	1	-1	-1	1	1	52	1	1	1	-1	-1	1	1	-1	-1	1	1	-1	-1	1
GO:BP	nucleotide transport	GO:0006862	4	4282	1	1	-1	-1	1	1	-1	-1	1	1	-1	-1	1	1	66	1	1	1	-1	-1	1	1	-1	-1	1	1	-1	-1	1	1	-1	-1	1	1	-1	-1	1	1	-1	-1	1	1	-1	-1	1
GO:BP	mitochondrial transport	GO:0006839	24	4282	1	1	-1	-1	1	1	-1	-1	1	1	-1	-1	1	1	66	2	1	1	-1	-1	1	1	45	1	1	1	-1	-1	1	1	52	1	1	1	-1	-1	1	1	-1	-1	1	1	-1	-1	1
GO:BP	chloride transport	GO:0006821	12	4282	1	1	-1	-1	1	1	-1	-1	1	1	-1	-1	1	1	66	2	1	1	-1	-1	1	1	45	2	1	1	-1	-1	1	1	52	1	1	1	-1	-1	1	1	-1	-1	1	1	-1	-1	1
GO:BP	cell morphogenesis	GO:0000902	12	4282	1	1	-1	-1	1	1	-1	-1	1	1	-1	-1	1	1	66	1	1	1	-1	-1	1	1	45	1	1	1	-1	-1	1	1	-1	-1	1	1	-1	-1	1	1	-1	-1	1	1	-1	-1	1
GO:BP	acetylcholine catabolic process in synaptic cleft	GO:0001507	1	4282	1	1	-1	-1	1	1	-1	-1	1	1	-1	-1	1	1	66	1	1	1	-1	-1	1	1	-1	-1	1	1	-1	-1	1	1	-1	-1	1	1	-1	-1	1	1	-1	-1	1	1	-1	-1	1
GO:BP	sodium ion transport	GO:0006814	18	4282	1	1	-1	-1	1	1	-1	-1	1	1	-1	-1	1	1	66	1	1	1	-1	-1	1	1	45	2	1	1	26	1	1	1	52	2	1	1	-1	-1	1	1	-1	-1	1	1	-1	-1	1
GO:BP	acetylcholine catabolic process	GO:0006581	1	4282	1	1	-1	-1	1	1	-1	-1	1	1	-1	-1	1	1	66	1	1	1	-1	-1	1	1	-1	-1	1	1	-1	-1	1	1	-1	-1	1	1	-1	-1	1	1	-1	-1	1	1	-1	-1	1
GO:BP	DNA repair	GO:0006281	104	4282	1	1	-1	-1	1	1	-1	-1	1	1	-1	-1	1	1	66	1	1	1	-1	-1	1	1	-1	-1	1	1	-1	-1	1	1	-1	-1	1	1	-1	-1	1	1	-1	-1	1	1	-1	-1	1
GO:BP	oligosaccharide biosynthetic process	GO:0009312	2	4282	1	1	-1	-1	1	1	-1	-1	1	1	57	1	1	1	-1	-1	1	1	28	1	1	1	-1	-1	1	1	-1	-1	1	1	-1	-1	1	1	-1	-1	1	1	-1	-1	1	1	-1	-1	1
GO:BP	nucleotide-sugar metabolic process	GO:0009225	7	4282	1	1	-1	-1	1	1	-1	-1	1	1	57	1	1	1	-1	-1	1	1	28	1	1	1	-1	-1	1	1	26	1	1	1	-1	-1	1	1	-1	-1	1	1	-1	-1	1	1	-1	-1	1
GO:BP	phospholipid biosynthetic process	GO:0008654	48	4282	1	1	-1	-1	1	1	-1	-1	1	1	-1	-1	1	1	-1	-1	1	1	28	2	1	1	-1	-1	1	1	-1	-1	1	1	-1	-1	1	1	-1	-1	1	1	-1	-1	1	1	-1	-1	1
GO:BP	carbohydrate transport	GO:0008643	8	4282	1	1	-1	-1	1	1	-1	-1	1	1	-1	-1	1	1	-1	-1	1	1	28	1	1	1	-1	-1	1	1	-1	-1	1	1	-1	-1	1	1	-1	-1	1	1	-1	-1	1	1	-1	-1	1
GO:BP	asymmetric cell division	GO:0008356	1	4282	1	1	-1	-1	1	1	-1	-1	1	1	-1	-1	1	1	-1	-1	1	1	28	1	1	1	-1	-1	1	1	-1	-1	1	1	-1	-1	1	1	-1	-1	1	1	-1	-1	1	1	-1	-1	1
GO:BP	cytosolic transport	GO:0016482	11	4282	1	1	-1	-1	1	1	-1	-1	1	1	-1	-1	1	1	-1	-1	1	1	28	1	1	1	-1	-1	1	1	-1	-1	1	1	-1	-1	1	1	-1	-1	1	1	-1	-1	1	1	-1	-1	1
GO:BP	endosomal transport	GO:0016197	18	4282	1	1	-1	-1	1	1	-1	-1	1	1	-1	-1	1	1	-1	-1	1	1	28	1	1	1	-1	-1	1	1	-1	-1	1	1	-1	-1	1	1	-1	-1	1	1	-1	-1	1	1	-1	-1	1
GO:BP	carbohydrate biosynthetic process	GO:0016051	16	4282	1	1	-1	-1	1	1	-1	-1	1	1	57	1	1	1	-1	-1	1	1	28	1	1	1	-1	-1	1	1	-1	-1	1	1	-1	-1	1	1	-1	-1	1	1	-1	-1	1	1	-1	-1	1
GO:BP	nucleosome assembly	GO:0006334	10	4282	1	1	-1	-1	1	1	-1	-1	1	1	57	1	1	1	-1	-1	1	1	28	1	1	1	-1	-1	1	1	-1	-1	1	1	-1	-1	1	1	-1	-1	1	1	-1	-1	1	1	-1	-1	1
GO:BP	inositol biosynthetic process	GO:0006021	4	4282	1	1	-1	-1	1	1	-1	-1	1	1	-1	-1	1	1	-1	-1	1	1	28	1	1	1	-1	-1	1	1	-1	-1	1	1	-1	-1	1	1	-1	-1	1	1	-1	-1	1	1	-1	-1	1
GO:BP	inositol metabolic process	GO:0006020	5	4282	1	1	-1	-1	1	1	-1	-1	1	1	-1	-1	1	1	-1	-1	1	1	28	1	1	1	-1	-1	1	1	-1	-1	1	1	-1	-1	1	1	-1	-1	1	1	-1	-1	1	1	-1	-1	1
GO:BP	trehalose biosynthetic process	GO:0005992	1	4282	1	1	-1	-1	1	1	-1	-1	1	1	57	1	1	1	-1	-1	1	1	28	1	1	1	-1	-1	1	1	-1	-1	1	1	-1	-1	1	1	-1	-1	1	1	-1	-1	1	1	-1	-1	1
GO:BP	trehalose metabolic process	GO:0005991	3	4282	1	1	-1	-1	1	1	-1	-1	1	1	57	1	1	1	-1	-1	1	1	28	1	1	1	-1	-1	1	1	-1	-1	1	1	-1	-1	1	1	-1	-1	1	1	-1	-1	1	1	-1	-1	1
GO:BP	glutathione catabolic process	GO:0006751	5	4282	1	1	-1	-1	1	1	-1	-1	1	1	57	1	1	1	-1	-1	1	1	28	1	1	1	-1	-1	1	1	-1	-1	1	1	-1	-1	1	1	-1	-1	1	1	-1	-1	1	1	-1	-1	1
GO:BP	glutathione metabolic process	GO:0006749	10	4282	1	1	-1	-1	1	1	-1	-1	1	1	57	1	1	1	-1	-1	1	1	28	1	1	1	-1	-1	1	1	-1	-1	1	1	-1	-1	1	1	-1	-1	1	1	-1	-1	1	1	-1	-1	1
GO:BP	glycerophospholipid metabolic process	GO:0006650	48	4282	1	1	-1	-1	1	1	-1	-1	1	1	-1	-1	1	1	-1	-1	1	1	28	1	1	1	-1	-1	1	1	-1	-1	1	1	52	1	1	1	-1	-1	1	1	-1	-1	1	1	-1	-1	1
GO:BP	modified amino acid metabolic process	GO:0006575	21	4282	1	1	-1	-1	1	1	-1	-1	1	1	57	1	1	1	-1	-1	1	1	28	1	1	1	-1	-1	1	1	-1	-1	1	1	-1	-1	1	1	-1	-1	1	1	-1	-1	1	1	-1	-1	1
GO:BP	rhythmic process	GO:0048511	3	4282	1	1	-1	-1	1	1	-1	-1	1	1	57	1	1	1	-1	-1	1	1	28	1	1	1	-1	-1	1	1	26	1	1	1	-1	-1	1	1	-1	-1	1	1	-1	-1	1	1	-1	-1	1
GO:BP	cell division	GO:0051301	18	4282	1	1	-1	-1	1	1	-1	-1	1	1	-1	-1	1	1	-1	-1	1	1	28	1	1	1	-1	-1	1	1	-1	-1	1	1	-1	-1	1	1	-1	-1	1	1	-1	-1	1	1	-1	-1	1
GO:BP	phosphatidylinositol dephosphorylation	GO:0046856	8	4282	1	1	-1	-1	1	1	-1	-1	1	1	-1	-1	1	1	-1	-1	1	1	28	1	1	1	-1	-1	1	1	-1	-1	1	1	-1	-1	1	1	-1	-1	1	1	-1	-1	1	1	-1	-1	1
GO:BP	phospholipid dephosphorylation	GO:0046839	8	4282	1	1	-1	-1	1	1	-1	-1	1	1	-1	-1	1	1	-1	-1	1	1	28	1	1	1	-1	-1	1	1	-1	-1	1	1	-1	-1	1	1	-1	-1	1	1	-1	-1	1	1	-1	-1	1
GO:BP	phosphatidylinositol metabolic process	GO:0046488	40	4282	1	1	-1	-1	1	1	-1	-1	1	1	-1	-1	1	1	-1	-1	1	1	28	1	1	1	-1	-1	1	1	-1	-1	1	1	52	1	1	1	-1	-1	1	1	-1	-1	1	1	-1	-1	1
GO:BP	nucleosome organization	GO:0034728	10	4282	1	1	-1	-1	1	1	-1	-1	1	1	57	1	1	1	-1	-1	1	1	28	1	1	1	-1	-1	1	1	-1	-1	1	1	-1	-1	1	1	-1	-1	1	1	-1	-1	1	1	-1	-1	1
GO:BP	regulation of ARF protein signal transduction	GO:0032012	7	4282	1	1	-1	-1	1	1	-1	-1	1	1	57	1	1	1	-1	-1	1	1	28	1	1	1	-1	-1	1	1	-1	-1	1	1	-1	-1	1	1	-1	-1	1	1	-1	-1	1	1	-1	-1	1
GO:BP	ARF protein signal transduction	GO:0032011	7	4282	1	1	-1	-1	1	1	-1	-1	1	1	57	1	1	1	-1	-1	1	1	28	1	1	1	-1	-1	1	1	-1	-1	1	1	-1	-1	1	1	-1	-1	1	1	-1	-1	1	1	-1	-1	1
GO:BP	lipid modification	GO:0030258	12	4282	1	1	-1	-1	1	1	-1	-1	1	1	-1	-1	1	1	-1	-1	1	1	28	1	1	1	-1	-1	1	1	-1	-1	1	1	-1	-1	1	1	-1	-1	1	1	-1	-1	1	1	-1	-1	1
GO:BP	retrograde transport, endosome to Golgi	GO:0042147	9	4282	1	1	-1	-1	1	1	-1	-1	1	1	-1	-1	1	1	-1	-1	1	1	28	1	1	1	-1	-1	1	1	-1	-1	1	1	-1	-1	1	1	-1	-1	1	1	-1	-1	1	1	-1	-1	1
GO:BP	modified amino acid catabolic process	GO:0042219	7	4282	1	1	-1	-1	1	1	-1	-1	1	1	57	1	1	1	-1	-1	1	1	28	1	1	1	-1	-1	1	1	-1	-1	1	1	-1	-1	1	1	-1	-1	1	1	-1	-1	1	1	-1	-1	1
GO:BP	glycerolipid metabolic process	GO:0046486	51	4282	1	1	-1	-1	1	1	-1	-1	1	1	-1	-1	1	1	-1	-1	1	1	28	1	1	1	-1	-1	1	1	-1	-1	1	1	52	1	1	1	-1	-1	1	1	-1	-1	1	1	-1	-1	1
GO:BP	disaccharide biosynthetic process	GO:0046351	1	4282	1	1	-1	-1	1	1	-1	-1	1	1	57	1	1	1	-1	-1	1	1	28	1	1	1	-1	-1	1	1	-1	-1	1	1	-1	-1	1	1	-1	-1	1	1	-1	-1	1	1	-1	-1	1
GO:BP	sulfur compound catabolic process	GO:0044273	5	4282	1	1	-1	-1	1	1	-1	-1	1	1	57	1	1	1	-1	-1	1	1	28	1	1	1	-1	-1	1	1	-1	-1	1	1	-1	-1	1	1	-1	-1	1	1	-1	-1	1	1	-1	-1	1
GO:BP	GDP-mannose metabolic process	GO:0019673	4	4282	1	1	-1	-1	1	1	-1	-1	1	1	57	1	1	1	-1	-1	1	1	28	1	1	1	-1	-1	1	1	26	1	1	1	-1	-1	1	1	-1	-1	1	1	-1	-1	1	1	-1	-1	1
GO:BP	amide metabolic process	GO:0043603	30	4282	1	1	-1	-1	1	1	-1	-1	1	1	57	1	1	1	-1	-1	1	1	28	1	1	1	-1	-1	1	1	-1	-1	1	1	-1	-1	1	1	-1	-1	1	1	-1	-1	1	1	-1	-1	1
GO:BP	intracellular glucose homeostasis	GO:0001678	2	4282	1	1	-1	-1	1	1	-1	-1	1	1	57	1	1	1	-1	-1	1	1	-1	-1	1	1	-1	-1	1	1	-1	-1	1	1	-1	-1	1	1	-1	-1	1	1	-1	-1	1	1	-1	-1	1
GO:BP	monosaccharide metabolic process	GO:0005996	27	4282	1	1	-1	-1	1	1	-1	-1	1	1	57	1	1	1	-1	-1	1	1	-1	-1	1	1	-1	-1	1	1	-1	-1	1	1	-1	-1	1	1	-1	-1	1	1	-1	-1	1	1	-1	-1	1
GO:BP	galactose metabolic process	GO:0006012	7	4282	1	1	-1	-1	1	1	-1	-1	1	1	57	1	1	1	-1	-1	1	1	-1	-1	1	1	-1	-1	1	1	-1	-1	1	1	-1	-1	1	1	-1	-1	1	1	-1	-1	1	1	-1	-1	1
GO:BP	amino acid biosynthetic process	GO:0008652	22	4282	1	1	-1	-1	1	1	-1	-1	1	1	57	1	1	1	-1	-1	1	1	-1	-1	1	1	-1	-1	1	1	26	1	1	1	-1	-1	1	1	-1	-1	1	1	-1	-1	1	1	-1	-1	1
GO:BP	fibroblast growth factor receptor signaling pathway	GO:0008543	1	4282	1	1	-1	-1	1	1	-1	-1	1	1	57	1	1	1	-1	-1	1	1	-1	-1	1	1	-1	-1	1	1	-1	-1	1	1	-1	-1	1	1	-1	-1	1	1	-1	-1	1	1	-1	-1	1
GO:BP	positive regulation of cell population proliferation	GO:0008284	3	4282	1	1	-1	-1	1	1	-1	-1	1	1	57	1	1	1	-1	-1	1	1	-1	-1	1	1	-1	-1	1	1	-1	-1	1	1	-1	-1	1	1	-1	-1	1	1	-1	-1	1	1	-1	-1	1
GO:BP	cell population proliferation	GO:0008283	8	4282	1	1	-1	-1	1	1	-1	-1	1	1	57	1	1	1	-1	-1	1	1	-1	-1	1	1	-1	-1	1	1	-1	-1	1	1	-1	-1	1	1	-1	-1	1	1	-1	-1	1	1	-1	-1	1
GO:BP	cell surface receptor protein tyrosine kinase signaling pathway	GO:0007169	12	4282	1	1	-1	-1	1	1	-1	-1	1	1	57	1	1	1	-1	-1	1	1	-1	-1	1	1	-1	-1	1	1	-1	-1	1	1	-1	-1	1	1	-1	-1	1	1	-1	-1	1	1	-1	-1	1
GO:BP	enzyme-linked receptor protein signaling pathway	GO:0007167	23	4282	1	1	-1	-1	1	1	-1	-1	1	1	57	1	1	1	-1	-1	1	1	-1	-1	1	1	-1	-1	1	1	-1	-1	1	1	-1	-1	1	1	-1	-1	1	1	-1	-1	1	1	-1	-1	1
GO:BP	protein sulfation	GO:0006477	1	4282	1	1	-1	-1	1	1	-1	-1	1	1	57	1	1	1	-1	-1	1	1	-1	-1	1	1	-1	-1	1	1	-1	-1	1	1	-1	-1	1	1	-1	-1	1	1	-1	-1	1	1	-1	-1	1
GO:BP	'de novo' pyrimidine nucleobase biosynthetic process	GO:0006207	5	4282	1	1	-1	-1	1	1	-1	-1	1	1	57	1	1	1	-1	-1	1	1	-1	-1	1	1	-1	-1	1	1	-1	-1	1	1	-1	-1	1	1	-1	-1	1	1	-1	-1	1	1	-1	-1	1
GO:BP	pyrimidine nucleobase metabolic process	GO:0006206	5	4282	1	1	-1	-1	1	1	-1	-1	1	1	57	1	1	1	-1	-1	1	1	-1	-1	1	1	-1	-1	1	1	-1	-1	1	1	-1	-1	1	1	-1	-1	1	1	-1	-1	1	1	-1	-1	1
GO:BP	peptidyl-tyrosine sulfation	GO:0006478	1	4282	1	1	-1	-1	1	1	-1	-1	1	1	57	1	1	1	-1	-1	1	1	-1	-1	1	1	-1	-1	1	1	-1	-1	1	1	-1	-1	1	1	-1	-1	1	1	-1	-1	1	1	-1	-1	1
GO:BP	NADP biosynthetic process	GO:0006741	2	4282	1	1	-1	-1	1	1	-1	-1	1	1	57	1	1	1	-1	-1	1	1	-1	-1	1	1	-1	-1	1	1	-1	-1	1	1	-1	-1	1	1	-1	-1	1	1	-1	-1	1	1	-1	-1	1
GO:BP	NADP metabolic process	GO:0006739	8	4282	1	1	-1	-1	1	1	-1	-1	1	1	57	1	1	1	-1	-1	1	1	-1	-1	1	1	-1	-1	1	1	-1	-1	1	1	-1	-1	1	1	-1	-1	1	1	-1	-1	1	1	-1	-1	1
GO:BP	sphingolipid metabolic process	GO:0006665	11	4282	1	1	-1	-1	1	1	-1	-1	1	1	57	1	1	1	-1	-1	1	1	-1	-1	1	1	-1	-1	1	1	-1	-1	1	1	-1	-1	1	1	-1	-1	1	1	-1	-1	1	1	-1	-1	1
GO:BP	membrane lipid metabolic process	GO:0006643	28	4282	1	1	-1	-1	1	1	-1	-1	1	1	57	1	1	1	-1	-1	1	1	-1	-1	1	1	-1	-1	1	1	-1	-1	1	1	-1	-1	1	1	-1	-1	1	1	-1	-1	1	1	-1	-1	1
GO:BP	NAD biosynthetic process	GO:0009435	4	4282	1	1	-1	-1	1	1	-1	-1	1	1	57	1	1	1	-1	-1	1	1	-1	-1	1	1	-1	-1	1	1	-1	-1	1	1	-1	-1	1	1	-1	-1	1	1	-1	-1	1	1	-1	-1	1
GO:BP	intracellular cholesterol transport	GO:0032367	5	4282	1	1	-1	-1	1	1	-1	-1	1	1	57	1	1	1	-1	-1	1	1	-1	-1	1	1	-1	-1	1	1	-1	-1	1	1	-1	-1	1	1	-1	-1	1	1	-1	-1	1	1	-1	-1	1
GO:BP	intracellular sterol transport	GO:0032366	6	4282	1	1	-1	-1	1	1	-1	-1	1	1	57	1	1	1	-1	-1	1	1	-1	-1	1	1	-1	-1	1	1	-1	-1	1	1	-1	-1	1	1	-1	-1	1	1	-1	-1	1	1	-1	-1	1
GO:BP	intracellular lipid transport	GO:0032365	6	4282	1	1	-1	-1	1	1	-1	-1	1	1	57	1	1	1	-1	-1	1	1	-1	-1	1	1	-1	-1	1	1	-1	-1	1	1	-1	-1	1	1	-1	-1	1	1	-1	-1	1	1	-1	-1	1
GO:BP	cholesterol transport	GO:0030301	5	4282	1	1	-1	-1	1	1	-1	-1	1	1	57	1	1	1	-1	-1	1	1	-1	-1	1	1	-1	-1	1	1	-1	-1	1	1	-1	-1	1	1	-1	-1	1	1	-1	-1	1	1	-1	-1	1
GO:BP	extracellular matrix organization	GO:0030198	8	4282	1	1	-1	-1	1	1	-1	-1	1	1	57	2	1	1	-1	-1	1	1	-1	-1	1	1	-1	-1	1	1	-1	-1	1	1	-1	-1	1	1	-1	-1	1	1	-1	-1	1	1	-1	-1	1
GO:BP	pyrimidine nucleobase biosynthetic process	GO:0019856	5	4282	1	1	-1	-1	1	1	-1	-1	1	1	57	1	1	1	-1	-1	1	1	-1	-1	1	1	-1	-1	1	1	-1	-1	1	1	-1	-1	1	1	-1	-1	1	1	-1	-1	1	1	-1	-1	1
GO:BP	carbohydrate homeostasis	GO:0033500	3	4282	1	1	-1	-1	1	1	-1	-1	1	1	57	1	1	1	-1	-1	1	1	-1	-1	1	1	-1	-1	1	1	-1	-1	1	1	-1	-1	1	1	-1	-1	1	1	-1	-1	1	1	-1	-1	1
GO:BP	extracellular structure organization	GO:0043062	9	4282	1	1	-1	-1	1	1	-1	-1	1	1	57	2	1	1	-1	-1	1	1	-1	-1	1	1	-1	-1	1	1	26	1	1	1	-1	-1	1	1	-1	-1	1	1	-1	-1	1	1	-1	-1	1
GO:BP	glucose homeostasis	GO:0042593	3	4282	1	1	-1	-1	1	1	-1	-1	1	1	57	1	1	1	-1	-1	1	1	-1	-1	1	1	-1	-1	1	1	-1	-1	1	1	-1	-1	1	1	-1	-1	1	1	-1	-1	1	1	-1	-1	1
GO:BP	homeostatic process	GO:0042592	39	4282	1	1	-1	-1	1	1	-1	-1	1	1	57	1	1	1	-1	-1	1	1	-1	-1	1	1	45	1	1	1	-1	-1	1	1	-1	-1	1	1	-1	-1	1	1	-1	-1	1	1	-1	-1	1
GO:BP	regulation of cell population proliferation	GO:0042127	7	4282	1	1	-1	-1	1	1	-1	-1	1	1	57	1	1	1	-1	-1	1	1	-1	-1	1	1	-1	-1	1	1	-1	-1	1	1	-1	-1	1	1	-1	-1	1	1	-1	-1	1	1	-1	-1	1
GO:BP	cellular homeostasis	GO:0019725	31	4282	1	1	-1	-1	1	1	-1	-1	1	1	57	1	1	1	-1	-1	1	1	-1	-1	1	1	45	1	1	1	-1	-1	1	1	-1	-1	1	1	-1	-1	1	1	-1	-1	1	1	-1	-1	1
GO:BP	organic hydroxy compound transport	GO:0015850	6	4282	1	1	-1	-1	1	1	-1	-1	1	1	57	1	1	1	-1	-1	1	1	-1	-1	1	1	-1	-1	1	1	-1	-1	1	1	-1	-1	1	1	-1	-1	1	1	-1	-1	1	1	-1	-1	1
GO:BP	response to endogenous stimulus	GO:0009719	13	4282	1	1	-1	-1	1	1	-1	-1	1	1	57	1	1	1	-1	-1	1	1	-1	-1	1	1	-1	-1	1	1	-1	-1	1	1	-1	-1	1	1	-1	-1	1	1	-1	-1	1	1	-1	-1	1
GO:BP	sterol transport	GO:0015918	6	4282	1	1	-1	-1	1	1	-1	-1	1	1	57	1	1	1	-1	-1	1	1	-1	-1	1	1	-1	-1	1	1	-1	-1	1	1	-1	-1	1	1	-1	-1	1	1	-1	-1	1	1	-1	-1	1
GO:BP	beta-alanine biosynthetic process	GO:0019483	1	4282	1	1	-1	-1	1	1	-1	-1	1	1	57	1	1	1	-1	-1	1	1	-1	-1	1	1	-1	-1	1	1	-1	-1	1	1	-1	-1	1	1	-1	-1	1	1	-1	-1	1	1	-1	-1	1
GO:BP	beta-alanine metabolic process	GO:0019482	1	4282	1	1	-1	-1	1	1	-1	-1	1	1	57	1	1	1	-1	-1	1	1	-1	-1	1	1	-1	-1	1	1	-1	-1	1	1	-1	-1	1	1	-1	-1	1	1	-1	-1	1	1	-1	-1	1
GO:BP	hexose metabolic process	GO:0019318	24	4282	1	1	-1	-1	1	1	-1	-1	1	1	57	1	1	1	-1	-1	1	1	-1	-1	1	1	-1	-1	1	1	-1	-1	1	1	-1	-1	1	1	-1	-1	1	1	-1	-1	1	1	-1	-1	1
GO:BP	peptidyl-tyrosine modification	GO:0018212	3	4282	1	1	-1	-1	1	1	-1	-1	1	1	57	1	1	1	-1	-1	1	1	-1	-1	1	1	-1	-1	1	1	-1	-1	1	1	-1	-1	1	1	-1	-1	1	1	-1	-1	1	1	-1	-1	1
GO:BP	peptidyl-glutamic acid modification	GO:0018200	6	4282	1	1	-1	-1	1	1	-1	-1	1	1	57	1	1	1	-1	-1	1	1	-1	-1	1	1	-1	-1	1	1	-1	-1	1	1	-1	-1	1	1	-1	-1	1	1	-1	-1	1	1	-1	-1	1
GO:BP	protein polyglutamylation	GO:0018095	4	4282	1	1	-1	-1	1	1	-1	-1	1	1	57	1	1	1	-1	-1	1	1	-1	-1	1	1	-1	-1	1	1	-1	-1	1	1	-1	-1	1	1	-1	-1	1	1	-1	-1	1	1	-1	-1	1
GO:BP	response to fibroblast growth factor	GO:0071774	1	4282	1	1	-1	-1	1	1	-1	-1	1	1	57	1	1	1	-1	-1	1	1	-1	-1	1	1	-1	-1	1	1	-1	-1	1	1	-1	-1	1	1	-1	-1	1	1	-1	-1	1	1	-1	-1	1
GO:BP	cellular response to endogenous stimulus	GO:0071495	13	4282	1	1	-1	-1	1	1	-1	-1	1	1	57	1	1	1	-1	-1	1	1	-1	-1	1	1	-1	-1	1	1	-1	-1	1	1	-1	-1	1	1	-1	-1	1	1	-1	-1	1	1	-1	-1	1
GO:BP	cellular response to growth factor stimulus	GO:0071363	8	4282	1	1	-1	-1	1	1	-1	-1	1	1	57	1	1	1	-1	-1	1	1	-1	-1	1	1	-1	-1	1	1	-1	-1	1	1	-1	-1	1	1	-1	-1	1	1	-1	-1	1	1	-1	-1	1
GO:BP	response to growth factor	GO:0070848	8	4282	1	1	-1	-1	1	1	-1	-1	1	1	57	1	1	1	-1	-1	1	1	-1	-1	1	1	-1	-1	1	1	-1	-1	1	1	-1	-1	1	1	-1	-1	1	1	-1	-1	1	1	-1	-1	1
GO:BP	intracellular chemical homeostasis	GO:0055082	19	4282	1	1	-1	-1	1	1	-1	-1	1	1	57	1	1	1	-1	-1	1	1	-1	-1	1	1	45	1	1	1	-1	-1	1	1	-1	-1	1	1	-1	-1	1	1	-1	-1	1	1	-1	-1	1
GO:BP	sulfation	GO:0051923	1	4282	1	1	-1	-1	1	1	-1	-1	1	1	57	1	1	1	-1	-1	1	1	-1	-1	1	1	-1	-1	1	1	-1	-1	1	1	-1	-1	1	1	-1	-1	1	1	-1	-1	1	1	-1	-1	1
GO:BP	non-proteinogenic amino acid biosynthetic process	GO:0170043	1	4282	1	1	-1	-1	1	1	-1	-1	1	1	57	1	1	1	-1	-1	1	1	-1	-1	1	1	-1	-1	1	1	-1	-1	1	1	-1	-1	1	1	-1	-1	1	1	-1	-1	1	1	-1	-1	1
GO:BP	non-proteinogenic amino acid metabolic process	GO:0170041	7	4282	1	1	-1	-1	1	1	-1	-1	1	1	57	1	1	1	-1	-1	1	1	-1	-1	1	1	-1	-1	1	1	-1	-1	1	1	-1	-1	1	1	-1	-1	1	1	-1	-1	1	1	-1	-1	1
GO:BP	pyrimidine-containing compound biosynthetic process	GO:0072528	14	4282	1	1	-1	-1	1	1	-1	-1	1	1	57	1	1	1	-1	-1	1	1	-1	-1	1	1	-1	-1	1	1	-1	-1	1	1	-1	-1	1	1	-1	-1	1	1	-1	-1	1	1	-1	-1	1
GO:BP	pyrimidine-containing compound metabolic process	GO:0072527	15	4282	1	1	-1	-1	1	1	-1	-1	1	1	57	1	1	1	-1	-1	1	1	-1	-1	1	1	-1	-1	1	1	-1	-1	1	1	-1	-1	1	1	-1	-1	1	1	-1	-1	1	1	-1	-1	1
GO:BP	pyridine-containing compound biosynthetic process	GO:0072525	9	4282	1	1	-1	-1	1	1	-1	-1	1	1	57	2	1	1	-1	-1	1	1	-1	-1	1	1	-1	-1	1	1	-1	-1	1	1	-1	-1	1	1	-1	-1	1	1	-1	-1	1	1	-1	-1	1
GO:BP	carbohydrate phosphorylation	GO:0046835	2	4282	1	1	-1	-1	1	1	-1	-1	1	1	57	1	1	1	-1	-1	1	1	-1	-1	1	1	-1	-1	1	1	-1	-1	1	1	-1	-1	1	1	-1	-1	1	1	-1	-1	1	1	-1	-1	1
GO:BP	external encapsulating structure organization	GO:0045229	8	4282	1	1	-1	-1	1	1	-1	-1	1	1	57	2	1	1	-1	-1	1	1	-1	-1	1	1	-1	-1	1	1	-1	-1	1	1	-1	-1	1	1	-1	-1	1	1	-1	-1	1	1	-1	-1	1
GO:BP	cellular response to fibroblast growth factor stimulus	GO:0044344	1	4282	1	1	-1	-1	1	1	-1	-1	1	1	57	1	1	1	-1	-1	1	1	-1	-1	1	1	-1	-1	1	1	-1	-1	1	1	-1	-1	1	1	-1	-1	1	1	-1	-1	1	1	-1	-1	1
GO:BP	chemical homeostasis	GO:0048878	26	4282	1	1	-1	-1	1	1	-1	-1	1	1	57	1	1	1	-1	-1	1	1	-1	-1	1	1	45	1	1	1	-1	-1	1	1	-1	-1	1	1	-1	-1	1	1	-1	-1	1	1	-1	-1	1
GO:BP	centriole replication	GO:0007099	4	4282	1	1	-1	-1	1	1	-1	-1	1	1	-1	-1	1	1	-1	-1	1	1	-1	-1	1	1	-1	-1	1	1	-1	-1	1	1	52	1	1	1	-1	-1	1	1	-1	-1	1	1	-1	-1	1
GO:BP	centrosome cycle	GO:0007098	4	4282	1	1	-1	-1	1	1	-1	-1	1	1	-1	-1	1	1	-1	-1	1	1	-1	-1	1	1	-1	-1	1	1	-1	-1	1	1	52	1	1	1	-1	-1	1	1	-1	-1	1	1	-1	-1	1
GO:BP	neuropeptide signaling pathway	GO:0007218	12	4282	1	1	-1	-1	1	1	-1	-1	1	1	-1	-1	1	1	-1	-1	1	1	-1	-1	1	1	-1	-1	1	1	-1	-1	1	1	52	1	1	1	-1	-1	1	1	-1	-1	1	1	-1	-1	1
GO:BP	translational initiation	GO:0006413	27	4282	1	1	-1	-1	1	1	-1	-1	1	1	-1	-1	1	1	-1	-1	1	1	-1	-1	1	1	45	1	1	1	-1	-1	1	1	52	1	1	1	-1	-1	1	1	-1	-1	1	1	-1	-1	1
GO:BP	cAMP biosynthetic process	GO:0006171	4	4282	1	1	-1	-1	1	1	-1	-1	1	1	-1	-1	1	1	-1	-1	1	1	-1	-1	1	1	45	1	1	1	-1	-1	1	1	52	1	1	1	-1	-1	1	1	-1	-1	1	1	-1	-1	1
GO:BP	regulation of cilium movement	GO:0003352	1	4282	1	1	-1	-1	1	1	-1	-1	1	1	-1	-1	1	1	-1	-1	1	1	-1	-1	1	1	45	1	1	1	-1	-1	1	1	52	1	1	1	-1	-1	1	1	-1	-1	1	1	-1	-1	1
GO:BP	cilium movement	GO:0003341	13	4282	1	1	-1	-1	1	1	-1	-1	1	1	-1	-1	1	1	-1	-1	1	1	-1	-1	1	1	45	1	1	1	-1	-1	1	1	52	1	1	1	-1	-1	1	1	-1	-1	1	1	-1	-1	1
GO:BP	mitotic nuclear division	GO:0140014	15	4282	1	1	-1	-1	1	1	-1	-1	1	1	-1	-1	1	1	-1	-1	1	1	-1	-1	1	1	-1	-1	1	1	26	1	1	1	-1	-1	1	1	-1	-1	1	1	-1	-1	1	1	-1	-1	1
GO:BP	meiotic nuclear division	GO:0140013	4	4282	1	1	-1	-1	1	1	-1	-1	1	1	-1	-1	1	1	-1	-1	1	1	-1	-1	1	1	-1	-1	1	1	26	1	1	1	-1	-1	1	1	-1	-1	1	1	-1	-1	1	1	-1	-1	1
GO:BP	nuclear chromosome segregation	GO:0098813	15	4282	1	1	-1	-1	1	1	-1	-1	1	1	-1	-1	1	1	-1	-1	1	1	-1	-1	1	1	-1	-1	1	1	26	1	1	1	-1	-1	1	1	-1	-1	1	1	-1	-1	1	1	-1	-1	1
GO:BP	mitotic spindle checkpoint signaling	GO:0071174	5	4282	1	1	-1	-1	1	1	-1	-1	1	1	-1	-1	1	1	-1	-1	1	1	-1	-1	1	1	-1	-1	1	1	26	1	1	1	-1	-1	1	1	-1	-1	1	1	-1	-1	1	1	-1	-1	1
GO:BP	spindle assembly checkpoint signaling	GO:0071173	5	4282	1	1	-1	-1	1	1	-1	-1	1	1	-1	-1	1	1	-1	-1	1	1	-1	-1	1	1	-1	-1	1	1	26	1	1	1	-1	-1	1	1	-1	-1	1	1	-1	-1	1	1	-1	-1	1
GO:BP	L-amino acid biosynthetic process	GO:0170034	18	4282	1	1	-1	-1	1	1	-1	-1	1	1	-1	-1	1	1	-1	-1	1	1	-1	-1	1	1	-1	-1	1	1	26	1	1	1	-1	-1	1	1	-1	-1	1	1	-1	-1	1	1	-1	-1	1
GO:BP	proteinogenic amino acid biosynthetic process	GO:0170038	20	4282	1	1	-1	-1	1	1	-1	-1	1	1	-1	-1	1	1	-1	-1	1	1	-1	-1	1	1	-1	-1	1	1	26	1	1	1	-1	-1	1	1	-1	-1	1	1	-1	-1	1	1	-1	-1	1
GO:BP	negative regulation of chromosome organization	GO:2001251	5	4282	1	1	-1	-1	1	1	-1	-1	1	1	-1	-1	1	1	-1	-1	1	1	-1	-1	1	1	-1	-1	1	1	26	1	1	1	-1	-1	1	1	-1	-1	1	1	-1	-1	1	1	-1	-1	1
GO:BP	negative regulation of mitotic sister chromatid separation	GO:2000816	5	4282	1	1	-1	-1	1	1	-1	-1	1	1	-1	-1	1	1	-1	-1	1	1	-1	-1	1	1	-1	-1	1	1	26	1	1	1	-1	-1	1	1	-1	-1	1	1	-1	-1	1	1	-1	-1	1
GO:BP	negative regulation of chromosome separation	GO:1905819	5	4282	1	1	-1	-1	1	1	-1	-1	1	1	-1	-1	1	1	-1	-1	1	1	-1	-1	1	1	-1	-1	1	1	26	1	1	1	-1	-1	1	1	-1	-1	1	1	-1	-1	1	1	-1	-1	1
GO:BP	regulation of chromosome separation	GO:1905818	5	4282	1	1	-1	-1	1	1	-1	-1	1	1	-1	-1	1	1	-1	-1	1	1	-1	-1	1	1	-1	-1	1	1	26	1	1	1	-1	-1	1	1	-1	-1	1	1	-1	-1	1	1	-1	-1	1
GO:BP	meiotic cell cycle process	GO:1903046	4	4282	1	1	-1	-1	1	1	-1	-1	1	1	-1	-1	1	1	-1	-1	1	1	-1	-1	1	1	-1	-1	1	1	26	1	1	1	-1	-1	1	1	-1	-1	1	1	-1	-1	1	1	-1	-1	1
GO:BP	regulation of metaphase/anaphase transition of cell cycle	GO:1902099	8	4282	1	1	-1	-1	1	1	-1	-1	1	1	-1	-1	1	1	-1	-1	1	1	-1	-1	1	1	-1	-1	1	1	26	1	1	1	-1	-1	1	1	-1	-1	1	1	-1	-1	1	1	-1	-1	1
GO:BP	negative regulation of mitotic cell cycle phase transition	GO:1901991	6	4282	1	1	-1	-1	1	1	-1	-1	1	1	-1	-1	1	1	-1	-1	1	1	-1	-1	1	1	-1	-1	1	1	26	1	1	1	-1	-1	1	1	-1	-1	1	1	-1	-1	1	1	-1	-1	1
GO:BP	regulation of mitotic cell cycle phase transition	GO:1901990	11	4282	1	1	-1	-1	1	1	-1	-1	1	1	-1	-1	1	1	-1	-1	1	1	-1	-1	1	1	-1	-1	1	1	26	1	1	1	-1	-1	1	1	-1	-1	1	1	-1	-1	1	1	-1	-1	1
GO:BP	negative regulation of cell cycle phase transition	GO:1901988	14	4282	1	1	-1	-1	1	1	-1	-1	1	1	-1	-1	1	1	-1	-1	1	1	-1	-1	1	1	-1	-1	1	1	26	1	1	1	-1	-1	1	1	-1	-1	1	1	-1	-1	1	1	-1	-1	1
GO:BP	regulation of cell cycle phase transition	GO:1901987	20	4282	1	1	-1	-1	1	1	-1	-1	1	1	-1	-1	1	1	-1	-1	1	1	-1	-1	1	1	-1	-1	1	1	26	1	1	1	-1	-1	1	1	-1	-1	1	1	-1	-1	1	1	-1	-1	1
GO:BP	alpha-amino acid biosynthetic process	GO:1901607	21	4282	1	1	-1	-1	1	1	-1	-1	1	1	-1	-1	1	1	-1	-1	1	1	-1	-1	1	1	-1	-1	1	1	26	1	1	1	-1	-1	1	1	-1	-1	1	1	-1	-1	1	1	-1	-1	1
GO:BP	negative regulation of metaphase/anaphase transition of cell cycle	GO:1902100	5	4282	1	1	-1	-1	1	1	-1	-1	1	1	-1	-1	1	1	-1	-1	1	1	-1	-1	1	1	-1	-1	1	1	26	1	1	1	-1	-1	1	1	-1	-1	1	1	-1	-1	1	1	-1	-1	1
GO:BP	intermediate filament cytoskeleton organization	GO:0045104	1	4282	1	1	-1	-1	1	1	-1	-1	1	1	-1	-1	1	1	-1	-1	1	1	-1	-1	1	1	-1	-1	1	1	-1	-1	1	1	52	1	1	1	-1	-1	1	1	-1	-1	1	1	-1	-1	1
GO:BP	intermediate filament-based process	GO:0045103	1	4282	1	1	-1	-1	1	1	-1	-1	1	1	-1	-1	1	1	-1	-1	1	1	-1	-1	1	1	-1	-1	1	1	-1	-1	1	1	52	1	1	1	-1	-1	1	1	-1	-1	1	1	-1	-1	1
GO:BP	regulation of cellular component biogenesis	GO:0044087	17	4282	1	1	-1	-1	1	1	-1	-1	1	1	-1	-1	1	1	-1	-1	1	1	-1	-1	1	1	-1	-1	1	1	-1	-1	1	1	52	1	1	1	-1	-1	1	1	-1	-1	1	1	-1	-1	1
GO:BP	negative regulation of cell cycle	GO:0045786	16	4282	1	1	-1	-1	1	1	-1	-1	1	1	-1	-1	1	1	-1	-1	1	1	-1	-1	1	1	-1	-1	1	1	26	1	1	1	52	1	1	1	-1	-1	1	1	-1	-1	1	1	-1	-1	1
GO:BP	negative regulation of cellular process	GO:0048523	107	4282	1	1	-1	-1	1	1	-1	-1	1	1	-1	-1	1	1	-1	-1	1	1	-1	-1	1	1	-1	-1	1	1	26	1	1	1	52	1	1	1	-1	-1	1	1	-1	-1	1	1	-1	-1	1
GO:BP	negative regulation of biological process	GO:0048519	107	4282	1	1	-1	-1	1	1	-1	-1	1	1	-1	-1	1	1	-1	-1	1	1	-1	-1	1	1	-1	-1	1	1	26	1	1	1	52	1	1	1	-1	-1	1	1	-1	-1	1	1	-1	-1	1
GO:BP	negative regulation of centrosome cycle	GO:0046606	1	4282	1	1	-1	-1	1	1	-1	-1	1	1	-1	-1	1	1	-1	-1	1	1	-1	-1	1	1	-1	-1	1	1	-1	-1	1	1	52	1	1	1	-1	-1	1	1	-1	-1	1	1	-1	-1	1
GO:BP	regulation of centrosome cycle	GO:0046605	1	4282	1	1	-1	-1	1	1	-1	-1	1	1	-1	-1	1	1	-1	-1	1	1	-1	-1	1	1	-1	-1	1	1	-1	-1	1	1	52	1	1	1	-1	-1	1	1	-1	-1	1	1	-1	-1	1
GO:BP	negative regulation of centriole replication	GO:0046600	1	4282	1	1	-1	-1	1	1	-1	-1	1	1	-1	-1	1	1	-1	-1	1	1	-1	-1	1	1	-1	-1	1	1	-1	-1	1	1	52	1	1	1	-1	-1	1	1	-1	-1	1	1	-1	-1	1
GO:BP	regulation of centriole replication	GO:0046599	1	4282	1	1	-1	-1	1	1	-1	-1	1	1	-1	-1	1	1	-1	-1	1	1	-1	-1	1	1	-1	-1	1	1	-1	-1	1	1	52	1	1	1	-1	-1	1	1	-1	-1	1	1	-1	-1	1
GO:BP	cAMP metabolic process	GO:0046058	4	4282	1	1	-1	-1	1	1	-1	-1	1	1	-1	-1	1	1	-1	-1	1	1	-1	-1	1	1	45	1	1	1	-1	-1	1	1	52	1	1	1	-1	-1	1	1	-1	-1	1	1	-1	-1	1
GO:BP	negative regulation of cell cycle process	GO:0010948	16	4282	1	1	-1	-1	1	1	-1	-1	1	1	-1	-1	1	1	-1	-1	1	1	-1	-1	1	1	-1	-1	1	1	26	1	1	1	52	1	1	1	-1	-1	1	1	-1	-1	1	1	-1	-1	1
GO:BP	negative regulation of centrosome duplication	GO:0010826	1	4282	1	1	-1	-1	1	1	-1	-1	1	1	-1	-1	1	1	-1	-1	1	1	-1	-1	1	1	-1	-1	1	1	-1	-1	1	1	52	1	1	1	-1	-1	1	1	-1	-1	1	1	-1	-1	1
GO:BP	regulation of centrosome duplication	GO:0010824	1	4282	1	1	-1	-1	1	1	-1	-1	1	1	-1	-1	1	1	-1	-1	1	1	-1	-1	1	1	-1	-1	1	1	-1	-1	1	1	52	1	1	1	-1	-1	1	1	-1	-1	1	1	-1	-1	1
GO:BP	negative regulation of organelle organization	GO:0010639	14	4282	1	1	-1	-1	1	1	-1	-1	1	1	-1	-1	1	1	-1	-1	1	1	-1	-1	1	1	-1	-1	1	1	26	1	1	1	52	1	1	1	-1	-1	1	1	-1	-1	1	1	-1	-1	1
GO:BP	regulation of cell cycle process	GO:0010564	29	4282	1	1	-1	-1	1	1	-1	-1	1	1	-1	-1	1	1	-1	-1	1	1	-1	-1	1	1	-1	-1	1	1	26	1	1	1	52	1	1	1	-1	-1	1	1	-1	-1	1	1	-1	-1	1
GO:BP	regulation of organelle organization	GO:0033043	31	4282	1	1	-1	-1	1	1	-1	-1	1	1	-1	-1	1	1	-1	-1	1	1	-1	-1	1	1	-1	-1	1	1	26	1	1	1	52	1	1	1	-1	-1	1	1	-1	-1	1	1	-1	-1	1
GO:BP	microtubule organizing center organization	GO:0031023	4	4282	1	1	-1	-1	1	1	-1	-1	1	1	-1	-1	1	1	-1	-1	1	1	-1	-1	1	1	-1	-1	1	1	-1	-1	1	1	52	1	1	1	-1	-1	1	1	-1	-1	1	1	-1	-1	1
GO:BP	regulation of cellular component organization	GO:0051128	34	4282	1	1	-1	-1	1	1	-1	-1	1	1	-1	-1	1	1	-1	-1	1	1	-1	-1	1	1	-1	-1	1	1	26	1	1	1	52	1	1	1	-1	-1	1	1	-1	-1	1	1	-1	-1	1
GO:BP	negative regulation of cellular component organization	GO:0051129	14	4282	1	1	-1	-1	1	1	-1	-1	1	1	-1	-1	1	1	-1	-1	1	1	-1	-1	1	1	-1	-1	1	1	26	1	1	1	52	1	1	1	-1	-1	1	1	-1	-1	1	1	-1	-1	1
GO:BP	negative regulation of organelle assembly	GO:1902116	1	4282	1	1	-1	-1	1	1	-1	-1	1	1	-1	-1	1	1	-1	-1	1	1	-1	-1	1	1	-1	-1	1	1	-1	-1	1	1	52	1	1	1	-1	-1	1	1	-1	-1	1	1	-1	-1	1
GO:BP	regulation of organelle assembly	GO:1902115	4	4282	1	1	-1	-1	1	1	-1	-1	1	1	-1	-1	1	1	-1	-1	1	1	-1	-1	1	1	-1	-1	1	1	-1	-1	1	1	52	1	1	1	-1	-1	1	1	-1	-1	1	1	-1	-1	1
GO:BP	cyclic purine nucleotide metabolic process	GO:0052652	11	4282	1	1	-1	-1	1	1	-1	-1	1	1	-1	-1	1	1	-1	-1	1	1	-1	-1	1	1	45	1	1	1	-1	-1	1	1	52	1	1	1	-1	-1	1	1	-1	-1	1	1	-1	-1	1
GO:BP	regulation of cell cycle	GO:0051726	41	4282	1	1	-1	-1	1	1	-1	-1	1	1	-1	-1	1	1	-1	-1	1	1	-1	-1	1	1	-1	-1	1	1	26	1	1	1	52	1	1	1	-1	-1	1	1	-1	-1	1	1	-1	-1	1
GO:BP	negative regulation of cytoskeleton organization	GO:0051494	8	4282	1	1	-1	-1	1	1	-1	-1	1	1	-1	-1	1	1	-1	-1	1	1	-1	-1	1	1	-1	-1	1	1	-1	-1	1	1	52	1	1	1	-1	-1	1	1	-1	-1	1	1	-1	-1	1
GO:BP	regulation of cytoskeleton organization	GO:0051493	18	4282	1	1	-1	-1	1	1	-1	-1	1	1	-1	-1	1	1	-1	-1	1	1	-1	-1	1	1	-1	-1	1	1	-1	-1	1	1	52	1	1	1	-1	-1	1	1	-1	-1	1	1	-1	-1	1
GO:BP	centrosome duplication	GO:0051298	4	4282	1	1	-1	-1	1	1	-1	-1	1	1	-1	-1	1	1	-1	-1	1	1	-1	-1	1	1	-1	-1	1	1	-1	-1	1	1	52	1	1	1	-1	-1	1	1	-1	-1	1	1	-1	-1	1
GO:BP	regulation of microtubule-based movement	GO:0060632	1	4282	1	1	-1	-1	1	1	-1	-1	1	1	-1	-1	1	1	-1	-1	1	1	-1	-1	1	1	45	1	1	1	-1	-1	1	1	52	1	1	1	-1	-1	1	1	-1	-1	1	1	-1	-1	1
GO:BP	centriole assembly	GO:0098534	4	4282	1	1	-1	-1	1	1	-1	-1	1	1	-1	-1	1	1	-1	-1	1	1	-1	-1	1	1	-1	-1	1	1	-1	-1	1	1	52	1	1	1	-1	-1	1	1	-1	-1	1	1	-1	-1	1
GO:BP	negative regulation of chromosome segregation	GO:0051985	5	4282	1	1	-1	-1	1	1	-1	-1	1	1	-1	-1	1	1	-1	-1	1	1	-1	-1	1	1	-1	-1	1	1	26	1	1	1	-1	-1	1	1	-1	-1	1	1	-1	-1	1	1	-1	-1	1
GO:BP	regulation of chromosome segregation	GO:0051983	8	4282	1	1	-1	-1	1	1	-1	-1	1	1	-1	-1	1	1	-1	-1	1	1	-1	-1	1	1	-1	-1	1	1	26	1	1	1	-1	-1	1	1	-1	-1	1	1	-1	-1	1	1	-1	-1	1
GO:BP	intracellular calcium ion homeostasis	GO:0006874	7	4282	1	1	-1	-1	1	1	-1	-1	1	1	-1	-1	1	1	-1	-1	1	1	-1	-1	1	1	45	1	1	1	-1	-1	1	1	-1	-1	1	1	-1	-1	1	1	-1	-1	1	1	-1	-1	1
GO:BP	intracellular monoatomic ion homeostasis	GO:0006873	17	4282	1	1	-1	-1	1	1	-1	-1	1	1	-1	-1	1	1	-1	-1	1	1	-1	-1	1	1	45	1	1	1	-1	-1	1	1	-1	-1	1	1	-1	-1	1	1	-1	-1	1	1	-1	-1	1
GO:BP	monoatomic ion homeostasis	GO:0050801	22	4282	1	1	-1	-1	1	1	-1	-1	1	1	-1	-1	1	1	-1	-1	1	1	-1	-1	1	1	45	1	1	1	-1	-1	1	1	-1	-1	1	1	-1	-1	1	1	-1	-1	1	1	-1	-1	1
GO:BP	intracellular monoatomic cation homeostasis	GO:0030003	17	4282	1	1	-1	-1	1	1	-1	-1	1	1	-1	-1	1	1	-1	-1	1	1	-1	-1	1	1	45	1	1	1	-1	-1	1	1	-1	-1	1	1	-1	-1	1	1	-1	-1	1	1	-1	-1	1
GO:BP	calcium-mediated signaling	GO:0019722	5	4282	1	1	-1	-1	1	1	-1	-1	1	1	-1	-1	1	1	-1	-1	1	1	-1	-1	1	1	45	1	1	1	-1	-1	1	1	-1	-1	1	1	-1	-1	1	1	-1	-1	1	1	-1	-1	1
GO:BP	glutamine family amino acid biosynthetic process	GO:0009084	8	4282	1	1	-1	-1	1	1	-1	-1	1	1	-1	-1	1	1	-1	-1	1	1	-1	-1	1	1	-1	-1	1	1	26	1	1	1	-1	-1	1	1	-1	-1	1	1	-1	-1	1	1	-1	-1	1
GO:BP	glutamine family amino acid metabolic process	GO:0009064	15	4282	1	1	-1	-1	1	1	-1	-1	1	1	-1	-1	1	1	-1	-1	1	1	-1	-1	1	1	-1	-1	1	1	26	1	1	1	-1	-1	1	1	-1	-1	1	1	-1	-1	1	1	-1	-1	1
GO:BP	attachment of spindle microtubules to kinetochore	GO:0008608	2	4282	1	1	-1	-1	1	1	-1	-1	1	1	-1	-1	1	1	-1	-1	1	1	-1	-1	1	1	-1	-1	1	1	26	1	1	1	-1	-1	1	1	-1	-1	1	1	-1	-1	1	1	-1	-1	1
GO:BP	regulation of mitotic cell cycle	GO:0007346	15	4282	1	1	-1	-1	1	1	-1	-1	1	1	-1	-1	1	1	-1	-1	1	1	-1	-1	1	1	-1	-1	1	1	26	1	1	1	-1	-1	1	1	-1	-1	1	1	-1	-1	1	1	-1	-1	1
GO:BP	gamete generation	GO:0007276	5	4282	1	1	-1	-1	1	1	-1	-1	1	1	-1	-1	1	1	-1	-1	1	1	-1	-1	1	1	-1	-1	1	1	26	1	1	1	-1	-1	1	1	-1	-1	1	1	-1	-1	1	1	-1	-1	1
GO:BP	regulation of mitotic sister chromatid separation	GO:0010965	5	4282	1	1	-1	-1	1	1	-1	-1	1	1	-1	-1	1	1	-1	-1	1	1	-1	-1	1	1	-1	-1	1	1	26	1	1	1	-1	-1	1	1	-1	-1	1	1	-1	-1	1	1	-1	-1	1
GO:BP	male meiotic nuclear division	GO:0007140	1	4282	1	1	-1	-1	1	1	-1	-1	1	1	-1	-1	1	1	-1	-1	1	1	-1	-1	1	1	-1	-1	1	1	26	1	1	1	-1	-1	1	1	-1	-1	1	1	-1	-1	1	1	-1	-1	1
GO:BP	mitotic spindle assembly checkpoint signaling	GO:0007094	5	4282	1	1	-1	-1	1	1	-1	-1	1	1	-1	-1	1	1	-1	-1	1	1	-1	-1	1	1	-1	-1	1	1	26	1	1	1	-1	-1	1	1	-1	-1	1	1	-1	-1	1	1	-1	-1	1
GO:BP	glutamine metabolic process	GO:0006541	6	4282	1	1	-1	-1	1	1	-1	-1	1	1	-1	-1	1	1	-1	-1	1	1	-1	-1	1	1	-1	-1	1	1	26	1	1	1	-1	-1	1	1	-1	-1	1	1	-1	-1	1	1	-1	-1	1
GO:BP	sister chromatid segregation	GO:0000819	15	4282	1	1	-1	-1	1	1	-1	-1	1	1	-1	-1	1	1	-1	-1	1	1	-1	-1	1	1	-1	-1	1	1	26	1	1	1	-1	-1	1	1	-1	-1	1	1	-1	-1	1	1	-1	-1	1
GO:BP	nuclear division	GO:0000280	17	4282	1	1	-1	-1	1	1	-1	-1	1	1	-1	-1	1	1	-1	-1	1	1	-1	-1	1	1	-1	-1	1	1	26	1	1	1	-1	-1	1	1	-1	-1	1	1	-1	-1	1	1	-1	-1	1
GO:BP	cell cycle checkpoint signaling	GO:0000075	14	4282	1	1	-1	-1	1	1	-1	-1	1	1	-1	-1	1	1	-1	-1	1	1	-1	-1	1	1	-1	-1	1	1	26	1	1	1	-1	-1	1	1	-1	-1	1	1	-1	-1	1	1	-1	-1	1
GO:BP	mitotic sister chromatid segregation	GO:0000070	12	4282	1	1	-1	-1	1	1	-1	-1	1	1	-1	-1	1	1	-1	-1	1	1	-1	-1	1	1	-1	-1	1	1	26	1	1	1	-1	-1	1	1	-1	-1	1	1	-1	-1	1	1	-1	-1	1
GO:BP	glutamine biosynthetic process	GO:0006542	1	4282	1	1	-1	-1	1	1	-1	-1	1	1	-1	-1	1	1	-1	-1	1	1	-1	-1	1	1	-1	-1	1	1	26	1	1	1	-1	-1	1	1	-1	-1	1	1	-1	-1	1	1	-1	-1	1
GO:BP	mitotic cell cycle checkpoint signaling	GO:0007093	8	4282	1	1	-1	-1	1	1	-1	-1	1	1	-1	-1	1	1	-1	-1	1	1	-1	-1	1	1	-1	-1	1	1	26	1	1	1	-1	-1	1	1	-1	-1	1	1	-1	-1	1	1	-1	-1	1
GO:BP	metaphase/anaphase transition of mitotic cell cycle	GO:0007091	8	4282	1	1	-1	-1	1	1	-1	-1	1	1	-1	-1	1	1	-1	-1	1	1	-1	-1	1	1	-1	-1	1	1	26	1	1	1	-1	-1	1	1	-1	-1	1	1	-1	-1	1	1	-1	-1	1
GO:BP	regulation of mitotic nuclear division	GO:0007088	6	4282	1	1	-1	-1	1	1	-1	-1	1	1	-1	-1	1	1	-1	-1	1	1	-1	-1	1	1	-1	-1	1	1	26	1	1	1	-1	-1	1	1	-1	-1	1	1	-1	-1	1	1	-1	-1	1
GO:BP	chromosome segregation	GO:0007059	21	4282	1	1	-1	-1	1	1	-1	-1	1	1	-1	-1	1	1	-1	-1	1	1	-1	-1	1	1	-1	-1	1	1	26	1	1	1	-1	-1	1	1	-1	-1	1	1	-1	-1	1	1	-1	-1	1
GO:BP	chromosome localization	GO:0050000	2	4282	1	1	-1	-1	1	1	-1	-1	1	1	-1	-1	1	1	-1	-1	1	1	-1	-1	1	1	-1	-1	1	1	26	1	1	1	-1	-1	1	1	-1	-1	1	1	-1	-1	1	1	-1	-1	1
GO:BP	multicellular organismal reproductive process	GO:0048609	6	4282	1	1	-1	-1	1	1	-1	-1	1	1	-1	-1	1	1	-1	-1	1	1	-1	-1	1	1	-1	-1	1	1	26	1	1	1	-1	-1	1	1	-1	-1	1	1	-1	-1	1	1	-1	-1	1
GO:BP	organelle fission	GO:0048285	22	4282	1	1	-1	-1	1	1	-1	-1	1	1	-1	-1	1	1	-1	-1	1	1	-1	-1	1	1	-1	-1	1	1	26	1	1	1	-1	-1	1	1	-1	-1	1	1	-1	-1	1	1	-1	-1	1
GO:BP	negative regulation of nuclear division	GO:0051784	6	4282	1	1	-1	-1	1	1	-1	-1	1	1	-1	-1	1	1	-1	-1	1	1	-1	-1	1	1	-1	-1	1	1	26	1	1	1	-1	-1	1	1	-1	-1	1	1	-1	-1	1	1	-1	-1	1
GO:BP	regulation of nuclear division	GO:0051783	6	4282	1	1	-1	-1	1	1	-1	-1	1	1	-1	-1	1	1	-1	-1	1	1	-1	-1	1	1	-1	-1	1	1	26	1	1	1	-1	-1	1	1	-1	-1	1	1	-1	-1	1	1	-1	-1	1
GO:BP	establishment of organelle localization	GO:0051656	10	4282	1	1	-1	-1	1	1	-1	-1	1	1	-1	-1	1	1	-1	-1	1	1	-1	-1	1	1	-1	-1	1	1	26	1	1	1	-1	-1	1	1	-1	-1	1	1	-1	-1	1	1	-1	-1	1
GO:BP	meiotic cell cycle	GO:0051321	5	4282	1	1	-1	-1	1	1	-1	-1	1	1	-1	-1	1	1	-1	-1	1	1	-1	-1	1	1	-1	-1	1	1	26	1	1	1	-1	-1	1	1	-1	-1	1	1	-1	-1	1	1	-1	-1	1
GO:BP	metaphase chromosome alignment	GO:0051310	2	4282	1	1	-1	-1	1	1	-1	-1	1	1	-1	-1	1	1	-1	-1	1	1	-1	-1	1	1	-1	-1	1	1	26	1	1	1	-1	-1	1	1	-1	-1	1	1	-1	-1	1	1	-1	-1	1
GO:BP	mitotic sister chromatid separation	GO:0051306	5	4282	1	1	-1	-1	1	1	-1	-1	1	1	-1	-1	1	1	-1	-1	1	1	-1	-1	1	1	-1	-1	1	1	26	1	1	1	-1	-1	1	1	-1	-1	1	1	-1	-1	1	1	-1	-1	1
GO:BP	chromosome separation	GO:0051304	6	4282	1	1	-1	-1	1	1	-1	-1	1	1	-1	-1	1	1	-1	-1	1	1	-1	-1	1	1	-1	-1	1	1	26	1	1	1	-1	-1	1	1	-1	-1	1	1	-1	-1	1	1	-1	-1	1
GO:BP	establishment of chromosome localization	GO:0051303	2	4282	1	1	-1	-1	1	1	-1	-1	1	1	-1	-1	1	1	-1	-1	1	1	-1	-1	1	1	-1	-1	1	1	26	1	1	1	-1	-1	1	1	-1	-1	1	1	-1	-1	1	1	-1	-1	1
GO:BP	male gamete generation	GO:0048232	3	4282	1	1	-1	-1	1	1	-1	-1	1	1	-1	-1	1	1	-1	-1	1	1	-1	-1	1	1	-1	-1	1	1	26	1	1	1	-1	-1	1	1	-1	-1	1	1	-1	-1	1	1	-1	-1	1
GO:BP	negative regulation of mitotic cell cycle	GO:0045930	8	4282	1	1	-1	-1	1	1	-1	-1	1	1	-1	-1	1	1	-1	-1	1	1	-1	-1	1	1	-1	-1	1	1	26	1	1	1	-1	-1	1	1	-1	-1	1	1	-1	-1	1	1	-1	-1	1
GO:BP	regulation of sister chromatid segregation	GO:0033045	8	4282	1	1	-1	-1	1	1	-1	-1	1	1	-1	-1	1	1	-1	-1	1	1	-1	-1	1	1	-1	-1	1	1	26	1	1	1	-1	-1	1	1	-1	-1	1	1	-1	-1	1	1	-1	-1	1
GO:BP	regulation of chromosome organization	GO:0033044	9	4282	1	1	-1	-1	1	1	-1	-1	1	1	-1	-1	1	1	-1	-1	1	1	-1	-1	1	1	-1	-1	1	1	26	1	1	1	-1	-1	1	1	-1	-1	1	1	-1	-1	1	1	-1	-1	1
GO:BP	collagen metabolic process	GO:0032963	1	4282	1	1	-1	-1	1	1	-1	-1	1	1	-1	-1	1	1	-1	-1	1	1	-1	-1	1	1	-1	-1	1	1	26	1	1	1	-1	-1	1	1	-1	-1	1	1	-1	-1	1	1	-1	-1	1
GO:BP	spindle checkpoint signaling	GO:0031577	5	4282	1	1	-1	-1	1	1	-1	-1	1	1	-1	-1	1	1	-1	-1	1	1	-1	-1	1	1	-1	-1	1	1	26	1	1	1	-1	-1	1	1	-1	-1	1	1	-1	-1	1	1	-1	-1	1
GO:BP	regulation of mitotic metaphase/anaphase transition	GO:0030071	8	4282	1	1	-1	-1	1	1	-1	-1	1	1	-1	-1	1	1	-1	-1	1	1	-1	-1	1	1	-1	-1	1	1	26	1	1	1	-1	-1	1	1	-1	-1	1	1	-1	-1	1	1	-1	-1	1
GO:BP	reproductive process	GO:0022414	11	4282	1	1	-1	-1	1	1	-1	-1	1	1	-1	-1	1	1	-1	-1	1	1	-1	-1	1	1	-1	-1	1	1	26	1	1	1	-1	-1	1	1	-1	-1	1	1	-1	-1	1	1	-1	-1	1
GO:BP	negative regulation of sister chromatid segregation	GO:0033046	5	4282	1	1	-1	-1	1	1	-1	-1	1	1	-1	-1	1	1	-1	-1	1	1	-1	-1	1	1	-1	-1	1	1	26	1	1	1	-1	-1	1	1	-1	-1	1	1	-1	-1	1	1	-1	-1	1
GO:BP	regulation of mitotic sister chromatid segregation	GO:0033047	5	4282	1	1	-1	-1	1	1	-1	-1	1	1	-1	-1	1	1	-1	-1	1	1	-1	-1	1	1	-1	-1	1	1	26	1	1	1	-1	-1	1	1	-1	-1	1	1	-1	-1	1	1	-1	-1	1
GO:BP	negative regulation of mitotic sister chromatid segregation	GO:0033048	5	4282	1	1	-1	-1	1	1	-1	-1	1	1	-1	-1	1	1	-1	-1	1	1	-1	-1	1	1	-1	-1	1	1	26	1	1	1	-1	-1	1	1	-1	-1	1	1	-1	-1	1	1	-1	-1	1
GO:BP	negative regulation of mitotic metaphase/anaphase transition	GO:0045841	5	4282	1	1	-1	-1	1	1	-1	-1	1	1	-1	-1	1	1	-1	-1	1	1	-1	-1	1	1	-1	-1	1	1	26	1	1	1	-1	-1	1	1	-1	-1	1	1	-1	-1	1	1	-1	-1	1
GO:BP	negative regulation of mitotic nuclear division	GO:0045839	5	4282	1	1	-1	-1	1	1	-1	-1	1	1	-1	-1	1	1	-1	-1	1	1	-1	-1	1	1	-1	-1	1	1	26	1	1	1	-1	-1	1	1	-1	-1	1	1	-1	-1	1	1	-1	-1	1
GO:BP	metaphase/anaphase transition of cell cycle	GO:0044784	8	4282	1	1	-1	-1	1	1	-1	-1	1	1	-1	-1	1	1	-1	-1	1	1	-1	-1	1	1	-1	-1	1	1	26	1	1	1	-1	-1	1	1	-1	-1	1	1	-1	-1	1	1	-1	-1	1
GO:BP	mitotic cell cycle phase transition	GO:0044772	11	4282	1	1	-1	-1	1	1	-1	-1	1	1	-1	-1	1	1	-1	-1	1	1	-1	-1	1	1	-1	-1	1	1	26	1	1	1	-1	-1	1	1	-1	-1	1	1	-1	-1	1	1	-1	-1	1
GO:BP	cell cycle phase transition	GO:0044770	20	4282	1	1	-1	-1	1	1	-1	-1	1	1	-1	-1	1	1	-1	-1	1	1	-1	-1	1	1	-1	-1	1	1	26	1	1	1	-1	-1	1	1	-1	-1	1	1	-1	-1	1	1	-1	-1	1
GO:BP	sexual reproduction	GO:0019953	9	4282	1	1	-1	-1	1	1	-1	-1	1	1	-1	-1	1	1	-1	-1	1	1	-1	-1	1	1	-1	-1	1	1	26	1	1	1	-1	-1	1	1	-1	-1	1	1	-1	-1	1	1	-1	-1	1
GO:BP	intercellular bridge organization	GO:0043063	1	4282	1	1	-1	-1	1	1	-1	-1	1	1	-1	-1	1	1	-1	-1	1	1	-1	-1	1	1	-1	-1	1	1	26	1	1	1	-1	-1	1	1	-1	-1	1	1	-1	-1	1	1	-1	-1	1
GO:BP	monoatomic cation homeostasis	GO:0055080	22	4282	1	1	-1	-1	1	1	-1	-1	1	1	-1	-1	1	1	-1	-1	1	1	-1	-1	1	1	45	1	1	1	-1	-1	1	1	-1	-1	1	1	-1	-1	1	1	-1	-1	1	1	-1	-1	1
GO:BP	calcium ion homeostasis	GO:0055074	7	4282	1	1	-1	-1	1	1	-1	-1	1	1	-1	-1	1	1	-1	-1	1	1	-1	-1	1	1	45	1	1	1	-1	-1	1	1	-1	-1	1	1	-1	-1	1	1	-1	-1	1	1	-1	-1	1
GO:BP	proton transmembrane transport	GO:1902600	30	4282	1	1	-1	-1	1	1	-1	-1	1	1	-1	-1	1	1	-1	-1	1	1	-1	-1	1	1	45	1	1	1	-1	-1	1	1	-1	-1	1	1	-1	-1	1	1	-1	-1	1	1	-1	-1	1
GO:BP	inorganic ion homeostasis	GO:0098771	19	4282	1	1	-1	-1	1	1	-1	-1	1	1	-1	-1	1	1	-1	-1	1	1	-1	-1	1	1	45	1	1	1	-1	-1	1	1	-1	-1	1	1	-1	-1	1	1	-1	-1	1	1	-1	-1	1
GO:CC	plasma membrane	GO:0005886	173	2860	1	1	-1	-1	1	1	-1	-1	1	1	-1	-1	2.03E-06	2.03E-06	52	16	1	1	-1	-1	0.000153339	0.000153339	40	12	1	1	22	1	3.50E-05	3.50E-05	42	13	1	1	27	1	1	1	39	2	1	1	18	1	0.835955772
GO:CC	cell periphery	GO:0071944	185	2860	1	1	-1	-1	1	1	-1	-1	1	1	36	1	5.36E-06	5.36E-06	52	16	1	1	-1	-1	0.000313834	0.000313834	40	12	1	1	22	1	7.65E-05	7.65E-05	42	13	1	1	27	1	1	1	39	2	1	1	18	1	0.945388694
GO:CC	cation channel complex	GO:0034703	14	2860	1	1	-1	-1	1	1	-1	-1	1	1	-1	-1	5.93E-06	5.93E-06	52	6	1	1	20	1	0.061384699	0.061384699	40	3	1	1	-1	-1	6.71E-05	6.71E-05	42	5	1	1	-1	-1	1	1	-1	-1	1	1	-1	-1	1
GO:CC	membrane	GO:0016020	1254	2860	1	1	-1	-1	1	1	-1	-1	1	1	36	18	8.24E-05	8.24E-05	52	40	1	1	20	10	3.71E-05	3.71E-05	40	33	1	1	22	11	9.30E-06	9.30E-06	42	35	1	1	27	5	1	1	39	16	1	1	18	2	1
GO:CC	extracellular region	GO:0005576	170	2860	3.62E-05	3.62E-05	4	4	1	1	-1	-1	0.023806624	0.023806624	36	8	1	1	52	1	0.020229374	0.020229374	20	6	1	1	40	2	0.033889799	0.033889799	22	6	1	1	-1	-1	1.03E-05	1.03E-05	27	11	1	1	39	3	0.0001042	0.0001042	18	8	1
GO:CC	plasma membrane protein complex	GO:0098797	31	2860	1	1	-1	-1	1	1	-1	-1	1	1	-1	-1	6.70E-05	6.70E-05	52	7	1	1	-1	-1	0.003986664	0.003986664	40	5	1	1	22	1	1.23E-05	1.23E-05	42	7	1	1	-1	-1	1	1	-1	-1	1	1	-1	-1	1
GO:CC	monoatomic ion channel complex	GO:0034702	18	2860	1	1	-1	-1	1	1	-1	-1	1	1	-1	-1	3.47E-05	3.47E-05	52	6	1	1	20	1	0.132365787	0.132365787	40	3	1	1	-1	-1	0.000274827	0.000274827	42	5	1	1	-1	-1	1	1	-1	-1	1	1	-1	-1	1
GO:CC	synapse	GO:0045202	26	2860	1	1	-1	-1	1	1	-1	-1	1	1	-1	-1	0.000384853	0.000384853	52	6	1	1	-1	-1	7.04E-05	7.04E-05	40	6	1	1	-1	-1	0.417798169	0.417798169	42	3	1	1	-1	-1	1	1	39	2	1	1	-1	-1	0.020987022
GO:CC	cell junction	GO:0030054	31	2860	1	1	-1	-1	1	1	-1	-1	1	1	-1	-1	0.001148064	0.001148064	52	6	1	1	-1	-1	0.000213937	0.000213937	40	6	1	1	-1	-1	0.686473179	0.686473179	42	3	1	1	27	1	1	1	39	2	1	1	18	1	0.029887233
GO:CC	voltage-gated calcium channel complex	GO:0005891	4	2860	1	1	-1	-1	1	1	-1	-1	1	1	-1	-1	0.001837183	0.001837183	52	3	1	1	-1	-1	1	1	40	1	1	1	-1	-1	0.000805176	0.000805176	42	3	1	1	-1	-1	1	1	-1	-1	1	1	-1	-1	1
GO:CC	secretory vesicle	GO:0099503	4	2860	1	1	-1	-1	1	1	-1	-1	1	1	-1	-1	0.155874336	0.155874336	52	2	1	1	-1	-1	0.083214154	0.083214154	40	2	1	1	-1	-1	0.000805176	0.000805176	42	3	1	1	-1	-1	1	1	-1	-1	1	1	-1	-1	1
GO:CC	transmembrane transporter complex	GO:1902495	38	2860	1	1	-1	-1	1	1	-1	-1	1	1	-1	-1	0.003905239	0.003905239	52	6	1	1	20	1	0.010960543	0.010960543	40	5	1	1	22	1	0.000932925	0.000932925	42	6	1	1	-1	-1	1	1	-1	-1	1	1	-1	-1	1
GO:CC	transporter complex	GO:1990351	39	2860	1	1	-1	-1	1	1	-1	-1	1	1	-1	-1	0.004551527	0.004551527	52	6	1	1	20	1	0.012443991	0.012443991	40	5	1	1	22	1	0.001090601	0.001090601	42	6	1	1	-1	-1	1	1	-1	-1	1	1	-1	-1	1
GO:CC	calcium channel complex	GO:0034704	5	2860	1	1	-1	-1	1	1	-1	-1	1	1	-1	-1	0.004533911	0.004533911	52	3	1	1	-1	-1	1	1	40	1	1	1	-1	-1	0.001992339	0.001992339	42	3	1	1	-1	-1	1	1	-1	-1	1	1	-1	-1	1
GO:CC	postsynapse	GO:0098794	12	2860	1	1	-1	-1	1	1	-1	-1	1	1	-1	-1	1	1	52	2	1	1	-1	-1	0.85271472	0.85271472	40	2	1	1	-1	-1	1	1	42	1	1	1	-1	-1	1	1	39	2	1	1	-1	-1	0.00431818
GO:CC	synaptic membrane	GO:0097060	12	2860	1	1	-1	-1	1	1	-1	-1	1	1	-1	-1	1	1	52	2	1	1	-1	-1	0.85271472	0.85271472	40	2	1	1	-1	-1	1	1	42	1	1	1	-1	-1	1	1	39	2	1	1	-1	-1	0.00431818
GO:CC	postsynaptic membrane	GO:0045211	12	2860	1	1	-1	-1	1	1	-1	-1	1	1	-1	-1	1	1	52	2	1	1	-1	-1	0.85271472	0.85271472	40	2	1	1	-1	-1	1	1	42	1	1	1	-1	-1	1	1	39	2	1	1	-1	-1	0.00431818
GO:CC	plasma membrane region	GO:0098590	15	2860	1	1	-1	-1	1	1	-1	-1	1	1	-1	-1	1	1	52	2	1	1	-1	-1	1	1	40	2	1	1	-1	-1	1	1	42	1	1	1	-1	-1	1	1	39	2	1	1	-1	-1	0.00685059
GO:CC	synaptic vesicle	GO:0008021	2	2860	1	1	-1	-1	1	1	-1	-1	1	1	-1	-1	0.02659544	0.02659544	52	2	1	1	-1	-1	0.014118096	0.014118096	40	2	1	1	-1	-1	0.014531219	0.014531219	42	2	1	1	-1	-1	1	1	-1	-1	1	1	-1	-1	1
GO:CC	exocytic vesicle	GO:0070382	2	2860	1	1	-1	-1	1	1	-1	-1	1	1	-1	-1	0.02659544	0.02659544	52	2	1	1	-1	-1	0.014118096	0.014118096	40	2	1	1	-1	-1	0.014531219	0.014531219	42	2	1	1	-1	-1	1	1	-1	-1	1	1	-1	-1	1
GO:CC	extracellular space	GO:0005615	18	2860	1	1	-1	-1	1	1	-1	-1	0.51928385	0.51928385	36	2	1	1	-1	-1	0.172858272	0.172858272	20	2	1	1	-1	-1	0.200576579	0.200576579	22	2	1	1	-1	-1	1	1	-1	-1	1	1	-1	-1	1	1	-1	-1	1
GO:CC	membrane protein complex	GO:0098796	131	2860	1	1	-1	-1	1	1	-1	-1	1	1	-1	-1	0.704651327	0.704651327	52	7	1	1	20	1	0.647476976	0.647476976	40	6	1	1	22	1	0.175025975	0.175025975	42	7	1	1	27	1	1	1	39	1	1	1	-1	-1	1
GO:CC	ruffle	GO:0001726	1	2860	1	1	-1	-1	1	1	-1	-1	1	1	-1	-1	1	1	-1	-1	1	1	-1	-1	1	1	-1	-1	1	1	-1	-1	1	1	-1	-1	0.717482517	0.717482517	27	1	1	1	-1	-1	0.188811189	0.188811189	18	1	1
GO:CC	cell leading edge	GO:0031252	1	2860	1	1	-1	-1	1	1	-1	-1	1	1	-1	-1	1	1	-1	-1	1	1	-1	-1	1	1	-1	-1	1	1	-1	-1	1	1	-1	-1	0.717482517	0.717482517	27	1	1	1	-1	-1	0.188811189	0.188811189	18	1	1
GO:CC	presynapse	GO:0098793	6	2860	1	1	-1	-1	1	1	-1	-1	1	1	-1	-1	0.380676269	0.380676269	52	2	1	1	-1	-1	0.204371527	0.204371527	40	2	1	1	-1	-1	0.209957289	0.209957289	42	2	1	1	-1	-1	1	1	-1	-1	1	1	-1	-1	1
GO:CC	voltage-gated potassium channel complex	GO:0008076	5	2860	1	1	-1	-1	1	1	-1	-1	1	1	-1	-1	0.256767953	0.256767953	52	2	1	1	-1	-1	1	1	40	1	1	1	-1	-1	1	1	42	1	1	1	-1	-1	1	1	-1	-1	1	1	-1	-1	1
GO:CC	potassium channel complex	GO:0034705	5	2860	1	1	-1	-1	1	1	-1	-1	1	1	-1	-1	0.256767953	0.256767953	52	2	1	1	-1	-1	1	1	40	1	1	1	-1	-1	1	1	42	1	1	1	-1	-1	1	1	-1	-1	1	1	-1	-1	1
GO:CC	focal adhesion	GO:0005925	2	2860	1	1	-1	-1	1	1	-1	-1	1	1	-1	-1	1	1	-1	-1	1	1	-1	-1	1	1	-1	-1	1	1	-1	-1	1	1	-1	-1	1	1	27	1	1	1	-1	-1	0.376499681	0.376499681	18	1	1
GO:CC	cell-substrate junction	GO:0030055	2	2860	1	1	-1	-1	1	1	-1	-1	1	1	-1	-1	1	1	-1	-1	1	1	-1	-1	1	1	-1	-1	1	1	-1	-1	1	1	-1	-1	1	1	27	1	1	1	-1	-1	0.376499681	0.376499681	18	1	1
GO:CC	myosin complex	GO:0016459	18	2860	1	1	-1	-1	1	1	-1	-1	0.51928385	0.51928385	36	2	1	1	52	1	1	1	-1	-1	1	1	-1	-1	1	1	-1	-1	1	1	42	1	1	1	-1	-1	1	1	-1	-1	1	1	-1	-1	1
GO:CC	sodium:potassium-exchanging ATPase complex	GO:0005890	3	2860	1	1	-1	-1	1	1	-1	-1	1	1	-1	-1	1	1	-1	-1	1	1	-1	-1	1	1	40	1	0.572695332	0.572695332	22	1	1	1	42	1	1	1	-1	-1	1	1	-1	-1	1	1	-1	-1	1
GO:CC	transcription factor TFIIF complex	GO:0005674	1	2860	1	1	-1	-1	1	1	-1	-1	1	1	-1	-1	1	1	-1	-1	1	1	-1	-1	1	1	-1	-1	1	1	-1	-1	1	1	-1	-1	0.717482517	0.717482517	27	1	1	1	-1	-1	1	1	-1	-1	1
GO:CC	TRAPPII protein complex	GO:1990071	1	2860	1	1	-1	-1	1	1	-1	-1	1	1	-1	-1	1	1	-1	-1	1	1	-1	-1	1	1	-1	-1	1	1	-1	-1	1	1	-1	-1	0.717482517	0.717482517	27	1	1	1	-1	-1	1	1	-1	-1	1
GO:CC	transport vesicle	GO:0030133	13	2860	1	1	-1	-1	1	1	-1	-1	1	1	-1	-1	1	1	52	2	1	1	-1	-1	0.99889884	0.99889884	40	2	1	1	-1	-1	1	1	42	2	1	1	-1	-1	1	1	39	1	1	1	-1	-1	1
GO:CC	cellular_component	GO:0005575	2860	2860	1	1	4	4	1	1	-1	-1	1	1	36	36	1	1	52	52	1	1	20	20	1	1	40	40	1	1	22	22	1	1	42	42	1	1	27	27	1	1	39	39	1	1	18	18	1
GO:CC	plasma membrane bounded cell projection	GO:0120025	30	2860	1	1	-1	-1	1	1	-1	-1	1	1	-1	-1	1	1	52	1	1	1	-1	-1	1	1	-1	-1	1	1	-1	-1	1	1	-1	-1	1	1	27	1	1	1	-1	-1	1	1	18	1	1
GO:CC	cellular anatomical structure	GO:0110165	2758	2860	1	1	4	4	1	1	-1	-1	1	1	36	36	1	1	52	51	1	1	20	20	1	1	40	39	1	1	22	22	1	1	42	41	1	1	27	27	1	1	39	39	1	1	18	18	1
GO:CC	anchoring junction	GO:0070161	6	2860	1	1	-1	-1	1	1	-1	-1	1	1	-1	-1	1	1	-1	-1	1	1	-1	-1	1	1	-1	-1	1	1	-1	-1	1	1	-1	-1	1	1	27	1	1	1	-1	-1	1	1	18	1	1
GO:CC	intracellular organelle lumen	GO:0070013	121	2860	1	1	-1	-1	1	1	-1	-1	1	1	-1	-1	1	1	-1	-1	1	1	-1	-1	1	1	-1	-1	1	1	-1	-1	1	1	-1	-1	1	1	27	2	1	1	39	2	1	1	18	1	1
GO:CC	organelle lumen	GO:0043233	121	2860	1	1	-1	-1	1	1	-1	-1	1	1	-1	-1	1	1	-1	-1	1	1	-1	-1	1	1	-1	-1	1	1	-1	-1	1	1	-1	-1	1	1	27	2	1	1	39	2	1	1	18	1	1
GO:CC	cytoskeleton	GO:0005856	149	2860	1	1	-1	-1	1	1	-1	-1	1	1	36	4	1	1	52	4	1	1	-1	-1	1	1	40	1	1	1	22	1	1	1	42	3	1	1	27	2	1	1	39	2	1	1	18	2	1
GO:CC	ribosome	GO:0005840	133	2860	1	1	-1	-1	1	1	-1	-1	1	1	-1	-1	1	1	-1	-1	1	1	20	1	1	1	-1	-1	1	1	-1	-1	1	1	-1	-1	1	1	27	1	1	1	39	1	1	1	18	1	1
GO:CC	mitochondrial matrix	GO:0005759	25	2860	1	1	-1	-1	1	1	-1	-1	1	1	-1	-1	1	1	-1	-1	1	1	-1	-1	1	1	-1	-1	1	1	-1	-1	1	1	-1	-1	1	1	27	1	1	1	39	1	1	1	18	1	1
GO:CC	mitochondrion	GO:0005739	172	2860	1	1	-1	-1	1	1	-1	-1	1	1	-1	-1	1	1	52	2	1	1	-1	-1	1	1	40	1	1	1	-1	-1	1	1	42	1	1	1	27	1	1	1	39	2	1	1	18	1	1
GO:CC	cytoplasm	GO:0005737	699	2860	1	1	-1	-1	1	1	-1	-1	1	1	36	4	1	1	52	7	1	1	20	1	1	1	40	5	1	1	22	1	1	1	42	6	1	1	27	5	1	1	39	12	1	1	18	2	1
GO:CC	nucleus	GO:0005634	656	2860	1	1	-1	-1	1	1	-1	-1	1	1	36	2	1	1	52	2	1	1	20	2	1	1	-1	-1	1	1	22	3	1	1	-1	-1	1	1	27	5	1	1	39	9	1	1	18	3	1
GO:CC	intracellular anatomical structure	GO:0005622	1577	2860	1	1	-1	-1	1	1	-1	-1	1	1	36	10	1	1	52	12	1	1	20	5	1	1	40	6	1	1	22	5	1	1	42	8	1	1	27	13	1	1	39	23	1	1	18	8	1
GO:CC	intracellular membraneless organelle	GO:0043232	425	2860	1	1	-1	-1	1	1	-1	-1	1	1	36	5	1	1	52	4	1	1	20	2	1	1	40	1	1	1	22	1	1	1	42	3	1	1	27	3	1	1	39	6	1	1	18	3	1
GO:CC	intracellular membrane-bounded organelle	GO:0043231	1040	2860	1	1	-1	-1	1	1	-1	-1	1	1	36	2	1	1	52	6	1	1	20	2	1	1	40	4	1	1	22	3	1	1	42	4	1	1	27	9	1	1	39	16	1	1	18	4	1
GO:CC	intracellular organelle	GO:0043229	1347	2860	1	1	-1	-1	1	1	-1	-1	1	1	36	7	1	1	52	10	1	1	20	4	1	1	40	5	1	1	22	4	1	1	42	7	1	1	27	12	1	1	39	19	1	1	18	7	1
GO:CC	membraneless organelle	GO:0043228	425	2860	1	1	-1	-1	1	1	-1	-1	1	1	36	5	1	1	52	4	1	1	20	2	1	1	40	1	1	1	22	1	1	1	42	3	1	1	27	3	1	1	39	6	1	1	18	3	1
GO:CC	membrane-bounded organelle	GO:0043227	1067	2860	1	1	-1	-1	1	1	-1	-1	1	1	36	2	1	1	52	6	1	1	20	2	1	1	40	4	1	1	22	3	1	1	42	4	1	1	27	9	1	1	39	16	1	1	18	4	1
GO:CC	organelle	GO:0043226	1362	2860	1	1	-1	-1	1	1	-1	-1	1	1	36	7	1	1	52	10	1	1	20	4	1	1	40	5	1	1	22	4	1	1	42	7	1	1	27	12	1	1	39	19	1	1	18	7	1
GO:CC	cell projection	GO:0042995	31	2860	1	1	-1	-1	1	1	-1	-1	1	1	-1	-1	1	1	52	1	1	1	-1	-1	1	1	-1	-1	1	1	-1	-1	1	1	-1	-1	1	1	27	1	1	1	-1	-1	1	1	18	1	1
GO:CC	membrane-enclosed lumen	GO:0031974	121	2860	1	1	-1	-1	1	1	-1	-1	1	1	-1	-1	1	1	-1	-1	1	1	-1	-1	1	1	-1	-1	1	1	-1	-1	1	1	-1	-1	1	1	27	2	1	1	39	2	1	1	18	1	1
GO:CC	nuclear outer membrane-endoplasmic reticulum membrane network	GO:0042175	68	2860	1	1	-1	-1	1	1	-1	-1	1	1	-1	-1	1	1	-1	-1	1	1	-1	-1	1	1	-1	-1	1	1	-1	-1	1	1	-1	-1	1	1	27	1	1	1	39	1	1	1	-1	-1	1
GO:CC	protein-containing complex	GO:0032991	762	2860	1	1	-1	-1	1	1	-1	-1	1	1	36	3	1	1	52	9	1	1	20	2	1	1	40	7	1	1	22	1	1	1	42	9	1	1	27	4	1	1	39	10	1	1	-1	-1	1
GO:CC	integrator complex	GO:0032039	7	2860	1	1	-1	-1	1	1	-1	-1	1	1	-1	-1	1	1	-1	-1	1	1	-1	-1	1	1	-1	-1	1	1	-1	-1	1	1	-1	-1	1	1	27	1	1	1	-1	-1	1	1	-1	-1	1
GO:CC	organelle subcompartment	GO:0031984	81	2860	1	1	-1	-1	1	1	-1	-1	1	1	-1	-1	1	1	-1	-1	1	1	-1	-1	1	1	-1	-1	1	1	-1	-1	1	1	-1	-1	1	1	27	1	1	1	39	1	1	1	-1	-1	1
GO:CC	nuclear lumen	GO:0031981	85	2860	1	1	-1	-1	1	1	-1	-1	1	1	-1	-1	1	1	-1	-1	1	1	-1	-1	1	1	-1	-1	1	1	-1	-1	1	1	-1	-1	1	1	27	1	1	1	39	1	1	1	-1	-1	1
GO:CC	cytoplasmic vesicle	GO:0031410	48	2860	1	1	-1	-1	1	1	-1	-1	1	1	-1	-1	1	1	52	2	1	1	-1	-1	1	1	40	2	1	1	-1	-1	1	1	42	3	1	1	27	2	1	1	39	1	1	1	-1	-1	1
GO:CC	organelle membrane	GO:0031090	224	2860	1	1	-1	-1	1	1	-1	-1	1	1	-1	-1	1	1	52	2	1	1	-1	-1	1	1	40	2	1	1	-1	-1	1	1	42	1	1	1	27	2	1	1	39	2	1	1	-1	-1	1
GO:CC	RNA polymerase complex	GO:0030880	28	2860	1	1	-1	-1	1	1	-1	-1	1	1	-1	-1	1	1	-1	-1	1	1	-1	-1	1	1	-1	-1	1	1	-1	-1	1	1	-1	-1	1	1	27	1	1	1	-1	-1	1	1	-1	-1	1
GO:CC	COPI-coated vesicle membrane	GO:0030663	5	2860	1	1	-1	-1	1	1	-1	-1	1	1	-1	-1	1	1	-1	-1	1	1	-1	-1	1	1	-1	-1	1	1	-1	-1	1	1	-1	-1	1	1	27	1	1	1	-1	-1	1	1	-1	-1	1
GO:CC	coated vesicle membrane	GO:0030662	17	2860	1	1	-1	-1	1	1	-1	-1	1	1	-1	-1	1	1	-1	-1	1	1	-1	-1	1	1	-1	-1	1	1	-1	-1	1	1	-1	-1	1	1	27	1	1	1	39	1	1	1	-1	-1	1
GO:CC	Golgi-associated vesicle membrane	GO:0030660	9	2860	1	1	-1	-1	1	1	-1	-1	1	1	-1	-1	1	1	-1	-1	1	1	-1	-1	1	1	-1	-1	1	1	-1	-1	1	1	-1	-1	1	1	27	1	1	1	39	1	1	1	-1	-1	1
GO:CC	vesicle	GO:0031982	49	2860	1	1	-1	-1	1	1	-1	-1	1	1	-1	-1	1	1	52	2	1	1	-1	-1	1	1	40	2	1	1	-1	-1	1	1	42	3	1	1	27	2	1	1	39	1	1	1	-1	-1	1
GO:CC	coated membrane	GO:0048475	25	2860	1	1	-1	-1	1	1	-1	-1	1	1	-1	-1	1	1	-1	-1	1	1	-1	-1	1	1	-1	-1	1	1	-1	-1	1	1	-1	-1	1	1	27	1	1	1	39	1	1	1	-1	-1	1
GO:CC	transferase complex	GO:1990234	122	2860	1	1	-1	-1	1	1	-1	-1	1	1	-1	-1	1	1	-1	-1	1	1	-1	-1	1	1	-1	-1	1	1	-1	-1	1	1	-1	-1	1	1	27	1	1	1	39	2	1	1	-1	-1	1
GO:CC	catalytic complex	GO:1902494	261	2860	1	1	-1	-1	1	1	-1	-1	1	1	-1	-1	1	1	52	1	1	1	-1	-1	1	1	40	2	1	1	-1	-1	1	1	42	1	1	1	27	1	1	1	39	3	1	1	-1	-1	1
GO:CC	intracellular protein-containing complex	GO:0140535	165	2860	1	1	-1	-1	1	1	-1	-1	1	1	-1	-1	1	1	-1	-1	1	1	-1	-1	1	1	-1	-1	1	1	-1	-1	1	1	-1	-1	1	1	27	2	1	1	39	1	1	1	-1	-1	1
GO:CC	nuclear protein-containing complex	GO:0140513	207	2860	1	1	-1	-1	1	1	-1	-1	1	1	-1	-1	1	1	-1	-1	1	1	-1	-1	1	1	-1	-1	1	1	-1	-1	1	1	-1	-1	1	1	27	2	1	1	-1	-1	1	1	-1	-1	1
GO:CC	vesicle tethering complex	GO:0099023	22	2860	1	1	-1	-1	1	1	-1	-1	1	1	-1	-1	1	1	-1	-1	1	1	-1	-1	1	1	-1	-1	1	1	-1	-1	1	1	-1	-1	1	1	27	1	1	1	39	1	1	1	-1	-1	1
GO:CC	endoplasmic reticulum subcompartment	GO:0098827	67	2860	1	1	-1	-1	1	1	-1	-1	1	1	-1	-1	1	1	-1	-1	1	1	-1	-1	1	1	-1	-1	1	1	-1	-1	1	1	-1	-1	1	1	27	1	1	1	39	1	1	1	-1	-1	1
GO:CC	bounding membrane of organelle	GO:0098588	91	2860	1	1	-1	-1	1	1	-1	-1	1	1	-1	-1	1	1	-1	-1	1	1	-1	-1	1	1	40	1	1	1	-1	-1	1	1	-1	-1	1	1	27	1	1	1	39	1	1	1	-1	-1	1
GO:CC	intracellular vesicle	GO:0097708	48	2860	1	1	-1	-1	1	1	-1	-1	1	1	-1	-1	1	1	52	2	1	1	-1	-1	1	1	40	2	1	1	-1	-1	1	1	42	3	1	1	27	2	1	1	39	1	1	1	-1	-1	1
GO:CC	RNA polymerase II transcription regulator complex	GO:0090575	24	2860	1	1	-1	-1	1	1	-1	-1	1	1	-1	-1	1	1	-1	-1	1	1	-1	-1	1	1	-1	-1	1	1	-1	-1	1	1	-1	-1	1	1	27	1	1	1	-1	-1	1	1	-1	-1	1
GO:CC	transferase complex, transferring phosphorus-containing groups	GO:0061695	41	2860	1	1	-1	-1	1	1	-1	-1	1	1	-1	-1	1	1	-1	-1	1	1	-1	-1	1	1	-1	-1	1	1	-1	-1	1	1	-1	-1	1	1	27	1	1	1	-1	-1	1	1	-1	-1	1
GO:CC	nuclear DNA-directed RNA polymerase complex	GO:0055029	27	2860	1	1	-1	-1	1	1	-1	-1	1	1	-1	-1	1	1	-1	-1	1	1	-1	-1	1	1	-1	-1	1	1	-1	-1	1	1	-1	-1	1	1	27	1	1	1	-1	-1	1	1	-1	-1	1
GO:CC	Dsl1/NZR complex	GO:0070939	1	2860	1	1	-1	-1	1	1	-1	-1	1	1	-1	-1	1	1	-1	-1	1	1	-1	-1	1	1	-1	-1	1	1	-1	-1	1	1	-1	-1	1	1	-1	-1	1	1	39	1	1	1	-1	-1	1
GO:CC	oxoglutarate dehydrogenase complex	GO:0045252	1	2860	1	1	-1	-1	1	1	-1	-1	1	1	-1	-1	1	1	-1	-1	1	1	-1	-1	1	1	-1	-1	1	1	-1	-1	1	1	-1	-1	1	1	-1	-1	1	1	39	1	1	1	-1	-1	1
GO:CC	alpha-ketoacid dehydrogenase complex	GO:0045240	3	2860	1	1	-1	-1	1	1	-1	-1	1	1	-1	-1	1	1	-1	-1	1	1	-1	-1	1	1	-1	-1	1	1	-1	-1	1	1	-1	-1	1	1	-1	-1	1	1	39	1	1	1	-1	-1	1
GO:CC	tricarboxylic acid cycle heteromeric enzyme complex	GO:0045239	2	2860	1	1	-1	-1	1	1	-1	-1	1	1	-1	-1	1	1	-1	-1	1	1	-1	-1	1	1	-1	-1	1	1	-1	-1	1	1	-1	-1	1	1	-1	-1	1	1	39	1	1	1	-1	-1	1
GO:CC	ribosomal subunit	GO:0044391	36	2860	1	1	-1	-1	1	1	-1	-1	1	1	-1	-1	1	1	-1	-1	1	1	-1	-1	1	1	-1	-1	1	1	-1	-1	1	1	-1	-1	1	1	-1	-1	1	1	39	1	1	1	-1	-1	1
GO:CC	tRNA methyltransferase complex	GO:0043527	2	2860	1	1	-1	-1	1	1	-1	-1	1	1	-1	-1	1	1	-1	-1	1	1	-1	-1	1	1	-1	-1	1	1	-1	-1	1	1	-1	-1	1	1	-1	-1	1	1	39	1	1	1	-1	-1	1
GO:CC	host intracellular region	GO:0043656	42	2860	1	1	-1	-1	1	1	-1	-1	1	1	-1	-1	1	1	52	1	1	1	-1	-1	1	1	-1	-1	1	1	-1	-1	1	1	-1	-1	1	1	-1	-1	1	1	39	1	1	1	-1	-1	1
GO:CC	H4/H2A histone acetyltransferase complex	GO:0043189	7	2860	1	1	-1	-1	1	1	-1	-1	1	1	-1	-1	1	1	-1	-1	1	1	-1	-1	1	1	-1	-1	1	1	-1	-1	1	1	-1	-1	1	1	-1	-1	1	1	39	1	1	1	-1	-1	1
GO:CC	ribonucleoprotein complex	GO:1990904	117	2860	1	1	-1	-1	1	1	-1	-1	1	1	-1	-1	1	1	52	1	1	1	-1	-1	1	1	40	1	1	1	-1	-1	1	1	42	1	1	1	-1	-1	1	1	39	2	1	1	-1	-1	1
GO:CC	oxidoreductase complex	GO:1990204	13	2860	1	1	-1	-1	1	1	-1	-1	1	1	-1	-1	1	1	-1	-1	1	1	-1	-1	1	1	-1	-1	1	1	-1	-1	1	1	-1	-1	1	1	-1	-1	1	1	39	1	1	1	-1	-1	1
GO:CC	H4 histone acetyltransferase complex	GO:1902562	10	2860	1	1	-1	-1	1	1	-1	-1	1	1	-1	-1	1	1	-1	-1	1	1	-1	-1	1	1	-1	-1	1	1	-1	-1	1	1	-1	-1	1	1	-1	-1	1	1	39	1	1	1	-1	-1	1
GO:CC	acetyltransferase complex	GO:1902493	27	2860	1	1	-1	-1	1	1	-1	-1	1	1	-1	-1	1	1	-1	-1	1	1	-1	-1	1	1	-1	-1	1	1	-1	-1	1	1	-1	-1	1	1	-1	-1	1	1	39	1	1	1	-1	-1	1
GO:CC	endoplasmic reticulum protein-containing complex	GO:0140534	21	2860	1	1	-1	-1	1	1	-1	-1	1	1	-1	-1	1	1	-1	-1	1	1	-1	-1	1	1	-1	-1	1	1	-1	-1	1	1	-1	-1	1	1	-1	-1	1	1	39	1	1	1	-1	-1	1
GO:CC	supramolecular fiber	GO:0099512	36	2860	1	1	-1	-1	1	1	-1	-1	1	1	-1	-1	1	1	52	2	1	1	-1	-1	1	1	40	1	1	1	-1	-1	1	1	42	1	1	1	-1	-1	1	1	39	1	1	1	-1	-1	1
GO:CC	supramolecular polymer	GO:0099081	36	2860	1	1	-1	-1	1	1	-1	-1	1	1	-1	-1	1	1	52	2	1	1	-1	-1	1	1	40	1	1	1	-1	-1	1	1	42	1	1	1	-1	-1	1	1	39	1	1	1	-1	-1	1
GO:CC	supramolecular complex	GO:0099080	44	2860	1	1	-1	-1	1	1	-1	-1	1	1	-1	-1	1	1	52	2	1	1	-1	-1	1	1	40	1	1	1	-1	-1	1	1	42	1	1	1	-1	-1	1	1	39	1	1	1	-1	-1	1
GO:CC	polymeric cytoskeletal fiber	GO:0099513	34	2860	1	1	-1	-1	1	1	-1	-1	1	1	-1	-1	1	1	52	2	1	1	-1	-1	1	1	40	1	1	1	-1	-1	1	1	42	1	1	1	-1	-1	1	1	39	1	1	1	-1	-1	1
GO:CC	host cell nucleus	GO:0042025	42	2860	1	1	-1	-1	1	1	-1	-1	1	1	-1	-1	1	1	52	1	1	1	-1	-1	1	1	-1	-1	1	1	-1	-1	1	1	-1	-1	1	1	-1	-1	1	1	39	1	1	1	-1	-1	1
GO:CC	NuA4 histone acetyltransferase complex	GO:0035267	6	2860	1	1	-1	-1	1	1	-1	-1	1	1	-1	-1	1	1	-1	-1	1	1	-1	-1	1	1	-1	-1	1	1	-1	-1	1	1	-1	-1	1	1	-1	-1	1	1	39	1	1	1	-1	-1	1
GO:CC	clathrin adaptor complex	GO:0030131	9	2860	1	1	-1	-1	1	1	-1	-1	1	1	-1	-1	1	1	-1	-1	1	1	-1	-1	1	1	-1	-1	1	1	-1	-1	1	1	-1	-1	1	1	-1	-1	1	1	39	1	1	1	-1	-1	1
GO:CC	clathrin coat of trans-Golgi network vesicle	GO:0030130	4	2860	1	1	-1	-1	1	1	-1	-1	1	1	-1	-1	1	1	-1	-1	1	1	-1	-1	1	1	-1	-1	1	1	-1	-1	1	1	-1	-1	1	1	-1	-1	1	1	39	1	1	1	-1	-1	1
GO:CC	clathrin vesicle coat	GO:0030125	6	2860	1	1	-1	-1	1	1	-1	-1	1	1	-1	-1	1	1	-1	-1	1	1	-1	-1	1	1	-1	-1	1	1	-1	-1	1	1	-1	-1	1	1	-1	-1	1	1	39	1	1	1	-1	-1	1
GO:CC	AP-1 adaptor complex	GO:0030121	2	2860	1	1	-1	-1	1	1	-1	-1	1	1	-1	-1	1	1	-1	-1	1	1	-1	-1	1	1	-1	-1	1	1	-1	-1	1	1	-1	-1	1	1	-1	-1	1	1	39	1	1	1	-1	-1	1
GO:CC	vesicle coat	GO:0030120	16	2860	1	1	-1	-1	1	1	-1	-1	1	1	-1	-1	1	1	-1	-1	1	1	-1	-1	1	1	-1	-1	1	1	-1	-1	1	1	-1	-1	1	1	27	1	1	1	39	1	1	1	-1	-1	1
GO:CC	AP-type membrane coat adaptor complex	GO:0030119	12	2860	1	1	-1	-1	1	1	-1	-1	1	1	-1	-1	1	1	-1	-1	1	1	-1	-1	1	1	-1	-1	1	1	-1	-1	1	1	-1	-1	1	1	-1	-1	1	1	39	1	1	1	-1	-1	1
GO:CC	clathrin coat	GO:0030118	11	2860	1	1	-1	-1	1	1	-1	-1	1	1	-1	-1	1	1	-1	-1	1	1	-1	-1	1	1	-1	-1	1	1	-1	-1	1	1	-1	-1	1	1	-1	-1	1	1	39	1	1	1	-1	-1	1
GO:CC	coated vesicle	GO:0030135	20	2860	1	1	-1	-1	1	1	-1	-1	1	1	-1	-1	1	1	-1	-1	1	1	-1	-1	1	1	-1	-1	1	1	-1	-1	1	1	-1	-1	1	1	27	1	1	1	39	1	1	1	-1	-1	1
GO:CC	membrane coat	GO:0030117	25	2860	1	1	-1	-1	1	1	-1	-1	1	1	-1	-1	1	1	-1	-1	1	1	-1	-1	1	1	-1	-1	1	1	-1	-1	1	1	-1	-1	1	1	27	1	1	1	39	1	1	1	-1	-1	1
GO:CC	host cellular component	GO:0018995	42	2860	1	1	-1	-1	1	1	-1	-1	1	1	-1	-1	1	1	52	1	1	1	-1	-1	1	1	-1	-1	1	1	-1	-1	1	1	-1	-1	1	1	-1	-1	1	1	39	1	1	1	-1	-1	1
GO:CC	large ribosomal subunit	GO:0015934	19	2860	1	1	-1	-1	1	1	-1	-1	1	1	-1	-1	1	1	-1	-1	1	1	-1	-1	1	1	-1	-1	1	1	-1	-1	1	1	-1	-1	1	1	-1	-1	1	1	39	1	1	1	-1	-1	1
GO:CC	microtubule cytoskeleton	GO:0015630	85	2860	1	1	-1	-1	1	1	-1	-1	1	1	-1	-1	1	1	52	3	1	1	-1	-1	1	1	40	1	1	1	-1	-1	1	1	42	1	1	1	-1	-1	1	1	39	1	1	1	-1	-1	1
GO:CC	actin cytoskeleton	GO:0015629	38	2860	1	1	-1	-1	1	1	-1	-1	1	1	36	2	1	1	52	1	1	1	-1	-1	1	1	-1	-1	1	1	-1	-1	1	1	42	1	1	1	-1	-1	1	1	39	1	1	1	-1	-1	1
GO:CC	trans-Golgi network transport vesicle membrane	GO:0012510	4	2860	1	1	-1	-1	1	1	-1	-1	1	1	-1	-1	1	1	-1	-1	1	1	-1	-1	1	1	-1	-1	1	1	-1	-1	1	1	-1	-1	1	1	-1	-1	1	1	39	1	1	1	-1	-1	1
GO:CC	vesicle membrane	GO:0012506	33	2860	1	1	-1	-1	1	1	-1	-1	1	1	-1	-1	1	1	-1	-1	1	1	-1	-1	1	1	-1	-1	1	1	-1	-1	1	1	-1	-1	1	1	27	1	1	1	39	1	1	1	-1	-1	1
GO:CC	endomembrane system	GO:0012505	199	2860	1	1	-1	-1	1	1	-1	-1	1	1	-1	-1	1	1	52	2	1	1	-1	-1	1	1	40	2	1	1	-1	-1	1	1	42	3	1	1	27	3	1	1	39	4	1	1	-1	-1	1
GO:CC	clathrin-coated vesicle	GO:0030136	9	2860	1	1	-1	-1	1	1	-1	-1	1	1	-1	-1	1	1	-1	-1	1	1	-1	-1	1	1	-1	-1	1	1	-1	-1	1	1	-1	-1	1	1	-1	-1	1	1	39	1	1	1	-1	-1	1
GO:CC	trans-Golgi network transport vesicle	GO:0030140	4	2860	1	1	-1	-1	1	1	-1	-1	1	1	-1	-1	1	1	-1	-1	1	1	-1	-1	1	1	-1	-1	1	1	-1	-1	1	1	-1	-1	1	1	-1	-1	1	1	39	1	1	1	-1	-1	1
GO:CC	transport vesicle membrane	GO:0030658	10	2860	1	1	-1	-1	1	1	-1	-1	1	1	-1	-1	1	1	-1	-1	1	1	-1	-1	1	1	-1	-1	1	1	-1	-1	1	1	-1	-1	1	1	-1	-1	1	1	39	1	1	1	-1	-1	1
GO:CC	methyltransferase complex	GO:0034708	13	2860	1	1	-1	-1	1	1	-1	-1	1	1	-1	-1	1	1	-1	-1	1	1	-1	-1	1	1	-1	-1	1	1	-1	-1	1	1	-1	-1	1	1	-1	-1	1	1	39	1	1	1	-1	-1	1
GO:CC	host intracellular membrane-bounded organelle	GO:0033648	42	2860	1	1	-1	-1	1	1	-1	-1	1	1	-1	-1	1	1	52	1	1	1	-1	-1	1	1	-1	-1	1	1	-1	-1	1	1	-1	-1	1	1	-1	-1	1	1	39	1	1	1	-1	-1	1
GO:CC	host intracellular organelle	GO:0033647	42	2860	1	1	-1	-1	1	1	-1	-1	1	1	-1	-1	1	1	52	1	1	1	-1	-1	1	1	-1	-1	1	1	-1	-1	1	1	-1	-1	1	1	-1	-1	1	1	39	1	1	1	-1	-1	1
GO:CC	host intracellular part	GO:0033646	42	2860	1	1	-1	-1	1	1	-1	-1	1	1	-1	-1	1	1	52	1	1	1	-1	-1	1	1	-1	-1	1	1	-1	-1	1	1	-1	-1	1	1	-1	-1	1	1	39	1	1	1	-1	-1	1
GO:CC	host cell part	GO:0033643	42	2860	1	1	-1	-1	1	1	-1	-1	1	1	-1	-1	1	1	52	1	1	1	-1	-1	1	1	-1	-1	1	1	-1	-1	1	1	-1	-1	1	1	-1	-1	1	1	39	1	1	1	-1	-1	1
GO:CC	protein-DNA complex	GO:0032993	30	2860	1	1	-1	-1	1	1	-1	-1	1	1	36	1	1	1	-1	-1	1	1	20	1	1	1	-1	-1	1	1	-1	-1	1	1	-1	-1	1	1	-1	-1	1	1	39	1	1	1	-1	-1	1
GO:CC	tRNA (m1A) methyltransferase complex	GO:0031515	2	2860	1	1	-1	-1	1	1	-1	-1	1	1	-1	-1	1	1	-1	-1	1	1	-1	-1	1	1	-1	-1	1	1	-1	-1	1	1	-1	-1	1	1	-1	-1	1	1	39	1	1	1	-1	-1	1
GO:CC	protein acetyltransferase complex	GO:0031248	27	2860	1	1	-1	-1	1	1	-1	-1	1	1	-1	-1	1	1	-1	-1	1	1	-1	-1	1	1	-1	-1	1	1	-1	-1	1	1	-1	-1	1	1	-1	-1	1	1	39	1	1	1	-1	-1	1
GO:CC	clathrin-coated vesicle membrane	GO:0030665	6	2860	1	1	-1	-1	1	1	-1	-1	1	1	-1	-1	1	1	-1	-1	1	1	-1	-1	1	1	-1	-1	1	1	-1	-1	1	1	-1	-1	1	1	-1	-1	1	1	39	1	1	1	-1	-1	1
GO:CC	cytoplasmic vesicle membrane	GO:0030659	33	2860	1	1	-1	-1	1	1	-1	-1	1	1	-1	-1	1	1	-1	-1	1	1	-1	-1	1	1	-1	-1	1	1	-1	-1	1	1	-1	-1	1	1	27	1	1	1	39	1	1	1	-1	-1	1
GO:CC	Arp2/3 protein complex	GO:0005885	7	2860	1	1	-1	-1	1	1	-1	-1	1	1	-1	-1	1	1	-1	-1	1	1	-1	-1	1	1	-1	-1	1	1	-1	-1	1	1	-1	-1	1	1	-1	-1	1	1	39	1	1	1	-1	-1	1
GO:CC	microtubule	GO:0005874	34	2860	1	1	-1	-1	1	1	-1	-1	1	1	-1	-1	1	1	52	2	1	1	-1	-1	1	1	40	1	1	1	-1	-1	1	1	42	1	1	1	-1	-1	1	1	39	1	1	1	-1	-1	1
GO:CC	histone acetyltransferase complex	GO:0000123	24	2860	1	1	-1	-1	1	1	-1	-1	1	1	-1	-1	1	1	-1	-1	1	1	-1	-1	1	1	-1	-1	1	1	-1	-1	1	1	-1	-1	1	1	-1	-1	1	1	39	1	1	1	-1	-1	1
GO:CC	lytic vacuole	GO:0000323	8	2860	1	1	-1	-1	1	1	-1	-1	1	1	-1	-1	1	1	-1	-1	1	1	-1	-1	1	1	-1	-1	1	1	-1	-1	1	1	-1	-1	1	1	-1	-1	1	1	39	1	1	1	-1	-1	1
GO:CC	nucleosome	GO:0000786	28	2860	1	1	-1	-1	1	1	-1	-1	1	1	36	1	1	1	-1	-1	1	1	20	1	1	1	-1	-1	1	1	-1	-1	1	1	-1	-1	1	1	-1	-1	1	1	39	1	1	1	-1	-1	1
GO:CC	microtubule organizing center	GO:0005815	20	2860	1	1	-1	-1	1	1	-1	-1	1	1	-1	-1	1	1	52	1	1	1	-1	-1	1	1	-1	-1	1	1	-1	-1	1	1	-1	-1	1	1	-1	-1	1	1	39	1	1	1	-1	-1	1
GO:CC	Golgi-associated vesicle	GO:0005798	9	2860	1	1	-1	-1	1	1	-1	-1	1	1	-1	-1	1	1	-1	-1	1	1	-1	-1	1	1	-1	-1	1	1	-1	-1	1	1	-1	-1	1	1	27	1	1	1	39	1	1	1	-1	-1	1
GO:CC	Golgi apparatus	GO:0005794	71	2860	1	1	-1	-1	1	1	-1	-1	1	1	-1	-1	1	1	-1	-1	1	1	-1	-1	1	1	-1	-1	1	1	-1	-1	1	1	-1	-1	1	1	27	2	1	1	39	1	1	1	-1	-1	1
GO:CC	endoplasmic reticulum membrane	GO:0005789	67	2860	1	1	-1	-1	1	1	-1	-1	1	1	-1	-1	1	1	-1	-1	1	1	-1	-1	1	1	-1	-1	1	1	-1	-1	1	1	-1	-1	1	1	27	1	1	1	39	1	1	1	-1	-1	1
GO:CC	endoplasmic reticulum	GO:0005783	91	2860	1	1	-1	-1	1	1	-1	-1	1	1	-1	-1	1	1	-1	-1	1	1	-1	-1	1	1	-1	-1	1	1	-1	-1	1	1	-1	-1	1	1	27	1	1	1	39	3	1	1	-1	-1	1
GO:CC	vacuole	GO:0005773	17	2860	1	1	-1	-1	1	1	-1	-1	1	1	-1	-1	1	1	-1	-1	1	1	-1	-1	1	1	40	1	1	1	-1	-1	1	1	-1	-1	1	1	-1	-1	1	1	39	1	1	1	-1	-1	1
GO:CC	lysosome	GO:0005764	8	2860	1	1	-1	-1	1	1	-1	-1	1	1	-1	-1	1	1	-1	-1	1	1	-1	-1	1	1	-1	-1	1	1	-1	-1	1	1	-1	-1	1	1	-1	-1	1	1	39	1	1	1	-1	-1	1
GO:CC	chromatin	GO:0000785	70	2860	1	1	-1	-1	1	1	-1	-1	1	1	36	1	1	1	-1	-1	1	1	20	1	1	1	-1	-1	1	1	-1	-1	1	1	-1	-1	1	1	-1	-1	1	1	39	2	1	1	-1	-1	1
GO:CC	nucleolus	GO:0005730	25	2860	1	1	-1	-1	1	1	-1	-1	1	1	-1	-1	1	1	-1	-1	1	1	-1	-1	1	1	-1	-1	1	1	-1	-1	1	1	-1	-1	1	1	-1	-1	1	1	39	1	1	1	-1	-1	1
GO:CC	chromosome	GO:0005694	115	2860	1	1	-1	-1	1	1	-1	-1	1	1	36	1	1	1	-1	-1	1	1	20	1	1	1	-1	-1	1	1	-1	-1	1	1	-1	-1	1	1	-1	-1	1	1	39	2	1	1	-1	-1	1
GO:CC	gamma-tubulin complex	GO:0000930	2	2860	1	1	-1	-1	1	1	-1	-1	1	1	-1	-1	1	1	-1	-1	1	1	-1	-1	1	1	-1	-1	1	1	-1	-1	1	1	-1	-1	1	1	-1	-1	1	1	39	1	1	1	-1	-1	1
GO:CC	endosome	GO:0005768	21	2860	1	1	-1	-1	1	1	-1	-1	1	1	-1	-1	1	1	-1	-1	1	1	-1	-1	1	1	-1	-1	1	1	-1	-1	1	1	-1	-1	1	1	27	1	1	1	-1	-1	1	1	-1	-1	1
GO:CC	mitochondrial intermembrane space	GO:0005758	9	2860	1	1	-1	-1	1	1	-1	-1	1	1	-1	-1	1	1	-1	-1	1	1	-1	-1	1	1	-1	-1	1	1	-1	-1	1	1	-1	-1	1	1	-1	-1	1	1	-1	-1	1	1	-1	-1	1
GO:CC	mitochondrial envelope	GO:0005740	84	2860	1	1	-1	-1	1	1	-1	-1	1	1	-1	-1	1	1	52	2	1	1	-1	-1	1	1	40	1	1	1	-1	-1	1	1	42	1	1	1	-1	-1	1	1	-1	-1	1	1	-1	-1	1
GO:CC	Golgi membrane	GO:0000139	31	2860	1	1	-1	-1	1	1	-1	-1	1	1	-1	-1	1	1	-1	-1	1	1	-1	-1	1	1	-1	-1	1	1	-1	-1	1	1	-1	-1	1	1	27	1	1	1	-1	-1	1	1	-1	-1	1
GO:CC	mitochondrial outer membrane	GO:0005741	13	2860	1	1	-1	-1	1	1	-1	-1	1	1	-1	-1	1	1	-1	-1	1	1	-1	-1	1	1	-1	-1	1	1	-1	-1	1	1	-1	-1	1	1	-1	-1	1	1	-1	-1	1	1	-1	-1	1
GO:CC	organelle envelope	GO:0031967	98	2860	1	1	-1	-1	1	1	-1	-1	1	1	-1	-1	1	1	52	2	1	1	-1	-1	1	1	40	1	1	1	-1	-1	1	1	42	1	1	1	-1	-1	1	1	-1	-1	1	1	-1	-1	1
GO:CC	mitochondrial membrane	GO:0031966	75	2860	1	1	-1	-1	1	1	-1	-1	1	1	-1	-1	1	1	52	2	1	1	-1	-1	1	1	40	1	1	1	-1	-1	1	1	42	1	1	1	-1	-1	1	1	-1	-1	1	1	-1	-1	1
GO:CC	organelle outer membrane	GO:0031968	13	2860	1	1	-1	-1	1	1	-1	-1	1	1	-1	-1	1	1	-1	-1	1	1	-1	-1	1	1	-1	-1	1	1	-1	-1	1	1	-1	-1	1	1	-1	-1	1	1	-1	-1	1	1	-1	-1	1
GO:CC	COPI-coated vesicle	GO:0030137	5	2860	1	1	-1	-1	1	1	-1	-1	1	1	-1	-1	1	1	-1	-1	1	1	-1	-1	1	1	-1	-1	1	1	-1	-1	1	1	-1	-1	1	1	27	1	1	1	-1	-1	1	1	-1	-1	1
GO:CC	COPI vesicle coat	GO:0030126	5	2860	1	1	-1	-1	1	1	-1	-1	1	1	-1	-1	1	1	-1	-1	1	1	-1	-1	1	1	-1	-1	1	1	-1	-1	1	1	-1	-1	1	1	27	1	1	1	-1	-1	1	1	-1	-1	1
GO:CC	TRAPP complex	GO:0030008	5	2860	1	1	-1	-1	1	1	-1	-1	1	1	-1	-1	1	1	-1	-1	1	1	-1	-1	1	1	-1	-1	1	1	-1	-1	1	1	-1	-1	1	1	27	1	1	1	-1	-1	1	1	-1	-1	1
GO:CC	outer membrane	GO:0019867	14	2860	1	1	-1	-1	1	1	-1	-1	1	1	-1	-1	1	1	-1	-1	1	1	-1	-1	1	1	-1	-1	1	1	-1	-1	1	1	-1	-1	1	1	-1	-1	1	1	-1	-1	1	1	-1	-1	1
GO:CC	organelle envelope lumen	GO:0031970	9	2860	1	1	-1	-1	1	1	-1	-1	1	1	-1	-1	1	1	-1	-1	1	1	-1	-1	1	1	-1	-1	1	1	-1	-1	1	1	-1	-1	1	1	-1	-1	1	1	-1	-1	1	1	-1	-1	1
GO:CC	extrinsic component of membrane	GO:0019898	4	2860	1	1	-1	-1	1	1	-1	-1	1	1	-1	-1	1	1	52	1	1	1	-1	-1	1	1	40	1	1	1	-1	-1	1	1	42	1	1	1	-1	-1	1	1	-1	-1	1	1	-1	-1	1
GO:CC	extrinsic component of plasma membrane	GO:0019897	2	2860	1	1	-1	-1	1	1	-1	-1	1	1	-1	-1	1	1	52	1	1	1	-1	-1	1	1	40	1	1	1	-1	-1	1	1	42	1	1	1	-1	-1	1	1	-1	-1	1	1	-1	-1	1
GO:CC	organelle inner membrane	GO:0019866	53	2860	1	1	-1	-1	1	1	-1	-1	1	1	-1	-1	1	1	52	1	1	1	-1	-1	1	1	-1	-1	1	1	-1	-1	1	1	-1	-1	1	1	-1	-1	1	1	-1	-1	1	1	-1	-1	1
GO:CC	cytoplasmic side of plasma membrane	GO:0009898	2	2860	1	1	-1	-1	1	1	-1	-1	1	1	-1	-1	1	1	52	1	1	1	-1	-1	1	1	40	1	1	1	-1	-1	1	1	42	1	1	1	-1	-1	1	1	-1	-1	1	1	-1	-1	1
GO:CC	heterotrimeric G-protein complex	GO:0005834	2	2860	1	1	-1	-1	1	1	-1	-1	1	1	-1	-1	1	1	52	1	1	1	-1	-1	1	1	40	1	1	1	-1	-1	1	1	42	1	1	1	-1	-1	1	1	-1	-1	1	1	-1	-1	1
GO:CC	mitochondrial inner membrane	GO:0005743	53	2860	1	1	-1	-1	1	1	-1	-1	1	1	-1	-1	1	1	52	1	1	1	-1	-1	1	1	-1	-1	1	1	-1	-1	1	1	-1	-1	1	1	-1	-1	1	1	-1	-1	1	1	-1	-1	1
GO:CC	synaptic cleft	GO:0043083	1	2860	1	1	-1	-1	1	1	-1	-1	1	1	-1	-1	1	1	52	1	1	1	-1	-1	1	1	-1	-1	1	1	-1	-1	1	1	-1	-1	1	1	-1	-1	1	1	-1	-1	1	1	-1	-1	1
GO:CC	neuron projection	GO:0043005	2	2860	1	1	-1	-1	1	1	-1	-1	1	1	-1	-1	1	1	52	1	1	1	-1	-1	1	1	-1	-1	1	1	-1	-1	1	1	-1	-1	1	1	-1	-1	1	1	-1	-1	1	1	-1	-1	1
GO:CC	sodium channel complex	GO:0034706	2	2860	1	1	-1	-1	1	1	-1	-1	1	1	-1	-1	1	1	52	1	1	1	-1	-1	1	1	40	1	1	1	-1	-1	1	1	42	1	1	1	-1	-1	1	1	-1	-1	1	1	-1	-1	1
GO:CC	neuromuscular junction	GO:0031594	1	2860	1	1	-1	-1	1	1	-1	-1	1	1	-1	-1	1	1	52	1	1	1	-1	-1	1	1	-1	-1	1	1	-1	-1	1	1	-1	-1	1	1	-1	-1	1	1	-1	-1	1	1	-1	-1	1
GO:CC	extrinsic component of cytoplasmic side of plasma membrane	GO:0031234	2	2860	1	1	-1	-1	1	1	-1	-1	1	1	-1	-1	1	1	52	1	1	1	-1	-1	1	1	40	1	1	1	-1	-1	1	1	42	1	1	1	-1	-1	1	1	-1	-1	1	1	-1	-1	1
GO:CC	voltage-gated sodium channel complex	GO:0001518	2	2860	1	1	-1	-1	1	1	-1	-1	1	1	-1	-1	1	1	52	1	1	1	-1	-1	1	1	40	1	1	1	-1	-1	1	1	42	1	1	1	-1	-1	1	1	-1	-1	1	1	-1	-1	1
GO:CC	GTPase complex	GO:1905360	2	2860	1	1	-1	-1	1	1	-1	-1	1	1	-1	-1	1	1	52	1	1	1	-1	-1	1	1	40	1	1	1	-1	-1	1	1	42	1	1	1	-1	-1	1	1	-1	-1	1	1	-1	-1	1
GO:CC	cytoplasmic side of membrane	GO:0098562	2	2860	1	1	-1	-1	1	1	-1	-1	1	1	-1	-1	1	1	52	1	1	1	-1	-1	1	1	40	1	1	1	-1	-1	1	1	42	1	1	1	-1	-1	1	1	-1	-1	1	1	-1	-1	1
GO:CC	side of membrane	GO:0098552	3	2860	1	1	-1	-1	1	1	-1	-1	1	1	-1	-1	1	1	52	1	1	1	-1	-1	1	1	40	1	1	1	-1	-1	1	1	42	1	1	1	-1	-1	1	1	-1	-1	1	1	-1	-1	1
GO:CC	cytosol	GO:0005829	35	2860	1	1	-1	-1	1	1	-1	-1	1	1	-1	-1	1	1	-1	-1	1	1	20	1	1	1	-1	-1	1	1	-1	-1	1	1	-1	-1	1	1	-1	-1	1	1	-1	-1	1	1	-1	-1	1
GO:CC	extracellular matrix	GO:0031012	4	2860	1	1	-1	-1	1	1	-1	-1	1	1	36	1	1	1	-1	-1	1	1	-1	-1	1	1	-1	-1	1	1	-1	-1	1	1	-1	-1	1	1	-1	-1	1	1	-1	-1	1	1	-1	-1	1
GO:CC	external encapsulating structure	GO:0030312	4	2860	1	1	-1	-1	1	1	-1	-1	1	1	36	1	1	1	-1	-1	1	1	-1	-1	1	1	-1	-1	1	1	-1	-1	1	1	-1	-1	1	1	-1	-1	1	1	-1	-1	1	1	-1	-1	1
GO:CC	secretory granule	GO:0030141	2	2860	1	1	-1	-1	1	1	-1	-1	1	1	-1	-1	1	1	-1	-1	1	1	-1	-1	1	1	-1	-1	1	1	-1	-1	1	1	42	1	1	1	-1	-1	1	1	-1	-1	1	1	-1	-1	1
GO:CC	ATPase dependent transmembrane transport complex	GO:0098533	16	2860	1	1	-1	-1	1	1	-1	-1	1	1	-1	-1	1	1	-1	-1	1	1	-1	-1	1	1	40	2	1	1	22	1	1	1	42	1	1	1	-1	-1	1	1	-1	-1	1	1	-1	-1	1
GO:CC	cation-transporting ATPase complex	GO:0090533	15	2860	1	1	-1	-1	1	1	-1	-1	1	1	-1	-1	1	1	-1	-1	1	1	-1	-1	1	1	40	2	1	1	22	1	1	1	42	1	1	1	-1	-1	1	1	-1	-1	1	1	-1	-1	1
GO:CC	transcription regulator complex	GO:0005667	46	2860	1	1	-1	-1	1	1	-1	-1	1	1	-1	-1	1	1	-1	-1	1	1	-1	-1	1	1	-1	-1	1	1	-1	-1	1	1	-1	-1	1	1	27	1	1	1	-1	-1	1	1	-1	-1	1
GO:CC	nucleoplasm	GO:0005654	49	2860	1	1	-1	-1	1	1	-1	-1	1	1	-1	-1	1	1	-1	-1	1	1	-1	-1	1	1	-1	-1	1	1	-1	-1	1	1	-1	-1	1	1	27	1	1	1	-1	-1	1	1	-1	-1	1
GO:CC	DNA-directed RNA polymerase complex	GO:0000428	28	2860	1	1	-1	-1	1	1	-1	-1	1	1	-1	-1	1	1	-1	-1	1	1	-1	-1	1	1	-1	-1	1	1	-1	-1	1	1	-1	-1	1	1	27	1	1	1	-1	-1	1	1	-1	-1	1
GO:CC	RNA polymerase II, holoenzyme	GO:0016591	23	2860	1	1	-1	-1	1	1	-1	-1	1	1	-1	-1	1	1	-1	-1	1	1	-1	-1	1	1	-1	-1	1	1	-1	-1	1	1	-1	-1	1	1	27	1	1	1	-1	-1	1	1	-1	-1	1
GO:CC	proton-transporting V-type ATPase complex	GO:0033176	12	2860	1	1	-1	-1	1	1	-1	-1	1	1	-1	-1	1	1	-1	-1	1	1	-1	-1	1	1	40	1	1	1	-1	-1	1	1	-1	-1	1	1	-1	-1	1	1	-1	-1	1	1	-1	-1	1
GO:CC	vacuolar proton-transporting V-type ATPase complex	GO:0016471	4	2860	1	1	-1	-1	1	1	-1	-1	1	1	-1	-1	1	1	-1	-1	1	1	-1	-1	1	1	40	1	1	1	-1	-1	1	1	-1	-1	1	1	-1	-1	1	1	-1	-1	1	1	-1	-1	1
GO:CC	proton-transporting two-sector ATPase complex	GO:0016469	14	2860	1	1	-1	-1	1	1	-1	-1	1	1	-1	-1	1	1	-1	-1	1	1	-1	-1	1	1	40	1	1	1	-1	-1	1	1	-1	-1	1	1	-1	-1	1	1	-1	-1	1	1	-1	-1	1
GO:CC	ATPase complex	GO:1904949	30	2860	1	1	-1	-1	1	1	-1	-1	1	1	-1	-1	1	1	-1	-1	1	1	-1	-1	1	1	40	1	1	1	-1	-1	1	1	-1	-1	1	1	-1	-1	1	1	-1	-1	1	1	-1	-1	1
GO:CC	vacuolar membrane	GO:0005774	14	2860	1	1	-1	-1	1	1	-1	-1	1	1	-1	-1	1	1	-1	-1	1	1	-1	-1	1	1	40	1	1	1	-1	-1	1	1	-1	-1	1	1	-1	-1	1	1	-1	-1	1	1	-1	-1	1
KEGG	Virion - Ebolavirus and Lyssavirus	KEGG:03265	3	1551	1	1	-1	-1	1	1	-1	-1	1	1	-1	-1	0.000836419	0.000836419	8	2	0.115680113	0.115680113	6	1	0.242457751	0.242457751	9	1	1	1	-1	-1	0.307683882	0.307683882	10	1	1	1	-1	-1	1	1	-1	-1	1	1	-1	-1	1
KEGG	ECM-receptor interaction	KEGG:04512	2	1551	1	1	-1	-1	1	1	-1	-1	0.003620557	0.003620557	17	2	1	1	-1	-1	1	1	-1	-1	1	1	-1	-1	1	1	-1	-1	1	1	-1	-1	1	1	-1	-1	1	1	-1	-1	1	1	-1	-1	1
KEGG	Arginine biosynthesis	KEGG:00220	6	1551	1	1	-1	-1	1	1	-1	-1	1	1	-1	-1	1	1	-1	-1	1	1	-1	-1	1	1	-1	-1	0.006570472	0.006570472	8	2	1	1	-1	-1	1	1	-1	-1	1	1	-1	-1	1	1	-1	-1	1
KEGG	Nitrogen metabolism	KEGG:00910	7	1551	1	1	-1	-1	1	1	-1	-1	1	1	17	1	1	1	-1	-1	0.268183716	0.268183716	6	1	1	1	-1	-1	0.009174892	0.009174892	8	2	1	1	-1	-1	1	1	-1	-1	1	1	-1	-1	1	1	-1	-1	1
KEGG	Phototransduction - fly	KEGG:04745	11	1551	1	1	-1	-1	1	1	-1	-1	0.18786978	0.18786978	17	2	0.66565451	0.66565451	8	1	1	1	-1	-1	0.022443027	0.022443027	9	2	1	1	-1	-1	1	1	10	1	1	1	18	1	1	1	-1	-1	0.96452406	0.96452406	10	1	1
KEGG	Fatty acid metabolism	KEGG:01212	24	1551	1	1	-1	-1	1	1	-1	-1	0.061506464	0.061506464	17	3	1	1	-1	-1	1	1	-1	-1	1	1	-1	-1	1	1	8	1	1	1	-1	-1	1	1	18	1	1	1	-1	-1	1	1	-1	-1	1
KEGG	Glycerophospholipid metabolism	KEGG:00564	23	1551	1	1	-1	-1	1	1	-1	-1	1	1	-1	-1	0.066977277	0.066977277	8	2	1	1	-1	-1	1	1	9	1	1	1	8	1	1	1	10	1	1	1	-1	-1	1	1	-1	-1	1	1	-1	-1	1
KEGG	Phosphatidylinositol signaling system	KEGG:04070	20	1551	1	1	-1	-1	1	1	-1	-1	1	1	-1	-1	1	1	8	1	1	1	-1	-1	0.075450705	0.075450705	9	2	1	1	-1	-1	1	1	10	1	1	1	-1	-1	1	1	-1	-1	1	1	-1	-1	1
KEGG	Circadian rhythm - fly	KEGG:04711	2	1551	1	1	-1	-1	1	1	-1	-1	0.697862357	0.697862357	17	1	1	1	-1	-1	0.07724465	0.07724465	6	1	1	1	-1	-1	0.195559993	0.195559993	8	1	1	1	-1	-1	1	1	-1	-1	1	1	-1	-1	1	1	-1	-1	1
KEGG	Longevity regulating pathway - multiple species	KEGG:04213	22	1551	1	1	-1	-1	1	1	-1	-1	1	1	17	1	1	1	-1	-1	0.822729185	0.822729185	6	1	1	1	9	1	1	1	-1	-1	0.1291397	0.1291397	10	2	1	1	18	1	1	1	20	1	1	1	-1	-1	1
KEGG	Biosynthesis of amino acids	KEGG:01230	30	1551	1	1	-1	-1	1	1	-1	-1	1	1	-1	-1	1	1	-1	-1	1	1	-1	-1	1	1	-1	-1	0.17905181	0.17905181	8	2	1	1	-1	-1	1	1	-1	-1	1	1	-1	-1	1	1	-1	-1	1
KEGG	Neuroactive ligand-receptor interaction	KEGG:04080	33	1551	1	1	-1	-1	1	1	-1	-1	1	1	17	1	1	1	-1	-1	1	1	-1	-1	0.201589715	0.201589715	9	2	1	1	8	1	1	1	-1	-1	1	1	-1	-1	1	1	-1	-1	1	1	-1	-1	1
KEGG	MAPK signaling pathway - fly	KEGG:04013	40	1551	1	1	-1	-1	1	1	-1	-1	1	1	-1	-1	1	1	-1	-1	1	1	-1	-1	1	1	-1	-1	1	1	-1	-1	1	1	-1	-1	0.28759062	0.28759062	18	3	1	1	-1	-1	0.358556479	0.358556479	10	2	1
KEGG	Notch signaling pathway	KEGG:04330	13	1551	1	1	-1	-1	1	1	-1	-1	1	1	-1	-1	1	1	-1	-1	1	1	-1	-1	1	1	-1	-1	1	1	-1	-1	1	1	-1	-1	1	1	18	1	0.328301972	0.328301972	20	2	1	1	10	1	1
KEGG	Starch and sucrose metabolism	KEGG:00500	10	1551	1	1	-1	-1	1	1	-1	-1	1	1	17	1	1	1	-1	-1	1	1	-1	-1	1	1	-1	-1	1	1	-1	-1	1	1	-1	-1	1	1	18	1	1	1	-1	-1	0.87938052	0.87938052	10	1	1
KEGG	Insect hormone biosynthesis	KEGG:00981	9	1551	1	1	-1	-1	1	1	-1	-1	1	1	-1	-1	1	1	-1	-1	0.343697047	0.343697047	6	1	1	1	-1	-1	0.866221802	0.866221802	8	1	1	1	-1	-1	1	1	-1	-1	1	1	20	1	1	1	-1	-1	1
KEGG	Lysosome	KEGG:04142	42	1551	1	1	-1	-1	1	1	-1	-1	1	1	17	1	1	1	8	1	1	1	-1	-1	1	1	9	1	1	1	-1	-1	0.449218988	0.449218988	10	2	1	1	18	1	1	1	-1	-1	1	1	-1	-1	1
KEGG	Terpenoid backbone biosynthesis	KEGG:00900	12	1551	1	1	-1	-1	1	1	-1	-1	1	1	-1	-1	1	1	-1	-1	0.456051118	0.456051118	6	1	1	1	-1	-1	1	1	8	1	1	1	-1	-1	1	1	18	1	1	1	-1	-1	1	1	-1	-1	1
KEGG	Ether lipid metabolism	KEGG:00565	7	1551	1	1	-1	-1	1	1	-1	-1	1	1	-1	-1	1	1	-1	-1	1	1	-1	-1	1	1	-1	-1	0.676774519	0.676774519	8	1	1	1	-1	-1	1	1	-1	-1	1	1	-1	-1	1	1	-1	-1	1
KEGG	Glycosaminoglycan biosynthesis - heparan sulfate / heparin	KEGG:00534	7	1551	1	1	-1	-1	1	1	-1	-1	1	1	-1	-1	1	1	-1	-1	1	1	-1	-1	1	1	-1	-1	1	1	-1	-1	0.709643777	0.709643777	10	1	1	1	-1	-1	1	1	-1	-1	1	1	-1	-1	1
KEGG	Galactose metabolism	KEGG:00052	10	1551	1	1	-1	-1	1	1	-1	-1	1	1	17	1	1	1	-1	-1	1	1	-1	-1	1	1	-1	-1	1	1	-1	-1	1	1	-1	-1	1	1	18	1	1	1	-1	-1	0.87938052	0.87938052	10	1	1
KEGG	Hippo signaling pathway - multiple species	KEGG:04392	10	1551	1	1	-1	-1	1	1	-1	-1	1	1	-1	-1	1	1	-1	-1	1	1	-1	-1	1	1	-1	-1	1	1	-1	-1	1	1	-1	-1	1	1	18	1	1	1	-1	-1	0.87938052	0.87938052	10	1	1
KEGG	Oxidative phosphorylation	KEGG:00190	73	1551	1	1	-1	-1	1	1	-1	-1	1	1	-1	-1	1	1	8	1	1	1	-1	-1	0.888808319	0.888808319	9	2	1	1	-1	-1	1	1	10	1	1	1	18	2	1	1	20	2	1	1	10	2	1
KEGG	Inositol phosphate metabolism	KEGG:00562	24	1551	1	1	-1	-1	1	1	-1	-1	1	1	-1	-1	1	1	-1	-1	0.894637012	0.894637012	6	1	1	1	-1	-1	1	1	-1	-1	1	1	-1	-1	1	1	-1	-1	1	1	-1	-1	1	1	-1	-1	1
KEGG	Biosynthesis of unsaturated fatty acids	KEGG:01040	10	1551	1	1	-1	-1	1	1	-1	-1	1	1	17	1	1	1	-1	-1	1	1	-1	-1	1	1	-1	-1	0.960301066	0.960301066	8	1	1	1	-1	-1	1	1	-1	-1	1	1	-1	-1	1	1	-1	-1	1
KEGG	Alanine, aspartate and glutamate metabolism	KEGG:00250	10	1551	1	1	-1	-1	1	1	-1	-1	1	1	-1	-1	1	1	-1	-1	1	1	-1	-1	1	1	-1	-1	0.960301066	0.960301066	8	1	1	1	-1	-1	1	1	-1	-1	1	1	20	1	1	1	-1	-1	1
KEGG	RNA polymerase	KEGG:03020	23	1551	1	1	-1	-1	1	1	-1	-1	1	1	-1	-1	1	1	-1	-1	1	1	-1	-1	1	1	-1	-1	1	1	-1	-1	1	1	-1	-1	1	1	-1	-1	0.985816878	0.985816878	20	2	1	1	-1	-1	1
KEGG	Motor proteins	KEGG:04814	50	1551	1	1	-1	-1	1	1	-1	-1	1	1	17	2	1	1	8	1	1	1	-1	-1	1	1	-1	-1	1	1	-1	-1	1	1	10	1	1	1	-1	-1	1	1	20	1	1	1	-1	-1	1
KEGG	Toll and Imd signaling pathway	KEGG:04624	28	1551	1	1	-1	-1	1	1	-1	-1	1	1	-1	-1	1	1	-1	-1	1	1	-1	-1	1	1	-1	-1	1	1	-1	-1	1	1	-1	-1	1	1	18	2	1	1	20	1	1	1	10	1	1
KEGG	Butanoate metabolism	KEGG:00650	9	1551	1	1	-1	-1	1	1	-1	-1	1	1	-1	-1	1	1	-1	-1	1	1	-1	-1	1	1	-1	-1	1	1	-1	-1	1	1	-1	-1	1	1	-1	-1	1	1	20	1	1	1	-1	-1	1
KEGG	Metabolic pathways	KEGG:01100	485	1551	1	1	-1	-1	1	1	-1	-1	1	1	17	9	1	1	8	2	1	1	6	2	1	1	9	4	1	1	8	5	1	1	10	3	1	1	18	8	1	1	20	5	1	1	10	4	1
KEGG	Ribosome biogenesis in eukaryotes	KEGG:03008	35	1551	1	1	-1	-1	1	1	-1	-1	1	1	-1	-1	1	1	-1	-1	1	1	-1	-1	1	1	-1	-1	1	1	-1	-1	1	1	-1	-1	1	1	-1	-1	1	1	20	1	1	1	-1	-1	1
KEGG	Ribosome	KEGG:03010	98	1551	1	1	-1	-1	1	1	-1	-1	1	1	-1	-1	1	1	-1	-1	1	1	-1	-1	1	1	-1	-1	1	1	-1	-1	1	1	-1	-1	1	1	18	1	1	1	20	1	1	1	10	1	1
KEGG	RNA degradation	KEGG:03018	37	1551	1	1	-1	-1	1	1	-1	-1	1	1	-1	-1	1	1	-1	-1	1	1	-1	-1	1	1	-1	-1	1	1	-1	-1	1	1	-1	-1	1	1	-1	-1	1	1	20	1	1	1	-1	-1	1
KEGG	ATP-dependent chromatin remodeling	KEGG:03082	44	1551	1	1	-1	-1	1	1	-1	-1	1	1	17	1	1	1	-1	-1	1	1	-1	-1	1	1	-1	-1	1	1	-1	-1	1	1	-1	-1	1	1	-1	-1	1	1	20	2	1	1	-1	-1	1
KEGG	Polycomb repressive complex	KEGG:03083	16	1551	1	1	-1	-1	1	1	-1	-1	1	1	-1	-1	1	1	-1	-1	1	1	-1	-1	1	1	-1	-1	1	1	-1	-1	1	1	-1	-1	1	1	-1	-1	1	1	20	1	1	1	-1	-1	1
KEGG	Viral life cycle - HIV-1	KEGG:03250	16	1551	1	1	-1	-1	1	1	-1	-1	1	1	-1	-1	1	1	-1	-1	1	1	-1	-1	1	1	-1	-1	1	1	-1	-1	1	1	-1	-1	1	1	-1	-1	1	1	20	1	1	1	-1	-1	1
KEGG	Ubiquitin mediated proteolysis	KEGG:04120	63	1551	1	1	-1	-1	1	1	-1	-1	1	1	-1	-1	1	1	-1	-1	1	1	-1	-1	1	1	-1	-1	1	1	-1	-1	1	1	-1	-1	1	1	-1	-1	1	1	20	1	1	1	-1	-1	1
KEGG	Protein processing in endoplasmic reticulum	KEGG:04141	73	1551	1	1	-1	-1	1	1	-1	-1	1	1	17	1	1	1	-1	-1	1	1	6	1	1	1	-1	-1	1	1	-1	-1	1	1	10	1	1	1	-1	-1	1	1	20	1	1	1	-1	-1	1
KEGG	Endocytosis	KEGG:04144	65	1551	1	1	-1	-1	1	1	-1	-1	1	1	-1	-1	1	1	-1	-1	1	1	-1	-1	1	1	-1	-1	1	1	-1	-1	1	1	-1	-1	1	1	-1	-1	1	1	20	2	1	1	-1	-1	1
KEGG	Wnt signaling pathway	KEGG:04310	38	1551	1	1	-1	-1	1	1	-1	-1	1	1	-1	-1	1	1	-1	-1	1	1	-1	-1	1	1	-1	-1	1	1	-1	-1	1	1	-1	-1	1	1	18	1	1	1	20	1	1	1	10	1	1
KEGG	Hedgehog signaling pathway - fly	KEGG:04341	13	1551	1	1	-1	-1	1	1	-1	-1	1	1	17	1	1	1	-1	-1	1	1	-1	-1	1	1	-1	-1	1	1	-1	-1	1	1	-1	-1	1	1	-1	-1	1	1	20	1	1	1	-1	-1	1
KEGG	TGF-beta signaling pathway	KEGG:04350	22	1551	1	1	-1	-1	1	1	-1	-1	1	1	-1	-1	1	1	-1	-1	1	1	-1	-1	1	1	-1	-1	1	1	-1	-1	1	1	-1	-1	1	1	-1	-1	1	1	20	1	1	1	-1	-1	1
KEGG	Propanoate metabolism	KEGG:00640	14	1551	1	1	-1	-1	1	1	-1	-1	1	1	-1	-1	1	1	-1	-1	1	1	-1	-1	1	1	-1	-1	1	1	-1	-1	1	1	-1	-1	1	1	-1	-1	1	1	20	1	1	1	-1	-1	1
KEGG	Pyruvate metabolism	KEGG:00620	16	1551	1	1	-1	-1	1	1	-1	-1	1	1	-1	-1	1	1	-1	-1	1	1	-1	-1	1	1	-1	-1	1	1	-1	-1	1	1	-1	-1	1	1	-1	-1	1	1	20	1	1	1	-1	-1	1
KEGG	KEGG root term	KEGG:00000	1551	1551	1	1	-1	-1	1	1	-1	-1	1	1	17	17	1	1	8	8	1	1	6	6	1	1	9	9	1	1	8	8	1	1	10	10	1	1	18	18	1	1	20	20	1	1	10	10	1
KEGG	Glycolysis / Gluconeogenesis	KEGG:00010	24	1551	1	1	-1	-1	1	1	-1	-1	1	1	-1	-1	1	1	-1	-1	1	1	-1	-1	1	1	-1	-1	1	1	-1	-1	1	1	-1	-1	1	1	-1	-1	1	1	20	1	1	1	-1	-1	1
KEGG	Purine metabolism	KEGG:00230	35	1551	1	1	-1	-1	1	1	-1	-1	1	1	-1	-1	1	1	-1	-1	1	1	-1	-1	1	1	9	1	1	1	-1	-1	1	1	10	1	1	1	18	1	1	1	20	1	1	1	-1	-1	1
KEGG	Cysteine and methionine metabolism	KEGG:00270	23	1551	1	1	-1	-1	1	1	-1	-1	1	1	-1	-1	1	1	-1	-1	1	1	-1	-1	1	1	-1	-1	1	1	-1	-1	1	1	-1	-1	1	1	-1	-1	1	1	20	1	1	1	-1	-1	1
KEGG	Valine, leucine and isoleucine degradation	KEGG:00280	21	1551	1	1	-1	-1	1	1	-1	-1	1	1	17	1	1	1	-1	-1	1	1	-1	-1	1	1	-1	-1	1	1	-1	-1	1	1	-1	-1	1	1	-1	-1	1	1	20	1	1	1	-1	-1	1
KEGG	SNARE interactions in vesicular transport	KEGG:04130	11	1551	1	1	-1	-1	1	1	-1	-1	1	1	-1	-1	1	1	-1	-1	1	1	-1	-1	1	1	-1	-1	1	1	-1	-1	1	1	-1	-1	1	1	18	1	1	1	-1	-1	1	1	-1	-1	1
KEGG	Basal transcription factors	KEGG:03022	24	1551	1	1	-1	-1	1	1	-1	-1	1	1	-1	-1	1	1	-1	-1	1	1	-1	-1	1	1	-1	-1	1	1	-1	-1	1	1	-1	-1	1	1	18	1	1	1	-1	-1	1	1	-1	-1	1
KEGG	Carbon metabolism	KEGG:01200	51	1551	1	1	-1	-1	1	1	-1	-1	1	1	-1	-1	1	1	-1	-1	1	1	-1	-1	1	1	-1	-1	1	1	-1	-1	1	1	-1	-1	1	1	18	1	1	1	-1	-1	1	1	-1	-1	1
KEGG	Glycerolipid metabolism	KEGG:00561	19	1551	1	1	-1	-1	1	1	-1	-1	1	1	-1	-1	1	1	8	1	1	1	-1	-1	1	1	9	1	1	1	8	1	1	1	10	1	1	1	18	1	1	1	-1	-1	1	1	-1	-1	1
KEGG	Fatty acid degradation	KEGG:00071	16	1551	1	1	-1	-1	1	1	-1	-1	1	1	17	1	1	1	-1	-1	1	1	-1	-1	1	1	-1	-1	1	1	-1	-1	1	1	-1	-1	1	1	18	1	1	1	-1	-1	1	1	-1	-1	1
KEGG	Fatty acid biosynthesis	KEGG:00061	6	1551	1	1	-1	-1	1	1	-1	-1	1	1	17	1	1	1	-1	-1	1	1	-1	-1	1	1	-1	-1	1	1	-1	-1	1	1	-1	-1	1	1	18	1	1	1	-1	-1	1	1	-1	-1	1
KEGG	Fructose and mannose metabolism	KEGG:00051	9	1551	1	1	-1	-1	1	1	-1	-1	1	1	-1	-1	1	1	-1	-1	1	1	-1	-1	1	1	-1	-1	1	1	-1	-1	1	1	-1	-1	1	1	18	1	1	1	-1	-1	1	1	-1	-1	1
KEGG	Pentose phosphate pathway	KEGG:00030	15	1551	1	1	-1	-1	1	1	-1	-1	1	1	17	1	1	1	-1	-1	1	1	-1	-1	1	1	-1	-1	1	1	-1	-1	1	1	-1	-1	1	1	18	1	1	1	-1	-1	1	1	10	1	1
KEGG	Glycosaminoglycan degradation	KEGG:00531	8	1551	1	1	-1	-1	1	1	-1	-1	1	1	-1	-1	1	1	-1	-1	1	1	-1	-1	1	1	-1	-1	1	1	-1	-1	1	1	-1	-1	1	1	18	1	1	1	-1	-1	1	1	-1	-1	1
KEGG	Phagosome	KEGG:04145	40	1551	1	1	-1	-1	1	1	-1	-1	1	1	17	1	1	1	8	1	1	1	-1	-1	1	1	9	1	1	1	-1	-1	1	1	10	1	1	1	18	1	1	1	-1	-1	1	1	-1	-1	1
KEGG	Peroxisome	KEGG:04146	34	1551	1	1	-1	-1	1	1	-1	-1	1	1	-1	-1	1	1	-1	-1	1	1	-1	-1	1	1	-1	-1	1	1	-1	-1	1	1	-1	-1	1	1	18	1	1	1	-1	-1	1	1	-1	-1	1
KEGG	Hippo signaling pathway - fly	KEGG:04391	22	1551	1	1	-1	-1	1	1	-1	-1	1	1	17	1	1	1	8	1	1	1	-1	-1	1	1	-1	-1	1	1	-1	-1	1	1	10	1	1	1	18	1	1	1	-1	-1	1	1	10	1	1
KEGG	Arachidonic acid metabolism	KEGG:00590	11	1551	1	1	-1	-1	1	1	-1	-1	1	1	-1	-1	1	1	-1	-1	1	1	-1	-1	1	1	-1	-1	1	1	-1	-1	1	1	-1	-1	1	1	-1	-1	1	1	-1	-1	1	1	-1	-1	1
KEGG	alpha-Linolenic acid metabolism	KEGG:00592	5	1551	1	1	-1	-1	1	1	-1	-1	1	1	-1	-1	1	1	-1	-1	1	1	-1	-1	1	1	-1	-1	1	1	-1	-1	1	1	-1	-1	1	1	-1	-1	1	1	-1	-1	1	1	-1	-1	1
KEGG	Aminoacyl-tRNA biosynthesis	KEGG:00970	18	1551	1	1	-1	-1	1	1	-1	-1	1	1	-1	-1	1	1	-1	-1	1	1	-1	-1	1	1	-1	-1	1	1	-1	-1	1	1	-1	-1	1	1	-1	-1	1	1	-1	-1	1	1	-1	-1	1
KEGG	Spliceosome	KEGG:03040	74	1551	1	1	-1	-1	1	1	-1	-1	1	1	-1	-1	1	1	-1	-1	1	1	-1	-1	1	1	-1	-1	1	1	-1	-1	1	1	-1	-1	1	1	-1	-1	1	1	-1	-1	1	1	-1	-1	1
KEGG	Drug metabolism - other enzymes	KEGG:00983	13	1551	1	1	-1	-1	1	1	-1	-1	1	1	17	1	1	1	-1	-1	1	1	-1	-1	1	1	-1	-1	1	1	-1	-1	1	1	-1	-1	1	1	-1	-1	1	1	-1	-1	1	1	-1	-1	1
KEGG	Pantothenate and CoA biosynthesis	KEGG:00770	8	1551	1	1	-1	-1	1	1	-1	-1	1	1	17	1	1	1	-1	-1	1	1	-1	-1	1	1	-1	-1	1	1	-1	-1	1	1	-1	-1	1	1	-1	-1	1	1	-1	-1	1	1	-1	-1	1
KEGG	Nicotinate and nicotinamide metabolism	KEGG:00760	11	1551	1	1	-1	-1	1	1	-1	-1	1	1	17	1	1	1	-1	-1	1	1	-1	-1	1	1	-1	-1	1	1	-1	-1	1	1	-1	-1	1	1	-1	-1	1	1	-1	-1	1	1	-1	-1	1
KEGG	Sphingolipid metabolism	KEGG:00600	13	1551	1	1	-1	-1	1	1	-1	-1	1	1	17	1	1	1	-1	-1	1	1	-1	-1	1	1	-1	-1	1	1	8	1	1	1	-1	-1	1	1	-1	-1	1	1	-1	-1	1	1	-1	-1	1
KEGG	Other glycan degradation	KEGG:00511	7	1551	1	1	-1	-1	1	1	-1	-1	1	1	17	1	1	1	-1	-1	1	1	-1	-1	1	1	-1	-1	1	1	-1	-1	1	1	-1	-1	1	1	-1	-1	1	1	-1	-1	1	1	-1	-1	1
KEGG	beta-Alanine metabolism	KEGG:00410	17	1551	1	1	-1	-1	1	1	-1	-1	1	1	17	1	1	1	-1	-1	1	1	-1	-1	1	1	-1	-1	1	1	-1	-1	1	1	-1	-1	1	1	-1	-1	1	1	-1	-1	1	1	-1	-1	1
KEGG	Pyrimidine metabolism	KEGG:00240	10	1551	1	1	-1	-1	1	1	-1	-1	1	1	17	1	1	1	-1	-1	1	1	-1	-1	1	1	-1	-1	1	1	-1	-1	1	1	-1	-1	1	1	-1	-1	1	1	-1	-1	1	1	-1	-1	1
KEGG	Fatty acid elongation	KEGG:00062	12	1551	1	1	-1	-1	1	1	-1	-1	1	1	17	1	1	1	-1	-1	1	1	-1	-1	1	1	-1	-1	1	1	8	1	1	1	-1	-1	1	1	-1	-1	1	1	-1	-1	1	1	-1	-1	1
KEGG	Biosynthesis of cofactors	KEGG:01240	56	1551	1	1	-1	-1	1	1	-1	-1	1	1	17	1	1	1	-1	-1	1	1	-1	-1	1	1	-1	-1	1	1	-1	-1	1	1	-1	-1	1	1	-1	-1	1	1	-1	-1	1	1	-1	-1	1
KEGG	2-Oxocarboxylic acid metabolism	KEGG:01210	17	1551	1	1	-1	-1	1	1	-1	-1	1	1	-1	-1	1	1	-1	-1	1	1	-1	-1	1	1	-1	-1	1	1	8	1	1	1	-1	-1	1	1	-1	-1	1	1	-1	-1	1	1	-1	-1	1
KEGG	Glyoxylate and dicarboxylate metabolism	KEGG:00630	14	1551	1	1	-1	-1	1	1	-1	-1	1	1	-1	-1	1	1	-1	-1	1	1	-1	-1	1	1	-1	-1	1	1	8	1	1	1	-1	-1	1	1	-1	-1	1	1	-1	-1	1	1	-1	-1	1
KEGG	mTOR signaling pathway	KEGG:04150	44	1551	1	1	-1	-1	1	1	-1	-1	1	1	-1	-1	1	1	-1	-1	1	1	-1	-1	1	1	9	1	1	1	-1	-1	1	1	-1	-1	1	1	-1	-1	1	1	-1	-1	1	1	-1	-1	1
Table S10. Functional enrichment analysis of cell-type-specific differentially expressed genes. This table presents the results of Gene Ontology (GO) and KEGG pathway enrichment analyses performed on genes exhibiting significant differential expression between the bromocriptine-treated group and the vehicle control group. Significantly differentially expressed genes were defined using the followi…
[truncated: 11 more columns]
