# Supplementary material for: Metabolic Landscape and Cell-Type-Specific Transcriptional Signatures Associated with Dopamine Receptor Activation in the Honeybee Brain
Source: Biology (Basel). 2026 Jan 17;15(2):174. doi: 10.3390/biology15020174 (PMC12837817; doi:10.3390/biology15020174)
Supplement: Supplementary file 1 [file biology-15-00174-s001.zip › Table S3.csv]

Table S3: Identification and intensity of metabolites in untargeted metabolomics.
Name	Formula	Annot. Source: Predicted Compositions	Annot. Source: mzVault Search	Annot. Source: Metabolika Search	Annot. Source: MassList Search	Annot. DeltaMass [ppm]	Calc. MW	m/z	RT [min]	Area (Max.)	# mzVault Results	mzVault Best Match	# Usable QC	RSD QC Areas [%]	RSD Corr. QC Areas [%]	Mass List Match: HMDB Serum metabolites (v5. 40600 cpds)	MS2	Reference Ion	Group Area: BRC	Group Area: H2O	Group CV [%]: BRC	Group CV [%]: H2O	Ratio: (BRC) / (H2O)	Log2 Fold Change: (BRC) / (H2O)	P-value: (BRC) / (H2O)	Adj. P-value: (BRC) / (H2O)	Peak Rating (Max.)	Peak Rating QC (Max.)	Peak Rating: HFX11_CN2_FZTM230077026-1A.raw (F11)	Peak Rating: HFX11_CN2_FZTM230077027-1A.raw (F12)	Peak Rating: HFX11_CN2_FZTM230077028-1A.raw (F13)	Peak Rating: HFX11_CN2_FZTM230077029-1A.raw (F14)	Peak Rating: HFX11_CN2_FZTM230077030-1A.raw (F15)	Peak Rating: HFX11_CN2_FZTM230077031-1A.raw (F16)	Peak Rating: HFX11_CN1_FZTM230077020-1A.raw (F5)	Peak Rating: HFX11_CN1_FZTM230077021-1A.raw (F6)	Peak Rating: HFX11_CN1_FZTM230077022-1A.raw (F7)	Peak Rating: HFX11_CN1_FZTM230077023-1A.raw (F8)	Peak Rating: HFX11_CN1_FZTM230077024-1A.raw (F9)	Peak Rating: HFX11_CN1_FZTM230077025-1A.raw (F10)	Peak Rating: HFX11_1915863_CN_blank.raw (F1)	Peak Rating: HFX11_1915863_CN_QC1.raw (F2)	Peak Rating: HFX11_1915863_CN_QC2.raw (F3)	Peak Rating: HFX11_1915863_CN_QC3.raw (F4)	polar	Peak Rating: HFX11_CP2_FZTM230077026-1A.raw (F11)	Peak Rating: HFX11_CP2_FZTM230077027-1A.raw (F12)	Peak Rating: HFX11_CP2_FZTM230077028-1A.raw (F13)	Peak Rating: HFX11_CP2_FZTM230077029-1A.raw (F14)
Bromocriptine	C32 H40 Br N5 O5	Full match	No results	No results	Full match	-0.23	653.22113	652.21385	5.867	54275670.89	0	NA	3	7	3	Single match found	PreferredDDA	[M-H]-1	50481302.26	805507.5683	11.92383857	63.89632739	62.67	5.97	2.77E-06	0.004650678	8.6	6	7.9	8.6	8.6	8.6	8.2	6.7	4.5	2.7	NA	4.5	4.8	4.5	NA	5.2	5.6	6	neg	NA	NA	NA	NA
Isoniazid	C6 H7 N3 O	Full match	No results	No results	Full match	0.56	137.05899	136.05171	5.573	4546277.935	0	NA	3	6	3	Multiple matches found	NoMSn	[M-H]-1	3702278.266	4572517.71	7.451106786	5.458572327	0.81	-0.3	0.000117172	0.098190169	7.9	5.4	7.7	7.3	7.3	7.3	4.3	7.3	7.5	7.5	7.9	7.9	7.5	7.9	NA	5	5.4	5.4	neg	NA	NA	NA	NA
r-limonene	C10 H16 O3	Full match	No results	No results	Full match	-4.16	184.10918	183.1019	6.032	1693978841	0	NA	3	1	0	Single match found	PreferredDDA	[M-H]-1	1636186678	1505868880	2.678335768	2.737376095	1.087	0.12	0.000671163	0.252611919	9.2	5.8	9.2	8.5	8.1	9.2	9.2	8.9	8.1	9.2	9.2	9.2	8.1	8.9	NA	5.8	5.1	5.1	neg	NA	NA	NA	NA
9-Methyluric acid	C6 H6 N4 O3	Full match	Full match	Partial match	Partial match	-4.92	182.04309	181.03582	1.93	33913652.55	2	68.9	3	1	0	Multiple matches found	PreferredDDA	[M-H]-1	35789482.95	23396206.93	11.45278439	16.59910722	1.53	0.61	0.000783685	0.252611919	8.2	5.6	8.2	7.9	7.6	7.9	7.9	7.6	6.7	6.7	6.7	7.1	7.9	7.1	NA	5.6	5.2	5.2	neg	NA	NA	NA	NA
Homoveratric acid	C10 H12 O4	Full match	No results	Partial match	Full match	-3.16	196.07294	195.06566	5.574	204881169.9	0	NA	3	2	1	Multiple matches found	PreferredDDA	[M-H]-1	162838922.9	203360008.7	9.184923534	5.727347045	0.801	-0.32	0.000934145	0.252611919	9.1	6.6	8.7	8	8.4	8.7	8.7	9.1	8.7	8.4	8.7	8.7	8.7	8.7	NA	6.6	6.6	6.2	neg	NA	NA	NA	NA
N6-Carboxymethyllysine	C8 H16 N2 O4	Full match	No results	No results	Full match	-4.79	204.11003	203.10275	1.439	21189388.13	0	NA	3	5	2	Multiple matches found	NoMSn	[M-H]-1	21750290.38	18420457.42	8.729892158	6.510469323	1.181	0.24	0.001136708	0.252611919	9.3	5.6	9.3	7.8	7.4	8.1	8.1	8.1	8.1	8.9	6.6	8.1	7.8	7.8	NA	5.6	5.6	5.6	neg	NA	NA	NA	NA
3-Hydroxysebacic acid	C10 H18 O5	Full match	No results	No results	Full match	-3.13	218.11474	217.10746	5.625	1455442577	0	NA	3	3	1	Multiple matches found	PreferredDDA	[M-H]-1	1172750745	945264750.1	10.94609996	9.812032081	1.241	0.31	0.001370916	0.257743635	9.5	6.6	7.9	7.9	8.2	8.2	8.2	9	8.4	8.7	8.7	8.7	8.4	9.5	NA	6.2	6.6	6.2	neg	NA	NA	NA	NA
5'-N-Ethylcarboxamidoadenosine	C12 H16 N6 O4	Full match	No results	No results	Full match	0.92	308.12359	307.11631	5.806	21979695.34	0	NA	3	3	2	Single match found	PreferredDDA	[M-H]-1	6226364.348	13235115.11	21.02071879	45.3779515	0.47	-1.09	0.00163698	0.257743635	6.4	5.4	4.9	4.5	5.3	3	4.5	6.4	5.6	5.6	3.5	5.6	5.6	3.7	NA	3.5	5.4	5	neg	NA	NA	NA	NA
Hydroxypropionylcarnitine	C10 H19 N O5	Full match	No results	No results	Full match	-2.56	233.12573	232.11845	5.366	5273084.562	0	NA	3	3	1	Multiple matches found	PreferredDDA	[M-H]-1	5224853.999	2545109.111	17.64202841	30.72577883	2.053	1.04	0.002135067	0.257743635	7.3	5.5	6.9	7.3	6.7	7.3	7.3	6.9	4.9	3.8	5.5	4.1	5.7	4.1	NA	5.2	5.5	3.6	neg	NA	NA	NA	NA
(3s)-3-(Benzyloxy)-L-Aspartic Acid	C11 H13 N O5	Full match	No results	No results	Full match	-1.64	239.07898	238.0717	5.087	84176678.81	0	NA	3	5	2	Multiple matches found	PreferredDDA	[M-H]-1	32410163.46	58719460.81	26.9942999	31.05854736	0.552	-0.86	0.002241355	0.257743635	8	6.2	7.8	7.2	6.6	8	6.8	6.6	6.3	6.3	6.7	6.3	6.7	6.7	NA	6.2	6.2	5.8	neg	NA	NA	NA	NA
Salicylic acid	C7 H6 O3	No results	Invalid mass	No results	No results	-8.09	138.03058	137.0233	5.373	412237552.8	3	99.9	3	2	1	No matches found	PreferredDDA	[M-H]-1	260563718.1	416188260.5	8.492022447	18.4503453	0.626	-0.68	0.002280742	0.257743635	8.7	6.2	8.7	8.4	8.7	8.4	8.4	8.4	7.7	7.3	7.7	7.7	7.3	7.7	NA	6.2	6.2	6.2	neg	NA	NA	NA	NA
dapsone hydroxylamine	C12 H12 N2 O3 S	Full match	No results	No results	Not the top hit	-2.45	264.05622	263.04894	5.632	44063931.57	0	NA	3	13	6	Multiple matches found	PreferredDDA	[M-H]-1	38564847.98	22453451.88	16.95211726	31.56928848	1.718	0.78	0.002282352	0.257743635	7	4.7	4.7	5.8	6.6	6.6	4.7	7	3.1	3.1	4.4	5.4	4.2	3.5	NA	4.7	3.6	2.8	neg	NA	NA	NA	NA
Embelin	C17 H26 O4	Full match	No results	No results	Full match	-1.11	294.18278	293.17551	7.035	32673043.63	0	NA	3	0	0	Multiple matches found	PreferredDDA	[M-H]-1	37498392.54	28103548.93	11.04188566	8.713752461	1.334	0.42	0.002713503	0.257743635	9.3	5.8	9	7.6	7.6	8.6	8.2	8.6	7.8	7.8	8.1	8	8.1	9.3	NA	5.5	5.8	5.8	neg	NA	NA	NA	NA
N-Acetyl-DL-glutamic acid	C7 H11 N O5	Full match	Full match	Full match	Partial match	-3.64	189.06303	188.05576	2.255	1474363837	1	93.4	3	3	1	Multiple matches found	PreferredDDA	[M-H]-1	1272319662	1502838632	10.215445	5.828133813	0.847	-0.24	0.004308101	0.292718018	9.5	7	8.2	9	8.2	9	8.2	8.2	9.5	8.7	8.7	9.5	9.5	9.5	0	7	7	7	neg	NA	NA	NA	NA
4-Acetamidobutanoic acid	C6 H11 N O3	No results	Invalid mass	No results	No results	-8.07	145.07272	144.06545	2.255	55192012.46	1	88.5	3	4	1	No matches found	PreferredDDA	[M-H]-1	48333155.69	56656239.61	9.766296164	4.521868786	0.853	-0.23	0.004839702	0.297617695	8.9	6.2	8.4	8.4	8.4	8.4	8.4	8.4	8.9	8.9	8.9	8.9	8.9	8.9	NA	5.8	5.8	6.2	neg	NA	NA	NA	NA
L-Glutathione oxidized	C20 H32 N6 O12 S2	No match	Full match	Full match	Partial match	2.45	612.15346	611.14618	2.203	346766633.6	1	90.4	3	5	2	Single match found	PreferredDDA	[M-H]-1	317003222.2	376387270.5	8.765075402	9.180872273	0.842	-0.25	0.005504862	0.297617695	8.7	6.2	8.4	7.6	7.6	8.7	8.7	8.7	8.4	8.7	6.8	7.6	7.6	8.4	NA	4.7	5.1	6.2	neg	NA	NA	NA	NA
Diglyceryl monooleate	C24 H46 O6	Full match	No results	No results	Full match	-2.55	430.32834	429.32106	7.488	8882426.336	0	NA	3	27	11	Multiple matches found	PreferredDDA	[M-H]-1	5755953.508	8406900.627	22.14879146	18.09562883	0.685	-0.55	0.00556637	0.297741594	6	5	4.1	5.3	1.5	6	2.2	1.8	2.3	2	2.7	2.7	2.6	2	NA	0.8	5	3.1	neg	NA	NA	NA	NA
Undecanedioic acid	C11 H20 O4	Full match	No results	No results	Full match	-3.99	216.1353	215.12802	6.03	1454534011	0	NA	3	2	1	Single match found	PreferredDDA	[M-H]-1	1419986989	1291417109	4.070400414	5.047633562	1.1	0.14	0.006125338	0.305221841	9.6	6.2	9.6	8.1	9.6	9.2	8.5	8.5	7.2	9.1	8.4	9.1	8.7	9.1	0	6.2	5.1	6.2	neg	NA	NA	NA	NA
Hydroxyzileuton	C11 H12 N2 O3 S	Full match	No results	No results	Full match	-1.84	252.0564	251.04912	5.161	7734909.949	0	NA	3	4	2	Multiple matches found	PreferredDDA	[M-H]-1	6973912.007	4322375.567	25.45272292	18.75282556	1.613	0.69	0.006259749	0.30561779	6	5	2.6	NA	5.6	5.3	6	3	5.9	5.4	NA	5.9	5	5.8	NA	4.2	5	5	neg	NA	NA	NA	NA
Hydroxypropionylcarnitine	C10 H19 N O5	Full match	No results	No results	Full match	-2.2	233.12581	232.11853	5.241	8678637.111	0	NA	3	11	4	Multiple matches found	PreferredDDA	[M-H]-1	1326467.282	351005.414	135.2061107	78.67068638	3.779	1.92	0.006464312	0.306627955	6	3.6	2.3	4.9	4.9	3	1.1	6	4.5	NA	3	1.5	1.5	NA	NA	3.6	3.6	2.5	neg	NA	NA	NA	NA
Sebacic acid	C10 H18 O4	Full match	No results	No results	Full match	-2.75	202.11995	201.11268	6.03	56424513646	0	NA	3	0	0	Multiple matches found	PreferredDDA	[M-H]-1	55896922666	50834346384	3.912627544	4.944906687	1.1	0.14	0.00715431	0.310926266	10	7	10	8.9	10	9.2	10	10	9.2	10	9.2	9.2	9.2	10	3.9	6.2	7	6.2	neg	NA	NA	NA	NA
Triethylene glycol dimethacrylate	C14 H22 O6	Full match	No results	No results	Full match	-1.52	286.1412	285.13393	5.794	91604741.18	0	NA	3	3	1	Single match found	PreferredDDA	[M-H]-1	37964266.68	66204300.79	21.93034201	37.3896207	0.573	-0.8	0.008226841	0.334296001	7.2	4.7	5.3	7.2	4.3	6.6	5.7	4.9	4.1	4.4	6.7	6	4.4	6	NA	4.7	3.9	4.7	neg	NA	NA	NA	NA
9,10-DHOME	C18 H34 O4	Full match	No results	No results	Full match	-0.81	314.24546	313.23818	7.177	32576371.39	0	NA	3	5	2	Multiple matches found	PreferredDDA	[M-H]-1	26245544.48	34964918.58	13.98759961	10.298972	0.751	-0.41	0.0089461	0.339695393	7.6	5.6	6.5	6.9	6.1	6.9	7.2	7.6	7.1	6.5	6.1	6.3	7.1	7.1	NA	4.5	5.6	4.8	neg	NA	NA	NA	NA
16-Hydroxyhexadecanoic acid	C16 H32 O3	Full match	Full match	No results	No results	0.62	272.23531	271.22804	7.749	243391738	1	67.7	3	1	0	No matches found	PreferredDDA	[M-H]-1	187009331.8	225966494.8	7.43634805	9.522926679	0.828	-0.27	0.009039167	0.339695393	9.5	7	8.7	8.7	8.4	8.4	8	8.4	8.7	8.4	9.5	9.5	9.1	9.5	4.8	5.8	5.8	7	neg	NA	NA	NA	NA
Homoveratric acid	C10 H12 O4	Full match	No results	Partial match	Full match	-4.36	196.0727	195.06543	5.302	2492057.643	0	NA	3	6	3	Multiple matches found	NoMSn	[M-H]-1	1627984.92	2478983.553	20.78421723	18.03200684	0.657	-0.61	0.010370873	0.354726197	6.5	3.6	3.5	6.5	4.6	3.1	1.8	2.4	5.5	2.9	4	4	5.2	4	NA	2.5	3.6	2.1	neg	NA	NA	NA	NA
3-Amino-L-tyrosine	C9 H12 N2 O3	Full match	No results	No results	Full match	2.66	196.08531	195.07804	6.124	180355808.4	0	NA	3	2	1	Multiple matches found	PreferredDDA	[M-H]-1	143197703.9	198824714.6	19.52536844	12.7012249	0.72	-0.47	0.011304175	0.364342254	8.6	7	6.6	8.1	6.6	7.3	7.3	7	7.1	8.6	8.2	7.9	8.6	7.9	NA	6.6	6.2	7	neg	NA	NA	NA	NA
4-Hydroxy-6-methyl-2-pyrone	C6 H6 O3	No results	Invalid mass	No results	No results	-9.25	126.03053	125.02325	5.308	65243722.72	1	93.5	3	3	1	No matches found	PreferredDDA	[M-H]-1	17091746.11	62126707.26	35.96894228	45.03679862	0.275	-1.86	0.011526667	0.369147032	6.2	5.6	6.1	5.5	5.7	5.7	6.1	5.4	5.8	6.2	4.8	5.8	5.8	5.8	NA	5.6	5.6	5.6	neg	NA	NA	NA	NA
2-Hexynyl-5'-N-ethylcarboxamidoadenosine	C18 H24 N6 O4	Full match	No results	No results	Full match	0.03	388.18592	387.17864	6.757	7894846.386	0	NA	3	6	2	Single match found	PreferredDDA	[M-H]-1	6115272.72	7541948.915	16.92931562	13.5546355	0.811	-0.3	0.012178728	0.377049261	7	5	6.1	6.5	6.5	3.9	6.5	4.2	7	7	7	7	4.7	7	NA	5	5	5	neg	NA	NA	NA	NA
Metopimazine	C22 H27 N3 O3 S2	No results	No results	No results	Full match	4.82	445.15153	444.14425	6.401	3927104.821	0	NA	3	16	7	Single match found	NoMSn	[M-H]-1	2161237.599	1348158.331	37.87673092	28.98688417	1.603	0.68	0.012846693	0.380829389	3.6	3.6	2.2	2.9	0.7	2.6	3	2.2	3.1	NA	1.4	3.3	NA	1.8	NA	0.6	3.3	3.6	neg	NA	NA	NA	NA
N-(5-((4-(1H-Indol-3-yl)pyrimidin-2-yl)amino)-2-((2-(dimethylamino)ethyl)(methyl)amino)-4-methoxyphenyl)acrylamide	C27 H31 N7 O2	No results	No results	No results	Full match	3.24	485.2555	484.24822	6.537	35165044.14	0	NA	3	6	2	Multiple matches found	PreferredDDA	[M-H]-1	29436899.27	34455536.36	5.938699724	10.19734082	0.854	-0.23	0.014050441	0.392189342	8.1	5.6	6.6	7.8	7.8	7.8	8.1	7	7.5	7.6	7.5	7.9	6.3	7.9	NA	5.5	5.2	5.6	neg	NA	NA	NA	NA
2-Hydroxydodecyl methacrylate	C16 H30 O3	Full match	No results	No results	Full match	-0.44	270.21937	269.2121	7.575	135233646.7	0	NA	3	1	1	Single match found	PreferredDDA	[M-H]-1	102316458.2	134026111.9	15.21272172	5.861595745	0.763	-0.39	0.014590143	0.392295397	9.5	7	7	7.3	7.3	7.7	7.7	8.1	8.4	8	8.7	9.5	9.5	8.4	3.5	6.6	5.5	7	neg	NA	NA	NA	NA
Hydroxykynurenine	C10 H12 N2 O4	Full match	Full match	Full match	Full match	-1.92	224.07928	223.072	2.274	256770251.2	1	89.9	3	4	2	Multiple matches found	PreferredDDA	[M-H]-1	161564669	215014416.6	10.42813011	18.80867356	0.751	-0.41	0.014679289	0.392592896	8.2	6.2	8.2	8.2	8.2	8.2	7.9	8.2	7.7	7.7	7.7	7.7	7.7	7.7	0.8	6.2	6.2	6.2	neg	NA	NA	NA	NA
2-Hydroxypropyl octanoate	C11 H22 O3	No results	No results	No results	Full match	-4.37	202.15601	201.14873	6.315	35805277.85	0	NA	3	3	1	Single match found	PreferredDDA	[M-H]-1	32369424.18	36885189.56	7.22726435	4.410996454	0.878	-0.19	0.015216447	0.398480713	9.6	5.8	8.5	8	7.8	8.5	7.4	8.7	9.2	9.6	8.9	8.5	8.5	8.5	NA	5.8	5.5	5.8	neg	NA	NA	NA	NA
n6-[2-(4-Aminophenyl)ethyl]adenosine	C18 H22 N6 O4	Full match	No results	No results	Full match	-0.77	386.16996	385.16268	6.61	17779448.27	0	NA	3	3	1	Single match found	PreferredDDA	[M-H]-1	15955625.35	18762521.25	13.73669651	18.00428181	0.85	-0.23	0.016933725	0.409340245	8.4	5.2	8	7.2	8.4	6.1	5.7	5	7.5	6	5.6	6	6.4	6.4	NA	5.2	4.5	4.5	neg	NA	NA	NA	NA
6-Hydroxy-5-methoxy-1h-indole-2-carboxylic acid	C10 H9 N O4	Full match	No results	Partial match	Full match	-3.32	207.05247	206.04519	2.276	122111019.8	0	NA	3	4	1	Multiple matches found	PreferredDDA	[M-H]-1	74247239.55	99257431.73	10.83563998	20.45524806	0.748	-0.42	0.018061194	0.420424471	9	5.8	8.2	9	8.2	8.6	9	9	8	8	7.2	8	8	6.8	0	5.8	5.8	5.8	neg	NA	NA	NA	NA
Xanthurenic acid	C10 H7 N O4	Full match	Full match	Full match	Full match	-3.19	205.03685	204.02958	5.296	43236940.8	1	83	3	2	1	Multiple matches found	PreferredDDA	[M-H]-1	28282525.16	34843935.45	11.97681441	16.08060363	0.812	-0.3	0.018804614	0.424608248	7.9	6	7.9	7.2	7.6	7.2	7.2	7.5	7.7	7.3	7.3	7.3	7.1	7	NA	5.2	6	6	neg	NA	NA	NA	NA
Ethanethioic acid, S-(2-(((2R)-2-(acetylamino)-3-mercapto-1-oxopropyl)amino)ethyl)ester	C9 H16 N2 O3 S2	No results	No results	No results	Full match	3.07	264.06104	263.05377	5.542	54538218.66	0	NA	3	1	1	Single match found	PreferredDDA	[M-H]-1	39079892.1	21462184.64	34.18653118	32.74089181	1.821	0.86	0.020512098	0.434644901	6.7	6.2	6.7	6.1	6.7	6.7	4.4	6.7	6.5	5.2	6.1	4.8	6.1	6.1	NA	6.2	6.2	5.8	neg	NA	NA	NA	NA
Adenylosuccinic acid	C14 H18 N5 O11 P	Full match	No results	Full match	Full match	-0.51	463.07381	462.06653	4.858	110518331.2	0	NA	3	8	3	Single match found	PreferredDDA	[M-H]-1	73857577.3	110860150.5	22.27982308	22.84722005	0.666	-0.59	0.025093491	0.467383899	3.8	3.2	3.4	3.4	3.1	3.1	3.1	3.8	3.4	3.4	3.4	3.8	3.4	3.8	NA	2.8	2.4	3.2	neg	NA	NA	NA	NA
9,10-DHOME	C18 H34 O4	Full match	No results	No results	Full match	-1.37	314.24528	313.238	6.601	23226001.14	0	NA	3	4	2	Multiple matches found	PreferredDDA	[M-H]-1	19271827.68	14500923.3	15.62380773	12.92269193	1.329	0.41	0.025315955	0.467383899	6.9	2.6	6	5.2	3.3	5.2	4.1	3.7	4.2	5.4	6.9	4.2	5.7	3.1	NA	1.1	2.6	1.8	neg	NA	NA	NA	NA
Sweroside	C16 H22 O9	Full match	No results	No results	Full match	-0.99	358.12603	357.11875	5.302	9540011.057	0	NA	3	9	3	Single match found	PreferredDDA	[M-H]-1	5757280.543	8178547.825	25.12449978	17.79977068	0.704	-0.51	0.025947642	0.467383899	7.7	5.8	6.4	5.6	5.3	5.3	6.8	4.5	6	5.8	4.6	6.9	7.7	5.4	NA	5	5.8	4.2	neg	NA	NA	NA	NA
alpha-Linolenic acid	C18 H30 O2	Full match	No results	Full match	Full match	-0.44	278.22446	277.21718	9.416	99826918.51	0	NA	3	3	1	Multiple matches found	PreferredDDA	[M-H]-1	25092796.9	41725592.11	32.94379949	59.25046081	0.601	-0.73	0.028842445	0.488764517	7.1	6.6	7.1	6.1	6.5	6.1	6.3	6.1	4.8	7	7	6.2	7	5.8	NA	6.2	6.2	6.6	neg	NA	NA	NA	NA
N-[1-(Hydroxymethyl)-2-(4-nitrophenyl)-2-oxoethyl]acetamide	C11 H12 N2 O5	Full match	No results	No results	Full match	-2.32	252.07404	251.06676	2.195	13169514.47	0	NA	3	3	1	Multiple matches found	PreferredDDA	[M-H]-1	10848576.3	13313624.42	12.86775878	10.27818334	0.815	-0.3	0.029352374	0.488764517	8.4	6	8	7.2	7.6	7.6	8	8.4	7.2	7.6	7.6	7.6	7.2	7.6	NA	5.2	5.6	6	neg	NA	NA	NA	NA
L-(-)-Malic acid	C4 H6 O5	No results	Invalid mass	No results	No results	-9.07	134.02031	133.01303	1.539	1729792731	3	91	3	3	1	No matches found	PreferredDDA	[M-H]-1	1006516746	1606301347	21.9222342	31.04856561	0.627	-0.67	0.030891202	0.498824859	7.2	5.8	7.2	7.2	6.1	6.8	6.8	7.2	6.7	6.7	5.6	6.3	6.3	5.6	2.3	5.1	5.1	5.8	neg	NA	NA	NA	NA
Nitroimidazopyran	C6 H3 N3 O3	Full match	No results	No results	Full match	3.53	165.01802	164.01075	2.152	3035415.015	0	NA	3	4	2	Single match found	NoMSn	[M-H]-1	3096776.774	2596751.731	9.598001537	8.274186422	1.193	0.25	0.032000227	0.505385644	7.3	2.9	7.3	5	5.4	5.8	5	3.9	5	3.9	3.5	5	5.8	5.4	NA	2.9	2.5	2.9	neg	NA	NA	NA	NA
7-Methyl-2-morpholino-9-(1-(phenylamino)ethyl)-4H-pyrido[1,2-a]pyrimidin-4-one	C21 H24 N4 O2	Full match	No results	No match	Not the top hit	-4.73	364.1882	363.18093	6.621	155024731.8	0	NA	3	1	1	Multiple matches found	PreferredDDA	[M-H]-1	121492294.5	153878431.9	16.04402313	8.374077447	0.79	-0.34	0.032163022	0.505385644	9.1	6.2	7.7	7.7	7.3	7.7	7.7	7.7	6.8	9.1	8.4	8.7	8.7	8.7	NA	6.2	6.2	5.8	neg	NA	NA	NA	NA
Prostaglandin F1a	C20 H36 O5	Full match	No results	No results	Full match	-2.05	356.25554	355.24827	6.644	73691695.74	0	NA	3	8	3	Multiple matches found	PreferredDDA	[M-H]-1	54753461.94	47051487.61	17.26904681	11.75056896	1.164	0.22	0.036098138	0.528826787	9	6.6	7	7.7	5.8	8.5	8.1	7.3	9	7.5	9	9	8.6	7.5	NA	6.6	5.5	6.2	neg	NA	NA	NA	NA
12S-HHT	C17 H28 O3	Full match	No results	No results	Full match	-1.28	280.20349	279.19621	7.119	39956540.88	0	NA	3	1	1	Multiple matches found	PreferredDDA	[M-H]-1	40490715.29	33029983.18	16.3712947	13.25411281	1.226	0.29	0.036722412	0.528826787	8.6	5.8	7.7	7.7	7	7	7.3	7.7	8.6	8	8.2	8.6	8.4	8.4	NA	5.8	5.1	5.5	neg	NA	NA	NA	NA
Deoxydihydro-artemisinin	C15 H24 O4	Full match	No results	Partial match	Full match	-1.01	268.16719	267.15991	6.799	18960683.96	0	NA	3	16	6	Single match found	PreferredDDA	[M-H]-1	17718833.97	13549013.32	14.54738065	15.86673958	1.308	0.39	0.037826099	0.530879219	8	6	6.9	7.2	8	7.2	6.9	5.4	6.4	5.6	6.4	7.9	4.8	7.5	0.4	4.1	6	4.5	neg	NA	NA	NA	NA
L-Glutamic acid	C5 H9 N O4	No results	Invalid mass	No results	No results	-7.74	147.05202	146.04474	1.316	2503288172	1	89.3	3	5	2	No matches found	PreferredDDA	[M-H]-1	2507319513	2795449237	5.03508208	8.524475791	0.897	-0.16	0.040549103	0.540474245	9.5	6.2	8.7	9.5	8.4	8.7	9.5	9.5	8.7	8.7	8.7	8.7	9.5	9.5	4.4	6.2	6.2	6.2	neg	NA	NA	NA	NA
5-S-Cysteinyl-D-dopa	C12 H16 N2 O6 S	Full match	No results	No results	Full match	-1.74	316.07236	315.06508	2.052	18023228.8	0	NA	3	3	1	Single match found	PreferredDDA	[M-H]-1	8009731.646	3184438.857	48.6646022	100.0912106	2.515	1.33	0.041628259	0.540474245	6	4.2	5.4	6	5.4	5.6	5.8	2.3	2.7	0	2.6	0.6	1.4	5.4	NA	4.2	4.2	3.5	neg	NA	NA	NA	NA
D-(-)-Fructose	C6 H12 O6	No match	Invalid mass	No results	No results	-6.14	180.06228	179.05501	1.336	193619485.5	4	92.4	3	14	6	No matches found	PreferredDDA	[M-H]-1	144178031.5	174109417.5	23.50484756	25.6915925	0.828	-0.27	0.041687953	0.540474245	6.5	5.5	6.5	6.5	6.5	5.3	6.5	4.6	NA	6.1	6.5	6.5	3.4	6.1	0.4	5.5	5.5	3.2	neg	NA	NA	NA	NA
Cytosine arabinose-5'-phosphate	C9 H14 N3 O8 P	Full match	No results	Partial match	Full match	-1.95	323.05122	322.04394	1.431	84093270.8	0	NA	3	3	1	Single match found	PreferredDDA	[M-H]-1	67667476.38	79727718.37	6.010999133	16.78396612	0.849	-0.24	0.041707241	0.540474245	9.1	7	8.4	8.4	8.4	8.4	8.7	9.1	8.5	8.5	7.7	7.3	8.1	7.3	NA	5.8	7	6.2	neg	NA	NA	NA	NA
(S)-3-(2-Methylphenoxy)propane-1,2-diol	C10 H14 O3	No results	No results	No results	Full match	-4.88	182.09341	181.08613	6.325	20837123	0	NA	3	2	1	Single match found	NoMSn	[M-H]-1	9709039.512	22768794.99	14.1667943	42.74296822	0.426	-1.23	0.043478694	0.54732473	7	6.4	6.5	NA	6.3	7	5.7	5.1	4.5	6	2	6.4	5.2	3.3	NA	6.4	5.6	4.8	neg	NA	NA	NA	NA
2-Acetamido-2,6-dideoxygalactose	C8 H15 N O5	Full match	No results	No results	Full match	-3.68	205.09427	204.08699	3.801	2404037.997	0	NA	3	1	0	Multiple matches found	NoMSn	[M-H]-1	1282303.498	1987424.871	20.0895762	28.78605012	0.645	-0.63	0.044079124	0.54732473	5	4	2.5	3.7	3.3	4.4	2.9	4.3	3.7	4.6	4.6	5	4.3	5	NA	2.5	4	2.9	neg	NA	NA	NA	NA
10-Hydroxydecanoic acid	C10 H20 O3	Full match	Full match	No results	Not the top hit	-4.73	188.14035	187.13308	7.418	537890018.9	2	92.1	3	18	7	Multiple matches found	PreferredDDA	[M-H]-1	441056456	248500535.5	24.39062671	41.19070663	1.775	0.83	0.04475335	0.548585772	4.7	2.4	2.7	3.4	2.7	3.8	4.2	3.8	3.2	2.8	4.7	2.4	1.7	1.3	NA	2.4	1.3	2	neg	NA	NA	NA	NA
3-Hydroxydodecanoic acid	C12 H24 O3	Full match	No results	No results	Full match	-3.67	216.17175	215.16447	7.339	328157934	0	NA	3	1	1	Multiple matches found	PreferredDDA	[M-H]-1	195569725.1	232834923.8	8.365951172	24.57769519	0.84	-0.25	0.049489323	0.558814407	8.4	5.8	8.4	8.4	7.6	8.4	8.4	8.4	6.8	6.8	7.2	6.8	6.8	6.8	0.2	5.8	5.8	5.8	neg	NA	NA	NA	NA
Arlacel A	C24 H42 O5	Full match	No results	No results	Full match	-1.53	410.3026	409.29532	8.477	7245079.332	0	NA	3	4	1	Single match found	PreferredDDA	[M-H]-1	3400650.461	4669109.819	31.93857557	36.29936696	0.728	-0.46	0.049576455	0.558814407	5.9	5.8	3.8	4.7	4.7	3	4.7	3.4	5.1	5.9	4.7	3.6	5.9	4.5	NA	3.5	5.8	5.4	neg	NA	NA	NA	NA
N-Acetylserotonin sulfate	C12 H14 N2 O5 S	Full match	No results	Partial match	Full match	-1.54	298.06188	297.05461	5.145	18281515.46	0	NA	3	2	1	Single match found	PreferredDDA	[M-H]-1	9262570.256	4360122.903	49.22002137	72.41021982	2.124	1.09	0.050180983	0.559168245	6.1	6.1	5.4	5.2	4.6	5.2	4.8	6.1	3.9	2.5	5.6	2.1	3.3	5.8	NA	5.8	5.8	6.1	neg	NA	NA	NA	NA
Glyceryl palmitoleate	C19 H36 O4	Full match	No results	No results	Full match	-2.12	328.26066	327.25339	10.512	4954926.733	0	NA	3	11	4	Multiple matches found	PreferredDDA	[M-H]-1	540091.169	895572.1511	60.78583883	106.4192977	0.603	-0.73	0.050297691	0.559168245	5.8	2.3	0.4	0	NA	0	4.9	NA	3.8	2.5	1.1	1.9	5.8	1.5	NA	1.9	1.5	2.3	neg	NA	NA	NA	NA
N-Acetylalanine	C5 H9 N O3	No results	Invalid mass	No results	No results	-9.01	131.05706	130.04979	2.667	24048098.56	1	90.8	3	12	4	No matches found	PreferredDDA	[M-H]-1	27527957.48	18433897.41	20.02106864	28.35741173	1.493	0.58	0.050764254	0.559168245	6.6	5.6	5.9	6.2	6.6	6.2	6.6	6.6	6.2	5.5	6.6	5.9	6.6	6.6	NA	5.6	5.2	4.8	neg	NA	NA	NA	NA
Phenylacetylglycine	C10 H11 N O3	Full match	Full match	No results	Partial match	-4.55	193.07301	192.06574	5.526	43986826.85	1	86	3	0	0	Multiple matches found	PreferredDDA	[M-H]-1	14183284.62	20979716.58	15.06231485	50.47449223	0.676	-0.56	0.051091426	0.559168245	7.1	5.2	3.3	5.2	7.1	6.4	4.8	6.4	4.8	3.7	5.5	5.2	5.6	3.7	NA	4.5	5.2	3.7	neg	NA	NA	NA	NA
Glutamic acid glutamate	C10 H14 N2 O8	Full match	No results	No results	Full match	-3.6	290.07397	289.06669	8.099	20511612.02	0	NA	3	7	3	Single match found	PreferredDDA	[M-H]-1	16662376.37	18543099.19	20.27831025	13.97220055	0.899	-0.15	0.052660906	0.559168245	3.1	0.7	1.7	2.4	2.1	2.1	NA	2.1	2.7	2.7	3.1	2.7	2.7	2.7	NA	0.7	0.7	0.7	neg	NA	NA	NA	NA
Flufenoxuron	C21 H11 Cl F6 N2 O3	No results	No results	No results	Full match	-0.64	488.03593	487.02865	2.27	2229564.404	0	NA	3	8	3	Single match found	PreferredDDA	[M-H]-1	1588651.664	2199836.676	20.02167298	23.0306466	0.722	-0.47	0.05290119	0.559168245	6.5	5.2	6.2	5.8	4.3	2.8	6.5	3.7	4.3	6.2	3.9	6.2	3.9	4.6	NA	2.5	2.9	5.2	neg	NA	NA	NA	NA
dapsone hydroxylamine	C12 H12 N2 O3 S	Full match	No results	No results	Full match	-1.14	264.05656	263.04929	5.477	23138927.03	0	NA	3	9	4	Multiple matches found	PreferredDDA	[M-H]-1	19314672.7	17344375.86	21.24158672	18.90783443	1.114	0.16	0.054502166	0.565558053	6	4.8	3.6	5.1	4.7	5.1	4.7	4.7	5.2	5.6	4.8	5.2	6	5.2	NA	3.3	4.8	3.7	neg	NA	NA	NA	NA
Prostaglandin F2a	C20 H34 O5	Full match	No results	No results	Full match	-1.4	354.24013	353.23285	6.523	296676831.7	0	NA	3	3	1	Multiple matches found	PreferredDDA	[M-H]-1	211165277.8	192246040.9	17.45129553	9.719666649	1.098	0.14	0.057751406	0.580630774	9.5	6.2	8.5	7.3	8.5	8.5	7.3	7.3	9.5	8	9.5	9.1	8.4	8.4	NA	5.8	6.2	5.8	neg	NA	NA	NA	NA
True blue	C20 H16 N4 O2	Full match	No results	No results	Full match	1.49	344.12784	343.12056	7.073	12580100.16	0	NA	3	3	1	Single match found	PreferredDDA	[M-H]-1	11458853.87	12327708.5	13.53771442	7.375879581	0.93	-0.11	0.057803764	0.580630774	8.9	6.4	7.2	8	7.6	6.9	7.8	7.8	8.5	8.5	8.5	8.9	8.5	8.9	NA	4.5	6.4	6	neg	NA	NA	NA	NA
Bis(2-propylheptyl) phthalate	C28 H46 O4	Full match	No results	Partial match	Full match	-1.32	446.33902	445.33174	10.85	29676905.4	0	NA	3	9	3	Multiple matches found	PreferredDDA	[M-H]-1	788161.9364	3387883.703	102.397025	160.1902807	0.233	-2.1	0.060187793	0.591062939	6.2	6.1	3	NA	1.9	3	5.5	1.9	5.2	6.1	4.9	NA	6.2	5.8	NA	5.8	5.8	6.1	neg	NA	NA	NA	NA
gamma-Glutamylthreonine	C9 H16 N2 O6	Full match	No results	No results	Full match	-2.72	248.10016	247.09288	1.503	19219546.86	0	NA	3	2	1	Multiple matches found	PreferredDDA	[M-H]-1	17737028.79	19954098.71	7.608953301	9.056944172	0.889	-0.17	0.061034628	0.591295007	7.8	5.2	5.9	6.6	6.6	6.6	7.4	5.9	7.8	7.4	6.6	6.2	6.2	7.4	NA	4.1	4.1	5.2	neg	NA	NA	NA	NA
Biopterin	C9 H11 N5 O3	Full match	No results	No results	Full match	-2.6	237.08557	236.0783	2.95	5782064.183	0	NA	3	12	5	Multiple matches found	PreferredDDA	[M-H]-1	5324303.289	5562185.98	7.769290919	11.63558796	0.957	-0.06	0.061182199	0.591584798	7.5	5.4	6.4	7.5	7.1	6	7.1	6.8	7	5.5	6.6	7.4	6.6	5.9	NA	5.4	4.6	5	neg	NA	NA	NA	NA
UDP-N-acetylglucosamine	C17 H27 N3 O17 P2	Full match	Full match	Full match	No results	-0.84	607.08106	606.07378	1.505	205757610.9	1	91.8	2	5	2	No matches found	PreferredDDA	[M-H]-1	215986706.8	201555849	9.157310795	5.023524949	1.072	0.1	0.063027108	0.595993982	8	5.1	NA	7.6	NA	6.5	8	NA	8	7.6	6.1	NA	7.6	NA	NA	NA	5.1	3.6	neg	NA	NA	NA	NA
CoB-CoM heterodisulfide	C13 H26 N O10 P S3	No results	No results	Full match	No results	0.02	483.04565	482.03838	2.454	985763.2236	0	NA	3	12	5	No matches found	NoMSn	[M-H]-1	802246.1118	887330.6665	11.92324499	19.65469412	0.904	-0.15	0.063185066	0.595993982	7.3	4.9	6.9	3.5	6.2	3.5	7.3	5.1	6.8	4.5	4.5	7.2	6.4	6.4	NA	4.9	3.4	3.4	neg	NA	NA	NA	NA
Epinephrine sulfate	C9 H13 N O6 S	Full match	No results	No results	Full match	-1.17	263.04605	262.03877	3.695	2479079.709	0	NA	3	5	2	Multiple matches found	PreferredDDA	[M-H]-1	1343120.137	1113289.151	30.80607132	20.10860629	1.206	0.27	0.066894702	0.603853787	6.3	5.3	4.7	4.9	4.7	4.9	4.7	3.5	6.3	5.9	6.3	5.2	4.8	6.3	NA	3	5.3	5.3	neg	NA	NA	NA	NA
6-Amino-1-naphthalenesulfonamide	C10 H10 N2 O2 S	Full match	No results	No results	Full match	-3.03	222.04562	221.03835	5.158	10862755.89	0	NA	3	7	2	Multiple matches found	PreferredDDA	[M-H]-1	9743422.659	7392888.084	21.31822325	28.43919782	1.318	0.4	0.068752445	0.60753479	7.1	5.4	7.1	5.6	5.9	6.6	5.9	6.8	6.4	6	6.2	5.6	6.8	5.6	NA	4.2	5.4	5.4	neg	NA	NA	NA	NA
Oleoyl glycine	C20 H37 N O3	Full match	No results	No results	Full match	-1.46	339.27685	338.26957	9.582	2221096.202	0	NA	3	4	2	Single match found	PreferredDDA	[M-H]-1	1098447.902	1772752.015	44.3818204	31.61063435	0.62	-0.69	0.070648179	0.612314587	6	4.9	4.5	4.9	4.5	4.2	3.3	2.3	4.5	5.7	5.7	3.9	6	3.2	NA	3	4.9	2.7	neg	NA	NA	NA	NA
2,3-Dihydroxypropyl octanoate	C11 H22 O4	Full match	No results	No results	Full match	-3.77	218.15099	217.14371	5.857	27593467.89	0	NA	3	3	1	Single match found	NoMSn	[M-H]-1	18839807.94	16027669.11	19.55217575	16.49192079	1.175	0.23	0.072343151	0.61546762	6.7	1.4	2.2	2.2	3.7	2.6	2.2	2.6	6.7	6.7	2.6	3.3	4.5	3.7	NA	1.1	1.4	1.4	neg	NA	NA	NA	NA
14,15-DiHETrE	C20 H34 O4	Full match	No results	No results	Full match	-0.82	338.24543	337.23816	6.733	12309298.41	0	NA	3	14	6	Multiple matches found	PreferredDDA	[M-H]-1	12857481.83	10235419.23	18.27919896	5.100077456	1.256	0.33	0.075512373	0.626528642	7.9	5.2	4.5	4.1	4.1	4.2	6	4.8	5.5	7.9	5.1	6.2	7.8	7.4	NA	3.7	5.2	3.7	neg	NA	NA	NA	NA
methionine glutamate	C10 H18 N2 O6 S	Full match	No results	No results	Full match	-1.5	294.08812	293.08084	1.455	88900817.29	0	NA	3	4	1	Multiple matches found	PreferredDDA	[M-H]-1	71830353.04	67791655.03	11.48660948	13.37102206	1.06	0.08	0.075568357	0.626528642	8.2	5.8	7.9	7.9	8.2	7.9	7.9	7.9	7.9	7.9	7.9	8.2	7.9	7.9	NA	5.8	5.8	5.8	neg	NA	NA	NA	NA
Fumitremorgin B	C27 H33 N3 O5	Full match	No results	Full match	No results	-2.25	479.24094	478.23366	5.626	159159297.8	0	NA	3	3	1	No matches found	PreferredDDA	[M-H]-1	66460760.51	2096115.151	99.1822247	179.5187224	31.707	4.99	0.076426918	0.626909832	6.2	5.5	5.8	NA	5.1	3.6	NA	6.2	NA	NA	5.1	NA	3.1	NA	NA	4.3	4.7	5.5	neg	NA	NA	NA	NA
(Z)-5-[(2R,3S,4S)-4-Hydroxy-2-[(E)-3-hydroxyoct-1-enyl]oxan-3-yl]pent-3-enoic acid	C18 H30 O5	Full match	No results	No results	Full match	-0.82	326.20906	325.20178	7.032	58793191.01	0	NA	3	2	1	Multiple matches found	PreferredDDA	[M-H]-1	32601525.08	49751848.79	22.70748301	35.13549026	0.655	-0.61	0.076974497	0.626909832	7.8	7	7.4	6.5	7.8	6.1	6.8	7.4	7.5	7.1	5	7.5	7.5	7.1	NA	7	6.2	7	neg	NA	NA	NA	NA
3-Hydroxydodecanedioic acid	C12 H22 O5	Full match	No results	No results	Full match	-3.08	246.14597	245.13869	6.052	208446726	0	NA	3	3	1	Single match found	PreferredDDA	[M-H]-1	150741290	136262785.9	16.6226351	14.71365844	1.106	0.15	0.077087801	0.626909832	8.5	5.8	7.3	8.5	7.3	7.3	6.6	7.3	7.9	7.1	6.7	7.9	7.9	7.9	NA	5.8	5.8	5.1	neg	NA	NA	NA	NA
Ribothymidine	C10 H14 N2 O6	Full match	No results	No results	Full match	-1.82	258.08472	257.07744	2.153	26604883.52	0	NA	3	3	1	Multiple matches found	PreferredDDA	[M-H]-1	20953728.07	16682679.42	17.42218592	25.72883295	1.256	0.33	0.077296273	0.626909832	8.3	6.7	7.1	6.4	7.9	8.3	8.3	7.5	7	6.8	7.4	7.4	6.6	7.4	NA	6.7	6.4	6.7	neg	NA	NA	NA	NA
3-Hydroxydodecanoic acid	C12 H24 O3	Full match	No results	No results	Full match	-2.12	216.17209	215.16481	6.532	10561668336	0	NA	3	2	1	Multiple matches found	PreferredDDA	[M-H]-1	8911300218	9984149507	9.294841256	11.24403161	0.893	-0.16	0.081203431	0.630427794	8.7	6.2	8.7	8.7	8.7	8.7	8.7	8.7	8.2	8.2	8.2	8.2	8.2	8.2	0	6.2	6.2	6.2	neg	NA	NA	NA	NA
Musk ambrette	C12 H16 N2 O5	No results	No results	No results	Full match	3.81	268.10694	267.09967	6.46	12480020.7	0	NA	3	10	4	Multiple matches found	PreferredDDA	[M-H]-1	10910950.44	11965494.7	13.34064921	16.10139629	0.912	-0.13	0.083660596	0.632430362	6.9	2.6	3.6	6.9	4.2	5.7	3.2	6.1	3.9	3.7	5.6	4.5	3.7	3.7	NA	1.8	2.6	1.8	neg	NA	NA	NA	NA
Glutamate carbon	C11 H14 N2 O8	No results	No results	No results	Full match	3.9	302.07619	301.06892	3.705	3948929.565	0	NA	3	4	1	Single match found	PreferredDDA	[M-H]-1	3509035.221	4103742.085	11.21537205	9.286770145	0.855	-0.23	0.083736489	0.632430362	8.4	5.2	7	7.2	6.8	6.8	7.2	6.4	7.9	7.9	7.3	7.9	7.5	8.4	NA	4.4	5.2	5.2	neg	NA	NA	NA	NA
?-L-Glutamyl 5-phosphate	C5 H10 N O7 P	Full match	No results	Full match	No match	-3.72	227.01864	226.01137	2.154	11414433.53	0	NA	3	1	0	Multiple matches found	PreferredDDA	[M-H]-1	10389197.3	9427370.382	7.428582865	12.48945521	1.102	0.14	0.084126866	0.632430362	8.3	5.2	8.3	7.4	8.1	7.8	8.1	8.3	7.2	7	6.5	7.4	7.8	8.2	NA	5.2	5.2	4.5	neg	NA	NA	NA	NA
N-Acetyl-L-glutamine	C7 H12 N2 O4	No match	Invalid mass	No results	No results	-5.3	188.07871	187.07143	1.684	59696106.6	1	86.1	3	2	1	No matches found	PreferredDDA	[M-H]-1	58674923.18	49245573.6	17.05357678	15.19676004	1.191	0.25	0.084394936	0.632430362	8.5	5.8	8.5	6.2	7.7	7	7.3	7.7	7	7.7	6.6	6.2	6.2	7.3	NA	5.8	5.8	4.7	neg	NA	NA	NA	NA
13-L-Hydroperoxylinoleic acid	C18 H32 O4	Full match	No results	Not the top hit	Full match	-0.1	312.23003	311.22275	7.016	224874034.6	0	NA	3	3	1	Multiple matches found	PreferredDDA	[M-H]-1	150841830.5	186967450.4	18.50282859	26.77897238	0.807	-0.31	0.084874618	0.633159616	8.1	5.5	8.1	8.1	7.3	7.3	7	7.3	6.5	6.1	6.5	6.1	7.6	6.8	NA	5.5	5.1	5.5	neg	NA	NA	NA	NA
Oleic acid	C18 H34 O2	Full match	No results	Full match	Full match	-0.58	282.25572	281.24844	10.511	112116008.6	0	NA	3	7	3	Multiple matches found	PreferredDDA	[M-H]-1	11770367.93	18731340.62	46.32604271	112.4549742	0.628	-0.67	0.08667059	0.639187467	6.2	5.6	5.6	3.9	5.2	4.8	5.6	5	5.2	5.8	4.5	5.2	6.2	5.2	3.5	5.6	5.6	5.2	neg	NA	NA	NA	NA
Temsavir	C24 H23 N7 O4	No results	No results	No results	Full match	3.16	473.18265	472.17537	6.826	11283103.66	0	NA	3	10	4	Single match found	NoMSn	[M-H]-1	5476282.952	4799954.177	37.13163776	23.6602385	1.141	0.19	0.086837466	0.639187467	6.1	5.8	4.4	6.1	4	3.2	4.7	3.2	3.7	4.3	3.7	4.1	5.6	4.5	NA	2.7	3.9	5.8	neg	NA	NA	NA	NA
4-Oxoproline	C5 H7 N O3	No results	Invalid mass	No results	No results	-8.71	129.04147	128.03419	2.154	1803769119	1	86	3	3	1	No matches found	PreferredDDA	[M-H]-1	1701185567	1462394639	8.091862136	15.07658686	1.163	0.22	0.087487784	0.640303605	9.5	7	9.5	7.6	9.5	9.5	9.5	8.7	8.5	7.7	7.7	8.5	7.7	8.5	NA	7	7	7	neg	NA	NA	NA	NA
Adenylosuccinic acid	C14 H18 N5 O11 P	Full match	No results	Full match	Full match	-0.16	463.07397	462.06669	3.791	89015394.6	0	NA	3	10	3	Single match found	PreferredDDA	[M-H]-1	62394658.71	88862955.11	34.28653331	14.86036269	0.702	-0.51	0.091755088	0.643641648	6.3	3.9	3.7	4.4	3.7	3.7	3.7	4.8	5.6	5.6	6.3	5.6	6	5.6	NA	2.8	3.9	3.9	neg	NA	NA	NA	NA
Succinic acid	C4 H6 O4	No results	Invalid mass	No results	No results	-9.64	118.02547	117.01819	2.557	856562164.4	2	81.3	3	5	2	No matches found	PreferredDDA	[M-H]-1	727054326.3	844288856	18.6078394	16.69100183	0.861	-0.22	0.092243273	0.643641648	8.5	6.2	7.7	7.7	7.7	7.7	7.7	7.7	7.7	7.7	7.7	7.7	8.5	7.7	NA	6.2	6.2	6.2	neg	NA	NA	NA	NA
D-Xylose	C5 H10 O5	Full match	No results	Not the top hit	Full match	0.19	150.05285	149.04557	3.282	1166083.645	0	NA	3	6	2	Multiple matches found	NoMSn	[M-H]-1	1293028.715	1162044.488	10.51827516	7.44742521	1.113	0.15	0.094324355	0.645787826	6.2	3	6.2	4.7	4.7	4.7	3.2	3.5	4.8	4.8	4	3.7	4	4	NA	2.3	3	2.3	neg	NA	NA	NA	NA
Kynurenic acid	C10 H7 N O3	Full match	No results	Partial match	Full match	-2.41	189.04214	188.03486	2.295	7724924.432	0	NA	3	12	5	Multiple matches found	PreferredDDA	[M-H]-1	3682007.487	4935881.993	23.17942648	41.34800333	0.746	-0.42	0.094985812	0.645787826	7.1	5.4	6.2	4.6	4.6	6.8	6.9	7.1	5.4	5.2	5.4	5.4	5.8	6.1	0	5.4	5	5.4	neg	NA	NA	NA	NA
D-Glucose 6-phosphate	C6 H13 O9 P	Full match	Full match	Not the top hit	Not the top hit	-1.92	260.02922	259.02194	1.271	177964995	6	84.8	3	0	0	Multiple matches found	PreferredDDA	[M-H]-1	142499638.5	174880540.5	17.97964445	18.55001747	0.815	-0.3	0.09505662	0.645787826	7	5.5	5.5	3.6	5.5	6.6	6.6	5.5	7	7	3.9	5.8	5.8	6.6	0.8	4.3	5.5	3.6	neg	NA	NA	NA	NA
gamma-Glutamylisoleucine	C11 H20 N2 O5	Full match	No results	No results	Full match	0.1	260.13725	259.12997	5.396	152977256.3	0	NA	3	1	0	Multiple matches found	PreferredDDA	[M-H]-1	133511487.2	151421901.5	12.50197253	10.03232144	0.882	-0.18	0.096144422	0.646191478	8.6	6.6	8.6	7.9	7.9	8.6	7.9	8.6	7.9	7.9	8.6	8.6	7.9	7.9	NA	6.6	5.8	6.6	neg	NA	NA	NA	NA
Traumatic acid	C12 H20 O4	Full match	No results	No results	Full match	-3.3	228.13541	227.12813	6.522	148967842	0	NA	3	0	0	Multiple matches found	PreferredDDA	[M-H]-1	110547635.2	102284602	16.12069977	8.7471755	1.081	0.11	0.101051449	0.655247942	9.1	5.8	7.3	7.3	7.7	7.3	8.1	7.3	8.4	8	8.4	8.4	8.4	9.1	1.9	5.8	5.8	5.8	neg	NA	NA	NA	NA
3,5-Dimethyl-2-(3-pyridyl)thiazolidin-4-one	C10 H12 N2 O S	Full match	No results	No results	Full match	-3.84	208.06624	207.05896	5.053	4043067.81	0	NA	3	7	2	Single match found	NoMSn	[M-H]-1	4091456.012	3322531.898	16.44646623	26.36834636	1.231	0.3	0.104309829	0.658517283	6.5	4.8	5.9	6.1	6.5	5.4	6.5	5.2	4.6	5.8	5	3.7	5.8	5.8	NA	4.8	4.8	4.6	neg	NA	NA	NA	NA
N-Acetyl-L-methionine	C7 H13 N O3 S	Full match	Full match	No results	Partial match	-3.99	191.06085	190.05358	5.326	10740956.1	1	69.9	3	4	1	Multiple matches found	PreferredDDA	[M-H]-1	10599257.72	8804382.043	14.76707561	20.68341487	1.204	0.27	0.104313767	0.658517283	8.4	6.1	7.8	7.8	8	8.4	8.4	7.8	5.6	6.4	5.9	6.8	6.8	6.8	NA	5	5.8	6.1	neg	NA	NA	NA	NA
?D-Glucopyranuronic acid	C6 H10 O7	No match	Full match	Not the top hit	Full match	-4.75	194.04173	193.03445	1.297	215189217.1	2	93.9	3	1	0	Multiple matches found	PreferredDDA	[M-H]-1	238359584.2	192123628.6	9.450147263	18.14569547	1.241	0.31	0.105784826	0.658517283	8.4	5.8	8.4	7.6	8.4	8.4	7.6	8.4	7.7	7.3	7.3	7.7	7.3	6.6	NA	5.8	5.8	5.1	neg	NA	NA	NA	NA
1,4,8,11-Tetraoxacyclotetradecane	C10 H20 O4	Full match	No results	No results	Full match	-2.5	204.13565	203.12837	5.659	25033548049	0	NA	3	2	1	Single match found	PreferredDDA	[M-H]-1	23102319382	21161339262	8.422729893	12.85893553	1.092	0.13	0.106217283	0.658517283	9.5	7	9.5	9.5	9.5	9.5	9.5	9.1	9	8.2	9	9	9	9	NA	7	7	7	neg	NA	NA	NA	NA
Adenosine	C10 H13 N5 O4	Full match	Full match	Full match	Full match	-0.48	267.09662	266.08935	3.034	56285156.03	1	82.9	3	5	2	Multiple matches found	PreferredDDA	[M-H]-1	44563240.85	52174125.81	11.4815275	26.64885253	0.854	-0.23	0.108554629	0.658874712	8.2	5.8	7.9	7.9	8.2	7.9	8.2	7.9	6.8	6.8	6.8	6.8	6.8	6.8	NA	5.8	5.8	5.8	neg	NA	NA	NA	NA
Zileuton	C11 H12 N2 O2 S	Full match	No results	No results	Full match	-2.82	236.06128	235.05401	5.509	15778635.11	0	NA	3	9	3	Single match found	PreferredDDA	[M-H]-1	13163012.34	10361092.78	17.49734602	42.11991827	1.27	0.35	0.110975996	0.659821592	6.4	4.5	5.6	6	5.6	5.2	6	6.4	0.8	2.1	3.5	3.7	3.7	3.7	NA	3.7	4.5	3.3	neg	NA	NA	NA	NA
4,4'-Bis(2-hydroxyethylethylamino)-2,2'-dimethylazobenzene	C22 H32 N4 O2	Full match	No results	No results	Full match	-2.82	384.25144	383.24417	7.762	575208429	0	NA	3	1	0	Single match found	PreferredDDA	[M-H]-1	304908429.1	258624412.9	36.21724457	16.19698026	1.179	0.24	0.11212743	0.659821592	8.1	6.2	7.1	7.1	7.1	6	7.1	7.1	7.7	7.7	7.7	8.1	8.1	8.1	NA	6.2	6.2	6.2	neg	NA	NA	NA	NA
Heptabarbital	C13 H18 N2 O3	Full match	No results	No results	Full match	-1.86	250.13128	249.124	5.301	2085808.571	0	NA	3	16	5	Multiple matches found	PreferredDDA	[M-H]-1	1349583.629	1454025.104	8.377643472	19.56038058	0.928	-0.11	0.112130467	0.659821592	7.4	3	3.7	7.1	7.1	7.1	7.1	7.4	2.5	2.7	3.3	4.9	5.9	5.7	NA	3	1.4	1.4	neg	NA	NA	NA	NA
Quercetin-3?D-glucoside	C21 H20 O12	Not the top hit	Full match	Not the top hit	Full match	-1.46	464.0948	463.08752	5.534	53490866.74	1	74.4	3	2	1	Multiple matches found	PreferredDDA	[M-H]-1	8580014.623	12169826.21	59.09791356	122.193562	0.705	-0.5	0.113962443	0.661999296	5.2	5	1.4	2.6	1.8	5.2	4.2	5	2.7	5.1	0.7	3.7	1.1	2.2	NA	2	5	2.7	neg	NA	NA	NA	NA
Cerulenin	C12 H17 N O3	Full match	No results	No results	Full match	-2.94	223.12019	222.11291	5.522	17716419.61	0	NA	3	2	1	Multiple matches found	NoMSn	[M-H]-1	5587665	10191017.69	55.00808001	49.07074687	0.548	-0.87	0.115860944	0.661999296	6.4	6	5	6	5.4	5.8	5.8	5.8	6	5.4	5.8	6	6.4	5	NA	6	6	6	neg	NA	NA	NA	NA
7-Benzylidenenaltrexone	C27 H27 N O4	No results	No results	No results	Full match	-2.9	429.19276	428.18548	6.656	83495537.05	0	NA	3	10	4	Multiple matches found	PreferredDDA	[M-H]-1	84605720.79	93140984.93	7.854956722	7.213988729	0.908	-0.14	0.118453488	0.662231209	9.1	6.6	8.7	8.7	8.4	8.7	8.7	8.4	8.4	8.7	8.7	9.1	8.7	8.7	NA	6.6	5.1	4.7	neg	NA	NA	NA	NA
13-L-Hydroperoxylinoleic acid	C18 H32 O4	Full match	No results	Not the top hit	Full match	-1.63	312.22955	311.22227	7.417	32457190.11	0	NA	3	5	2	Multiple matches found	PreferredDDA	[M-H]-1	21399491.24	24673226.43	10.56735714	18.32157024	0.867	-0.21	0.120604255	0.666283288	7.3	5.6	6.9	6.5	6.9	6.5	6.1	6.1	6.4	5.2	7.3	6.7	7.1	5.6	0	5.6	4.8	5.2	neg	NA	NA	NA	NA
Nonanoic acid	C9 H18 O2	No results	Invalid mass	No results	No results	-6.77	158.12961	157.12233	5.64	502800001.1	1	63.3	3	5	2	No matches found	PreferredDDA	[M-H]-1	511492297.5	456099902.4	15.86137801	12.74369869	1.121	0.17	0.121803845	0.667438601	9	6.2	7.7	6.6	8.5	7.7	7.7	8.1	7.9	8.2	7.9	7.9	8.2	9	NA	6.2	6.2	6.2	neg	NA	NA	NA	NA
Vanillin	C8 H8 O3	No results	Invalid mass	No results	No results	-7.25	152.04624	151.03897	5.821	95721657.74	2	91.7	3	2	1	No matches found	PreferredDDA	[M-H]-1	34580881.29	74137155.47	24.48879058	54.92267967	0.466	-1.1	0.125182852	0.67115003	8	6.6	8	7.6	7.6	7.6	6.5	7.8	6.6	7	6.2	7	4.1	6.6	1.7	5.8	6.6	6.2	neg	NA	NA	NA	NA
Chrysin	C15 H10 O4	Full match	Full match	Partial match	Partial match	-1.36	254.05756	253.05029	6.61	801642715.8	1	93.4	3	1	0	Multiple matches found	PreferredDDA	[M-H]-1	6527332.229	15522299.85	27.53277136	229.2070452	0.421	-1.25	0.128017041	0.673999666	7	5.8	3	3.7	5.6	3.1	6	4.1	2	7	3.3	3.3	6	4.5	NA	5.5	5.8	5.8	neg	NA	NA	NA	NA
Pracinostat	C20 H30 N4 O2	Full match	No results	No results	Full match	-3.87	358.23549	357.22821	7.099	8193330.444	0	NA	3	10	4	Single match found	PreferredDDA	[M-H]-1	7676129.022	6412116.313	19.34406777	19.03197577	1.197	0.26	0.130121963	0.678487949	5.4	3.9	4.2	4.2	3.1	4.6	3.3	3.1	3.9	3.1	5.4	3.1	2.7	3.1	NA	3.9	1.2	1.6	neg	NA	NA	NA	NA
Dodecanedioic acid	C12 H22 O4	Full match	No results	No results	Full match	-1.64	230.15143	229.14416	5.871	512470049.2	0	NA	3	1	0	Multiple matches found	PreferredDDA	[M-H]-1	379338293.6	449733281.2	14.52980639	9.477838334	0.843	-0.25	0.133763698	0.682854695	9.5	5.5	7.1	7.1	7.9	7.5	7.1	7.1	8.7	9.5	8.4	9.5	9.1	7.6	NA	5.5	5.1	5.5	neg	NA	NA	NA	NA
10-Hydroxydecanoic acid	C10 H20 O3	Full match	Full match	No results	Not the top hit	-4.63	188.14037	187.1331	7.541	480313489.9	2	90.9	3	6	2	Multiple matches found	PreferredDDA	[M-H]-1	339911712.3	278454022.2	27.92037192	22.01154233	1.221	0.29	0.134632368	0.682854695	6.5	3.9	4.9	4.9	5.3	5.3	5.3	4.2	6.5	4.6	4.2	4.9	5.7	4.9	NA	3.9	3.9	3.2	neg	NA	NA	NA	NA
N-Acetyl-L-phenylalanine	C11 H13 N O3	Full match	No results	No results	Full match	-3.46	207.08883	206.08155	5.572	47728066.5	0	NA	3	3	1	Multiple matches found	PreferredDDA	[M-H]-1	23514950.82	37923077.3	38.87812829	40.15658366	0.62	-0.69	0.138323835	0.688606183	6.5	5.6	6.1	6.5	6.3	6.1	6.1	6.1	5.2	6.2	5.6	5.8	5.8	5.6	NA	5.6	5.6	5.6	neg	NA	NA	NA	NA
Citric acid	C6 H8 O7	Full match	Full match	Not the top hit	Full match	-3.23	192.02638	191.01911	2.023	3994510658	1	96.6	3	3	1	Multiple matches found	PreferredDDA	[M-H]-1	2888170914	3903062803	24.1988328	19.8960855	0.74	-0.43	0.13900091	0.689927518	8.5	7	7.2	6.8	7.6	7.2	7.2	7.2	7.7	8.5	6.6	7.3	7.7	7.7	NA	7	7	7	neg	NA	NA	NA	NA
5-S-Cysteinyldopamine	C11 H16 N2 O4 S	Full match	No results	No results	Full match	-1.29	272.08273	271.07545	1.96	7529527.948	0	NA	3	7	3	Multiple matches found	PreferredDDA	[M-H]-1	2483641.242	1893912.551	65.39572021	74.5529104	1.311	0.39	0.140238972	0.690095219	5.5	2.1	2.1	4.6	3.3	5.5	2.9	3.6	3.6	NA	3.6	NA	4.4	1.7	NA	1.7	1.7	2.1	neg	NA	NA	NA	NA
3,5-Dimethyl-2-(3-pyridyl)thiazolidin-4-one	C10 H12 N2 O S	Full match	No results	No results	Full match	-3.58	208.06629	207.05901	5.302	5758860.781	0	NA	3	2	1	Single match found	NoMSn	[M-H]-1	5083969.211	4344953.02	21.69354659	34.88638779	1.17	0.23	0.143097621	0.690095219	6.8	5.4	6.4	4.1	6	4.9	6.8	4.5	5.5	4.9	1.9	5.7	5.1	5.9	NA	3.9	3.9	5.4	neg	NA	NA	NA	NA
[3-[2-Aminoethoxy(hydroxy)phosphoryl]oxy-2-hydroxypropyl] hexadecanoate	C21 H44 N O7 P	Full match	No results	No results	Full match	-1.35	453.28493	452.27765	9.029	19310844.96	0	NA	3	5	2	Single match found	PreferredDDA	[M-H]-1	5844607.998	8666104.591	38.21517406	65.83515807	0.674	-0.57	0.144514197	0.690095219	6.5	6.5	6.3	5.9	6.3	6.3	6.5	4.1	5	6.1	5	4.6	5.6	4.6	NA	5.8	6.5	4.6	neg	NA	NA	NA	NA
Oleic acid	C18 H34 O2	Full match	No results	Full match	Full match	-1.64	282.25542	281.24814	9.299	241640872.9	0	NA	3	3	1	Multiple matches found	PreferredDDA	[M-H]-1	93657105.34	133470069.6	30.99639452	48.05926028	0.702	-0.51	0.145334668	0.690095219	7	6.2	5.6	6.7	6.3	6.3	6.7	5.6	6.2	5.8	5.1	6.2	6.2	7	NA	5.8	6.2	6.2	neg	NA	NA	NA	NA
Dihydrodaidzein	C15 H12 O4	Full match	No results	Partial match	Full match	-1.83	256.07309	255.06581	6.457	1131682727	0	NA	3	1	0	Multiple matches found	PreferredDDA	[M-H]-1	13933951.19	26606082.52	26.22338975	225.3373135	0.524	-0.93	0.147341471	0.690095219	7	7	6.4	6.6	6.2	6	6.2	4.3	4.2	6.2	5.1	5.2	6	4.1	NA	5.8	7	7	neg	NA	NA	NA	NA
2-Methylcitric acid	C7 H10 O7	Full match	No results	No results	Full match	-3.66	206.0419	205.03462	3.173	8413784.863	0	NA	3	6	2	Multiple matches found	PreferredDDA	[M-H]-1	6722472.234	7342390.873	21.41747939	21.38381992	0.916	-0.13	0.148528649	0.690095219	5.6	3.9	4.5	5.6	4.1	4.9	3.7	4.9	5.1	4.9	4.5	4.5	4.9	4.9	NA	3.5	3.5	3.9	neg	NA	NA	NA	NA
L-Dopa	C9 H11 N O4	Full match	Full match	Full match	Full match	-4.3	197.06796	196.06068	1.889	18455591.24	1	79.4	3	3	1	Multiple matches found	PreferredDDA	[M-H]-1	17739414.62	13943845.47	10.8115578	29.44917908	1.272	0.35	0.149747228	0.690095219	8	6.7	7.6	7.2	7.6	8	8	7.2	5.9	5.9	6.2	6.6	6.2	6.2	NA	6.4	6.7	6.4	neg	NA	NA	NA	NA
Glycerol oxide	C3 H8 O4	Full match	No results	No results	Full match	-0.68	108.04218	107.03491	3.034	4771383.851	0	NA	3	7	2	Single match found	NoMSn	[M-H]-1	3828106.482	4489404.038	9.664619681	27.68774675	0.853	-0.23	0.150519644	0.691007338	7.1	5	6.2	6.5	6.2	7.1	7.1	6.5	5	4.9	5.8	6	4.9	6.4	NA	5	3.9	3.9	neg	NA	NA	NA	NA
Ribothymidine	C10 H14 N2 O6	Full match	No results	No results	Full match	-1.64	258.08476	257.07749	2.882	1773806.523	0	NA	3	7	3	Multiple matches found	PreferredDDA	[M-H]-1	1470888.719	1666200.26	12.32945392	12.56692202	0.883	-0.18	0.15751478	0.699275369	5.8	3.3	5.8	5.3	3.5	4.1	3.5	4.1	3.8	3.5	4.1	3.8	4.5	4.5	NA	3.3	2.5	2.1	neg	NA	NA	NA	NA
Traumatic acid	C12 H20 O4	Full match	No results	No results	Full match	-3.36	228.13539	227.12812	5.89	82470262.79	0	NA	3	19	9	Multiple matches found	PreferredDDA	[M-H]-1	57124384.24	74987461.88	16.19969327	25.39845751	0.762	-0.39	0.15854135	0.700479707	7	5.5	7	NA	7	5.5	4.3	5.1	6.8	4.6	5.3	6.1	6.1	5.3	1.4	4.7	4.7	5.5	neg	NA	NA	NA	NA
(12R)-12-Hydroxyoctadec-9-enoic acid	C18 H34 O3	Full match	No results	No results	Full match	-0.77	298.25056	297.24329	8.149	45310859.01	0	NA	3	6	2	Multiple matches found	PreferredDDA	[M-H]-1	30935380.85	35384042.48	15.0498417	25.78511769	0.874	-0.19	0.16138248	0.705592269	7	5.5	6.7	6.7	6.6	6.7	7	6.7	5.7	6.5	6.5	6.2	6.5	6.2	NA	5.1	5.5	5.5	neg	NA	NA	NA	NA
Ethyl butylacetylaminopropionate	C11 H21 N O3	Full match	No results	No results	Full match	-2.92	215.15152	214.14424	6.362	8865671.298	0	NA	3	15	5	Multiple matches found	NoMSn	[M-H]-1	9620537.121	7645674.227	21.90804369	32.60759495	1.258	0.33	0.165778343	0.707963272	6.4	5.4	6.4	1.8	4.3	6	6.2	6	5.5	4	5.3	5.5	5.9	2.9	NA	5.4	5	5	neg	NA	NA	NA	NA
3-Benzyl-5-(6-carboxyhexyl)-1-(2-cyclohexyl-2-hydroxyethylamino)hydantoin	C25 H37 N3 O5	Full match	No results	No results	Full match	2.69	459.27456	458.26728	8.781	31537766.23	0	NA	3	3	1	Single match found	PreferredDDA	[M-H]-1	12530026.45	25627977.33	51.03363796	55.49653258	0.489	-1.03	0.165927978	0.707963272	6.7	6.7	6.7	6	6.4	6.4	6.4	6.1	6.1	5.8	5.6	6.4	6	5.8	NA	6.7	6.4	6	neg	NA	NA	NA	NA
Acetohexamide	C15 H20 N2 O4 S	Full match	No results	No results	Full match	3.42	324.11549	323.10821	6.712	48803332.88	0	NA	3	4	2	Multiple matches found	PreferredDDA	[M-H]-1	56236751.68	58873776.6	12.84401417	10.8846706	0.955	-0.07	0.168846794	0.714046284	7.9	5.8	6	4.4	6.7	6	6.3	7.5	7.9	7.5	6.3	6.3	6.3	7.9	NA	5.8	5.8	3.6	neg	NA	NA	NA	NA
cis-Aconitic acid	C6 H6 O6	Invalid mass	Invalid mass	Invalid mass	No match	-5.39	174.0155	173.00822	2.127	91818689.61	2	89.9	3	9	3	Multiple matches found	PreferredDDA	[M-H]-1	54908744.56	84780638.47	34.2922049	15.56669297	0.648	-0.63	0.169211021	0.714046284	6.6	5.1	6.3	5.2	6.3	6.3	6	6	6.2	6.2	6.2	6.6	6.2	5.8	NA	5.1	4.7	4.7	neg	NA	NA	NA	NA
Marimastat	C15 H29 N3 O5	Full match	No results	No results	Full match	-1.68	331.21016	330.20289	5.604	14326980.31	0	NA	3	19	7	Single match found	PreferredDDA	[M-H]-1	11838165.2	9015528.626	30.29360851	27.39122547	1.313	0.39	0.169514906	0.714046284	6	5	2.7	3.6	2.3	3.1	3.8	1.9	4.1	3.7	2.4	3.4	3.6	6	NA	2	2	5	neg	NA	NA	NA	NA
Monocyclohexyl phthalate	C14 H16 O4	Full match	No results	Partial match	Full match	-1.6	248.10446	247.09718	6.462	315005982.6	0	NA	3	5	2	Single match found	PreferredDDA	[M-H]-1	4323342.698	8082872.595	40.42373408	222.4813901	0.535	-0.9	0.170304599	0.714046284	6.6	6.6	0.2	2.3	2.7	0.6	1.6	0.6	1.4	6.2	4.5	2.3	2.3	2.2	NA	6.2	6.6	6.6	neg	NA	NA	NA	NA
3-Hydroxy-3-methylglutaric acid	C6 H10 O5	No results	Invalid mass	No results	No results	-6.01	162.05185	161.04457	3.114	102683845.4	1	90.8	3	8	3	No matches found	PreferredDDA	[M-H]-1	66035919.66	82079037.76	15.69673247	19.31781958	0.805	-0.31	0.172032856	0.714046284	7.3	5.8	7.3	7.3	7.3	7.3	7.3	7.3	7.3	7.3	7.3	7.3	7.3	7.3	NA	5.8	5.8	5.8	neg	NA	NA	NA	NA
Adenine	C5 H5 N5	No results	Invalid mass	No results	No results	-8.71	135.05332	134.04604	3.034	396773649.4	1	96.6	3	5	2	No matches found	PreferredDDA	[M-H]-1	343634807.3	381052348.8	12.18158301	24.90375001	0.902	-0.15	0.174331268	0.715537692	7.9	5.8	7.1	7.9	7.9	7.9	7.9	7.9	6.8	6.8	6.8	6.8	6.1	6.8	NA	5.8	5.8	5.8	neg	NA	NA	NA	NA
13-OxoODE	C18 H30 O3	Full match	No results	Partial match	Full match	-0.57	294.21933	293.21205	7.508	119619197.4	0	NA	3	1	0	Multiple matches found	PreferredDDA	[M-H]-1	75951848.81	109702569.6	23.56908787	39.95163938	0.692	-0.53	0.17789311	0.72074662	7.6	6.6	6.5	6.8	7.6	6.5	6.8	7.6	4.4	6	6.7	6	6	6.7	NA	6.6	5.5	5.1	neg	NA	NA	NA	NA
d-Glycero-d-galacto-heptose	C7 H14 O7	Full match	No results	No results	Full match	-3.93	210.07313	209.06585	1.436	132790001.6	0	NA	3	3	1	Multiple matches found	PreferredDDA	[M-H]-1	119775225.9	98107720.77	17.16830642	15.59137403	1.221	0.29	0.181561284	0.727237398	8.1	7	7.3	7.3	7.7	7.3	7.7	8.1	7.7	7.3	7.3	7.3	7.3	7.3	NA	5.8	7	5.5	neg	NA	NA	NA	NA
Asp f I	C27 H26 N4 O6	No results	No results	No results	Full match	-3.55	502.18345	501.17617	7.067	1932245.207	0	NA	3	6	3	Single match found	NoMSn	[M-H]-1	1504111.645	1747468.596	23.95083458	14.64349273	0.861	-0.22	0.181703363	0.727237398	5.8	2.5	2.8	NA	3.5	1	1	1.4	3	5.3	5.8	5.3	3.4	3.8	NA	2.5	1.7	0.6	neg	NA	NA	NA	NA
[3-[2-Aminoethoxy(hydroxy)phosphoryl]oxy-2-hydroxypropyl] hexadecanoate	C21 H44 N O7 P	No results	No results	No results	Full match	-0.88	453.28514	452.27786	8.138	70990793.27	0	NA	3	3	1	Single match found	PreferredDDA	[M-H]-1	33840453.56	65948203.27	29.75030445	39.56353594	0.513	-0.96	0.184602916	0.730881784	7.6	6.6	6.6	7.6	6.8	6.6	6.5	6.8	7.1	6	6.3	6.3	6.7	5.7	NA	5.8	6.6	5.8	neg	NA	NA	NA	NA
Biopterin	C9 H11 N5 O3	Full match	Full match	No results	Partial match	-0.96	237.08596	236.07869	2.401	90823792.6	1	79.2	3	6	3	Multiple matches found	PreferredDDA	[M-H]-1	79241897.42	89114796.57	8.382988536	13.71059603	0.889	-0.17	0.188159467	0.733591556	9.5	7	8.7	8.7	8.4	8.4	9.5	9.5	8.2	7.9	7.9	7.9	8.2	8.2	NA	6.2	7	6.2	neg	NA	NA	NA	NA
13-HODE	C18 H32 O3	Full match	No results	No results	Full match	-1.15	296.2348	295.22753	7.834	82994160.26	0	NA	3	2	1	Multiple matches found	PreferredDDA	[M-H]-1	19689976.39	30177959.85	46.20381717	84.49214735	0.652	-0.62	0.190579064	0.734247381	6.6	6.6	5.2	3.3	4.5	4.8	6.2	4.8	3.7	5.8	5.8	5.2	5.6	5.6	4.5	6.6	6.2	6.2	neg	NA	NA	NA	NA
15(S)-Hydroxyeicosatrienoic acid	C20 H34 O3	Full match	No results	No results	Full match	-1.44	322.25033	321.24306	8.023	14870753.25	0	NA	3	4	2	Multiple matches found	PreferredDDA	[M-H]-1	15752968.22	14646980.8	6.600898218	11.17630588	1.076	0.11	0.191026174	0.734873452	9.3	6.4	8.1	9.3	8.5	8.1	8.9	8.9	8.4	8	6.5	7.2	7.6	7.2	NA	6.4	4.8	6	neg	NA	NA	NA	NA
Baloxavir	C24 H19 F2 N3 O4 S	No results	No results	No results	Full match	3.65	483.1082	482.10092	1.457	10198741.12	0	NA	3	25	9	Single match found	PreferredDDA	[M-H]-1	8672722.475	11279392.55	22.870266	27.54034984	0.769	-0.38	0.192973583	0.739535956	5.6	4.2	4.3	4.5	5.6	4.5	3.7	5.6	5.1	5.1	3	4.7	4.3	4	NA	2.7	3.5	4.2	neg	NA	NA	NA	NA
Acetaminophen cystein	C11 H14 N2 O3 S	Full match	No results	No results	Full match	-1.98	254.07201	253.06473	5.013	3176131.105	0	NA	2	12	4	Multiple matches found	PreferredDDA	[M-H]-1	2467293.423	2191250.165	28.24402811	54.6042321	1.126	0.17	0.196029732	0.744393597	5.8	3.8	5.8	5.8	5.8	5.8	5.8	5.8	5.2	4.2	2.1	NA	4.8	4.8	NA	2.3	3.8	NA	neg	NA	NA	NA	NA
Acetaminophen cystein	C11 H14 N2 O3 S	Full match	No results	No results	Full match	-1.42	254.07215	253.06488	5.117	36729099.87	0	NA	3	8	3	Multiple matches found	PreferredDDA	[M-H]-1	17167948.26	18336779.74	44.96198992	64.37499661	0.936	-0.1	0.198572627	0.746855619	6.6	5.8	5.2	6.6	5.6	5.6	5.6	6	5.2	5.2	5.2	2.5	5.6	6	NA	5.8	5.4	4.2	neg	NA	NA	NA	NA
N-(N-(3-Amino-3-carboxypropyl)-3-amino-3-carboxypropyl)azetidine-2-carboxylic acid	C12 H21 N3 O6	No results	No results	No results	Full match	-1.73	303.14251	302.13523	5.312	5660157.032	0	NA	3	2	1	Multiple matches found	PreferredDDA	[M-H]-1	3586836.289	3982649.801	14.22227575	23.61902487	0.901	-0.15	0.199117094	0.746855619	7.4	3.9	4.5	7.4	4.9	6.8	5.7	5.9	5.4	2.8	4.5	5.8	3.7	3.7	NA	3.5	3.9	3.9	neg	NA	NA	NA	NA
13-L-Hydroperoxylinoleic acid	C18 H32 O4	Full match	No results	Not the top hit	Full match	-1.28	312.22966	311.22238	7.292	11491029.27	0	NA	3	7	3	Multiple matches found	PreferredDDA	[M-H]-1	6564108.022	7633449.749	10.65985221	43.14632747	0.86	-0.22	0.199452611	0.746855619	7.4	5	4	7.4	4.7	4.7	6.6	6.6	2.7	3	3.9	5	5	0.8	0	5	3.1	3.1	neg	NA	NA	NA	NA
Inosine-5'-monophosphate (IMP)	C10 H13 N4 O8 P	Full match	Full match	Full match	Partial match	-0.63	348.04688	347.0396	1.619	591653447.4	1	88.5	3	3	1	Multiple matches found	PreferredDDA	[M-H]-1	577448325.7	643958790.4	14.11995561	12.91608988	0.897	-0.16	0.201506339	0.747430896	7.5	5.1	5.6	6	7.5	6	7.5	6.3	7.5	7.5	6	7.5	7.1	5.6	NA	3.6	5.1	3.2	neg	NA	NA	NA	NA
Undecanedioic acid	C11 H20 O4	Full match	No results	No results	Full match	-4.27	216.13524	215.12796	7.22	28188717.3	0	NA	3	1	1	Single match found	NoMSn	[M-H]-1	25812508.03	23059299.09	12.23774505	12.19998697	1.119	0.16	0.203511225	0.749531841	8.4	5.6	6.5	6.5	6.5	6.1	5.4	5.4	7.6	6.1	6.1	8	8.4	6.1	NA	5.6	4.8	4.8	neg	NA	NA	NA	NA
4H-Pyrido(4',3':4,5)thieno(3,2-f)(1,2,4)triazolo(4,3-a)(1,4)diazepine, 7,8,9,10-tetrahydro-6-(2-chlorophenyl)-9-(cyclopropylcarbonyl)-1,4-dimethyl-, (S)-	C23 H22 Cl N5 O S	No results	No results	No results	Full match	3.49	451.12493	450.11766	5.934	14084487.88	0	NA	3	13	5	Multiple matches found	PreferredDDA	[M-H]-1	13681559.96	14777728.89	32.07139643	8.361557121	0.926	-0.11	0.207645342	0.751605865	5.7	2.6	2.7	1.6	5.7	5.7	3.8	4	3.2	4.7	3.2	5.1	3.6	3.6	NA	1.4	1.1	2.6	neg	NA	NA	NA	NA
1,2-Dioctanoylglycerol	C19 H36 O5	Full match	No results	No results	Full match	-2.54	344.2554	343.24812	7.207	56615744.92	0	NA	3	3	1	Multiple matches found	PreferredDDA	[M-H]-1	49499146.56	40706231.19	21.46893386	26.94690625	1.216	0.28	0.209749078	0.754916511	7.2	5.1	7.2	4.6	6.8	6.8	6.5	5.7	7.2	6.1	5.5	6.1	7.2	6.1	NA	5.1	3.9	4.3	neg	NA	NA	NA	NA
3-Hydroxytetradecanedioic acid	C14 H26 O5	Full match	No results	No results	Full match	-1.98	274.17748	273.1702	6.143	51987279.24	0	NA	3	10	4	Single match found	PreferredDDA	[M-H]-1	30935114.82	26518288.06	32.32197839	13.7726312	1.167	0.22	0.213100605	0.75795518	7.5	5.6	3.1	6	4.6	2.9	4.6	2.9	5.4	4.6	7.5	3.8	5.7	5	NA	3.6	5.6	3.7	neg	NA	NA	NA	NA
Hydroxytyrosol 3'-sulfate	C8 H10 O6 S	Full match	No results	No results	Full match	-1.89	234.01937	233.01209	5.004	5883324.514	0	NA	3	6	2	Multiple matches found	PreferredDDA	[M-H]-1	1899304.083	2499821.029	35.15998202	53.33552705	0.76	-0.4	0.222866179	0.767703086	5.7	5.2	3.8	5.3	5.7	2.2	3.8	3.8	4.8	4	3.5	4.4	3.6	5.2	NA	3.6	5.2	2.5	neg	NA	NA	NA	NA
Indole-2-carboxylic acid	C9 H7 N O2	No results	Invalid mass	No results	No results	-5.7	161.04676	160.03948	5.202	42426609.45	2	70.8	3	4	1	No matches found	PreferredDDA	[M-H]-1	41277383.09	43807938.17	34.29240328	13.48402684	0.942	-0.09	0.224409662	0.77071843	7.9	5.8	6	6.3	6.3	6.3	6.3	1.2	7.9	7.9	6.3	7.9	7.9	6.3	NA	5.8	5.8	5.8	neg	NA	NA	NA	NA
N-Acetylaspartylglutamic acid	C11 H16 N2 O8	Full match	No results	No results	Not the top hit	-1.75	304.09013	303.08286	2.45	2543690.869	0	NA	3	9	4	Multiple matches found	PreferredDDA	[M-H]-1	1879019.582	2083846.622	8.488099181	13.87062432	0.902	-0.15	0.225400577	0.771486794	6	2.5	4.6	5.8	5.8	5	5	5.8	5.3	5.3	4.5	4.5	6	5.3	NA	2.5	2.5	2.5	neg	NA	NA	NA	NA
Daumone	C13 H24 O6	Full match	No results	No results	Full match	-1.04	276.157	275.14972	5.873	99317034.86	0	NA	3	2	1	Multiple matches found	PreferredDDA	[M-H]-1	63506170.69	43750219.67	36.18004271	34.76548134	1.452	0.54	0.227055265	0.77451416	7.1	5.5	6	7.1	6.7	6.7	4.4	5.6	5.6	5	6	6	6.7	3.7	NA	5.5	4.7	5.1	neg	NA	NA	NA	NA
Hemiasterlin	C30 H46 N4 O4	Full match	No results	No results	Full match	-3.94	526.34983	525.34256	8.777	18057050.2	0	NA	3	2	1	Single match found	PreferredDDA	[M-H]-1	5496588.265	6887398.332	78.26543322	68.85204853	0.798	-0.33	0.229588979	0.775532868	6.7	5.8	4.8	6.7	6.1	0.6	5.8	4.4	4.6	5	5.2	4.6	5.2	5.8	NA	5.4	4.6	5.8	neg	NA	NA	NA	NA
(2R)-5-Hydroxy-7-methoxy-2-phenyl-3,4-dihydro-2H-1-benzopyran-4-one	C16 H14 O4	Full match	No results	Partial match	Full match	-0.95	270.08895	269.08168	6.374	143595262.2	0	NA	3	2	1	Multiple matches found	PreferredDDA	[M-H]-1	3686937.193	8083098.424	36.34609963	174.7641497	0.456	-1.13	0.230142444	0.775532868	7	6.7	2.6	4.7	1.5	3.8	2.5	3.4	NA	6.6	4.6	2	2.7	7	NA	6.4	5.2	6.7	neg	NA	NA	NA	NA
Uridine	C9 H12 N2 O6	Full match	Full match	Full match	Partial match	-0.85	244.06933	243.06205	2.187	163776613.8	1	87.8	3	3	1	Multiple matches found	PreferredDDA	[M-H]-1	136546568.7	105200068.3	13.47276643	34.65998718	1.298	0.38	0.230284807	0.775532868	8.2	6.2	8.2	8.2	8.2	8.2	8.2	8.2	6.7	6.7	6.7	7.5	6.7	6.7	0	6.2	6.2	6.2	neg	NA	NA	NA	NA
19-Norandrosterone	C18 H28 O2	Full match	No results	No results	Full match	-2.24	276.20831	275.20104	7.497	14845684.4	0	NA	3	2	1	Multiple matches found	PreferredDDA	[M-H]-1	7674229.006	11670044.79	32.83124129	45.82051605	0.658	-0.6	0.230407842	0.775532868	6.3	4.5	4.7	4.4	6.3	5	2.1	2.5	2.3	5.6	5.2	3.5	5.2	3.7	NA	3.7	4.5	4.1	neg	NA	NA	NA	NA
Endothion	C9 H13 O6 P S	Full match	No results	No results	Full match	-1.56	280.01661	279.00933	2.559	8113794.612	0	NA	3	7	3	Single match found	PreferredDDA	[M-H]-1	6055569.03	7127205.538	28.13562162	26.69415604	0.85	-0.24	0.230493159	0.775532868	7.4	5.4	7.1	5.6	6.4	4.5	6	6	6.8	7.1	6	7.4	5.3	6	NA	5	5	5.4	neg	NA	NA	NA	NA
Inosine-5'-monophosphate (IMP)	C10 H13 N4 O8 P	Full match	Full match	Full match	Partial match	-0.77	348.04683	347.03956	1.499	483820457.4	1	88.5	3	4	1	Multiple matches found	PreferredDDA	[M-H]-1	479586049.5	512563665.4	9.330533786	15.34636412	0.936	-0.1	0.232232899	0.775532868	8.4	5.5	7.6	8.4	8	6.5	7.6	8	5.1	7.3	7.3	7	7	5.1	NA	5.5	5.5	5.5	neg	NA	NA	NA	NA
LysoPC(15:0/0:0)	C23 H48 N O7 P	Full match	No results	No results	Full match	0.56	481.31711	480.30983	9.079	228623377.7	0	NA	3	1	1	Multiple matches found	PreferredDDA	[M-H]-1	113635445.2	143202058	23.67843121	41.42976703	0.794	-0.33	0.236556066	0.779101367	8	6.6	7.6	7.2	6.8	8	7.2	7.2	7	7	7	7	6.6	6.6	NA	6.6	6.2	5.8	neg	NA	NA	NA	NA
9,12,13-TriHOME	C18 H34 O5	Full match	No results	No results	Full match	-0.85	330.24034	329.23307	7.301	81574305.58	0	NA	3	2	1	Multiple matches found	PreferredDDA	[M-H]-1	71079794.32	67066513.54	12.34579681	13.41306455	1.06	0.08	0.242816078	0.783310484	8.2	5.8	7.9	7.9	8.2	7.5	7.9	7.5	7.5	7.1	7.5	7.9	7.9	7.9	NA	5.8	5.8	5.5	neg	NA	NA	NA	NA
Palmitic acid	C16 H32 O2	Full match	No results	Full match	Full match	-1.68	256.2398	255.23252	9.079	34977984.75	0	NA	3	1	0	Multiple matches found	NoMSn	[M-H]-1	17241570.5	21332880.65	24.1457393	42.45199687	0.808	-0.31	0.243038138	0.783310484	6.6	5.6	5.9	6.2	6.6	6.2	5.9	6.2	5.6	6	5.6	5.6	5.5	5.2	NA	5.6	5.6	4.5	neg	NA	NA	NA	NA
Cobalt-precorrin-6B	C44 H54 Co N4 O16	No results	No results	Full match	No results	3	953.28954	952.28226	1.449	3052896.309	0	NA	3	8	3	No matches found	NoMSn	[M-H]-1	2695572.035	3245790.141	13.88593895	20.03591186	0.83	-0.27	0.243655051	0.783310484	5.3	4	3	4.5	5.3	4.1	2.2	4.9	3.1	3.9	2.8	4.6	2.4	2.6	NA	4	2.5	2.1	neg	NA	NA	NA	NA
Pyridoxal 5'-phosphate	C8 H10 N O6 P	Full match	No results	Full match	Full match	-5	247.02334	246.01606	2.33	3965466.911	0	NA	3	9	4	Multiple matches found	PreferredDDA	[M-H]-1	3411057.556	3869016.043	12.64045713	10.99194558	0.882	-0.18	0.245316478	0.784638201	7.4	4.4	4.9	6.8	6.4	4.9	7.2	5.7	7.4	5.3	6.6	4.5	6.4	6.4	NA	3.6	4.4	3.3	neg	NA	NA	NA	NA
Adb-chminaca, (+/-)-	C21 H30 N4 O2	Full match	No results	No results	Not the top hit	-4.2	370.23532	369.22804	7.221	10052137737	0	NA	3	2	1	Multiple matches found	PreferredDDA	[M-H]-1	8428219588	7913392988	13.08370042	15.16708654	1.065	0.09	0.248878282	0.785536724	9	6.2	9	8.2	8.2	8.2	8.2	8.2	8.5	7.7	8.5	8.5	8.5	8.5	4.2	6.2	6.2	6.2	neg	NA	NA	NA	NA
12(13)Ep-9-KODE	C18 H30 O4	Full match	No results	Partial match	Full match	-3.3	310.21339	309.20611	6.789	32007649.27	0	NA	3	5	2	Multiple matches found	PreferredDDA	[M-H]-1	16051182.89	21235828.17	24.93138777	53.66010874	0.756	-0.4	0.252096757	0.789546646	6.6	4.8	6.6	4	NA	3.6	5.5	4.7	4.6	3.6	3.2	6	5.2	5.2	NA	4.8	4.1	0.7	neg	NA	NA	NA	NA
Orotic acid	C5 H4 N2 O4	No match	Invalid mass	No results	No results	-7.58	156.01592	155.00865	1.484	135599061.8	1	97.5	3	6	2	No matches found	PreferredDDA	[M-H]-1	118542047.4	103825686.1	8.525095657	21.83232373	1.142	0.19	0.252099581	0.789546646	8.4	5.8	8.4	8.4	8.4	8.4	8.4	8.4	6.8	6.8	6.8	6.8	6.8	6.8	1.1	5.8	5.8	5.8	neg	NA	NA	NA	NA
(S)-4-[(S)-2-((S)-1-Formyl-4-guanidino-butylcarbamoyl)-pyrrolidin-1-yl]-4-oxo-3-(2-propyl-pentanoylamino)-butyric acid methyl ester	C24 H42 N6 O6	Full match	No results	No results	Full match	3.69	510.31847	509.31119	7.962	22157643.39	0	NA	3	2	1	Single match found	PreferredDDA	[M-H]-1	14768512.23	16861532.8	46.27602409	28.94601184	0.876	-0.19	0.252252285	0.789546646	7.8	6.4	3.9	6	6.4	6.1	6.4	5.4	7.8	7.8	6.6	7.8	7.8	7	NA	6	6.4	5.6	neg	NA	NA	NA	NA
9,10-DHOME	C18 H34 O4	Full match	No results	No results	Full match	-0.49	314.24556	313.23828	7.618	8472838.293	0	NA	3	9	4	Multiple matches found	PreferredDDA	[M-H]-1	3854600.724	4097908.951	13.02792459	62.56692041	0.941	-0.09	0.253994457	0.789772946	5.5	2.3	3	5.5	4.9	3.8	3.2	3.6	2.9	4.8	1.2	2	1.4	3.1	NA	0.8	2.3	1.2	neg	NA	NA	NA	NA
(12R)-12-Hydroxyoctadec-9-enoic acid	C18 H34 O3	Full match	No results	No results	Full match	-0.29	298.25071	297.24343	8.066	49668794.09	0	NA	3	2	1	Multiple matches found	PreferredDDA	[M-H]-1	38949619.8	40076016.53	15.55569684	14.24786957	0.972	-0.04	0.258808274	0.789907841	8.2	6.2	6.7	7	7	7.7	7	6.7	7.5	8.2	7.5	7.1	7.9	7.5	NA	5.5	6.2	5.5	neg	NA	NA	NA	NA
Caffeic acid	C9 H8 O4	No match	Invalid mass	No results	No results	-5.23	180.04132	179.03404	5.399	14898457.71	1	89.9	3	14	5	No matches found	PreferredDDA	[M-H]-1	3937240.908	4501517.925	18.09296684	93.78751417	0.875	-0.19	0.260889888	0.790254709	6	4.6	2.5	5.8	4	3.9	4.4	3.9	2.9	6	2.3	3.1	1.7	4.2	NA	4.6	4.6	3.1	neg	NA	NA	NA	NA
Nicotinic acid	C6 H5 N O2	No results	Invalid mass	No results	No results	-9.47	123.03086	122.02359	1.883	108247291.9	2	91.6	3	1	0	No matches found	PreferredDDA	[M-H]-1	98562354.78	86533973.42	8.879657089	15.45870742	1.139	0.19	0.261060675	0.790254709	8.4	5.8	8.4	8	8.4	8.4	8.4	8.4	7.3	7.3	7.3	7.3	7	7	NA	5.8	5.8	5.8	neg	NA	NA	NA	NA
S-Adenosylhomocysteine	C14 H20 N6 O5 S	Not the top hit	Full match	Full match	Full match	-1.92	384.12085	383.11357	2.29	12380484.14	1	62.2	3	7	3	Multiple matches found	PreferredDDA	[M-H]-1	11285847.51	10649470.66	9.223066984	11.23827558	1.06	0.08	0.263854481	0.792536395	8.5	6	8.5	8.5	8.5	8.5	8.5	8.3	8	8	7.4	7.6	7.8	8	NA	6	4.8	4.8	neg	NA	NA	NA	NA
Glutamic acid glutamate	C10 H14 N2 O8	Full match	No results	No results	Full match	-0.94	290.07474	289.06747	2.189	67858351.25	0	NA	3	3	1	Single match found	PreferredDDA	[M-H]-1	54959325.68	42468155.05	13.21160224	35.79318101	1.294	0.37	0.276668097	0.793296339	9	7	8.2	8.2	9	9	9	8.2	6.1	6.7	6.7	7.5	6.7	6.7	NA	6.2	7	6.2	neg	NA	NA	NA	NA
4-Acetylaminohippuric acid	C11 H12 N2 O4	No results	No results	Partial match	Full match	3.26	236.08048	235.0732	5.969	47755200.1	0	NA	3	2	1	Multiple matches found	PreferredDDA	[M-H]-1	54635912.82	56172298.38	8.852006823	9.169032147	0.973	-0.04	0.278974832	0.794923911	6.5	2.8	4.6	4.6	4.2	5.7	6.5	4.9	4.6	5.3	5.3	4.2	4.6	6.1	NA	2	2.8	1.7	neg	NA	NA	NA	NA
Uric acid	C5 H4 N4 O3	No match	Invalid mass	No results	No results	-5.86	168.02735	167.02008	1.769	1235931369	1	91.7	3	2	1	No matches found	PreferredDDA	[M-H]-1	1037758449	1135374949	10.32780842	7.943246711	0.914	-0.13	0.280919931	0.79510204	9.5	7	8.6	9	8.2	9	7.9	7.9	8.4	8.4	8	9.5	9.5	9.1	NA	7	5.1	6.6	neg	NA	NA	NA	NA
a Jasmonic acid	C12 H18 O3	Full match	No results	Full match	No results	-3.54	210.12485	209.11757	6.34	16624441.22	0	NA	3	4	2	No matches found	NoMSn	[M-H]-1	13252081.3	14566037.45	11.52471802	8.121876866	0.91	-0.14	0.283673994	0.796299615	8.5	5.2	6.5	8	7.6	7.2	6.5	7.2	7.4	8.5	5.5	7.4	7.4	6.6	NA	3.7	3.7	5.2	neg	NA	NA	NA	NA
Gemcabene	C16 H30 O5	Full match	No results	No results	Full match	-2.29	302.20863	301.20135	6.354	9806109.035	0	NA	3	3	1	Single match found	PreferredDDA	[M-H]-1	6427977.57	6934658.693	22.4347187	25.57324164	0.927	-0.11	0.28504963	0.79717093	6.8	4.6	3.4	4.5	3	4.5	3	4.1	6.8	3.7	6.2	4.1	3.4	3.7	0	2.7	4.6	4.2	neg	NA	NA	NA	NA
N2-Methylguanosine	C11 H15 N5 O5	Full match	Full match	No results	Partial match	0.37	297.10743	296.10015	4.891	110050468.4	1	88.2	3	2	1	Multiple matches found	PreferredDDA	[M-H]-1	106468023	110005196.3	4.418805015	8.042030535	0.968	-0.05	0.285155056	0.79717093	10	7	9.2	9.2	9.2	10	10	10	8.7	9.5	8.7	9.5	9.5	8.7	NA	7	7	6.2	neg	NA	NA	NA	NA
D-(-)-Glutamine	C5 H10 N2 O3	No results	Invalid mass	No results	No results	-7.76	146.06801	145.06073	1.275	1616689717	1	92.2	3	9	3	No matches found	PreferredDDA	[M-H]-1	1658191799	1699811053	9.256574378	9.682937883	0.976	-0.04	0.293319085	0.800695855	9.1	5.8	9.1	8.4	8.4	8.4	8.7	8	8.7	8	8.7	8.7	8.7	8.4	4.4	5.5	5.5	5.8	neg	NA	NA	NA	NA
3-Amino-6-{4-[(4-Methylpiperazin-1-Yl)sulfonyl]phenyl}-N-Pyridin-3-Ylpyrazine-2-Carboxamide	C21 H23 N7 O3 S	No results	No results	No results	Full match	-4.27	453.15637	452.14909	7.227	10959211.35	0	NA	3	5	2	Single match found	PreferredDDA	[M-H]-1	6071979.008	6185676.844	33.52525873	23.7692126	0.982	-0.03	0.293360183	0.800695855	7.1	5.8	5.9	6.1	6.6	4.7	1.7	5.9	2.2	2.4	4.5	2.6	7.1	7.1	NA	5.8	5.8	3.1	neg	NA	NA	NA	NA
Inosine-5'-monophosphate (IMP)	C10 H13 N4 O8 P	Full match	Full match	Full match	Partial match	0.6	348.04731	347.04003	1.934	352909153.3	1	91.2	3	8	3	Multiple matches found	PreferredDDA	[M-H]-1	305425743.3	330078322.8	12.54879262	12.14996157	0.925	-0.11	0.295732847	0.800695855	7.5	5.1	6.3	7.1	7.5	7.5	7.1	7.1	7.5	7.1	7.5	7.5	6.3	6.3	NA	5.1	4.7	5.1	neg	NA	NA	NA	NA
L-Pyroglutamyl-L-histidyl-3,3-dimethylprolinamide	C18 H26 N6 O4	Full match	No results	No results	Full match	1.08	390.20197	389.1947	7.067	1430368209	0	NA	3	4	2	Single match found	PreferredDDA	[M-H]-1	1198629299	1152524466	11.29852704	13.21705766	1.04	0.06	0.299547597	0.800695855	8.6	7	7.5	8.2	8.6	8.6	8.6	8.2	8.2	8.2	8.2	8.2	8.6	8.6	NA	6.6	6.6	7	neg	NA	NA	NA	NA
5,6-Epoxy-8,11,14-eicosatrienoic acid	C20 H32 O3	Full match	No results	No results	Full match	-1.65	320.23462	319.22734	7.836	11499134.07	0	NA	3	2	1	Multiple matches found	PreferredDDA	[M-H]-1	10068796	11140400.28	14.96950952	14.72884205	0.904	-0.15	0.300854959	0.800695855	8.4	6.4	7.4	7.6	8.2	8.4	8.4	7.8	6.3	7.6	6.9	7.2	8.4	8	NA	6.4	4.8	4.5	neg	NA	NA	NA	NA
9,10-Epoxy-10,12Z,15Z-octadecatrienoate	C18 H28 O3	Full match	No results	Full match	No results	-0.81	292.20361	291.19633	7.472	22001859.1	0	NA	3	4	2	No matches found	PreferredDDA	[M-H]-1	6044844.696	9210588.712	35.82902776	66.12767427	0.656	-0.61	0.300857298	0.800695855	6.5	5.8	5.9	6.5	5.9	5.9	4.7	4.7	4.8	3.1	5.6	4.6	5.8	4.2	NA	5.8	3.5	5.4	neg	NA	NA	NA	NA
Arlacel	C24 H44 O6	Full match	No results	No results	Full match	-3.03	428.31249	427.30521	7.338	32362702.34	0	NA	3	4	1	Multiple matches found	PreferredDDA	[M-H]-1	20727302.93	24919069.4	28.30779769	18.05605737	0.832	-0.27	0.301897634	0.800695855	7	5.2	4.7	7	4.7	5.5	7	4	5.6	5.6	5.2	5.6	5.6	6	NA	5.2	5.2	3.7	neg	NA	NA	NA	NA
N-(Carboxymethyl)-N-(2-((carboxymethyl)amino)ethyl)glycine	C8 H14 N2 O6	Full match	No results	No results	Full match	-3.31	234.08441	233.07714	1.382	26445241.44	0	NA	3	3	1	Multiple matches found	PreferredDDA	[M-H]-1	29428906.59	30987954.03	14.50528442	8.918216469	0.95	-0.07	0.302089066	0.800695855	7	4.1	6.5	5	6.1	5.7	6.9	5.7	6.2	6.8	7	6.2	6.2	5.5	NA	2.6	3.7	4.1	neg	NA	NA	NA	NA
(12R)-12-Hydroxyoctadec-9-enoic acid	C18 H34 O3	Full match	No results	No results	Full match	-2.23	298.25013	297.24285	8.248	54478378.81	0	NA	3	4	2	Multiple matches found	PreferredDDA	[M-H]-1	31168866.52	35057148.34	20.2253412	43.41956616	0.889	-0.17	0.302610055	0.800847153	6.6	4.7	5.3	4.7	5.5	4.2	4.9	3.2	NA	4.7	3.2	6.6	3.3	4.1	2.6	4.3	4.7	3.9	neg	NA	NA	NA	NA
DL-Arginine	C6 H14 N4 O2	Full match	Full match	Full match	Full match	-4.94	174.11082	173.10354	1.236	142197284.4	1	97.1	3	3	1	Multiple matches found	PreferredDDA	[M-H]-1	150957545.2	157113724.3	15.12221157	15.64703908	0.961	-0.06	0.307137629	0.803045076	8.5	7	8.5	7.3	7.3	8.5	8.5	7.3	7.3	7.7	8.5	8.5	8.5	7.3	3.8	6.6	5.8	7	neg	NA	NA	NA	NA
Metyrosine	C10 H13 N O3	Full match	No results	No results	Full match	-3.31	195.0889	194.08162	5.194	194638529	0	NA	3	2	1	Multiple matches found	PreferredDDA	[M-H]-1	116362498.7	164153064.2	23.26567994	33.98210932	0.709	-0.5	0.307143237	0.803045076	8	6.2	7.2	7.2	7.2	8	7.2	7.2	6.7	6.3	6.7	6.7	6.7	6.7	NA	6.2	6.2	6.2	neg	NA	NA	NA	NA
1,3-Butyleneglycol dimethacrylate	C12 H18 O4	Full match	No results	No results	Full match	-1.61	226.12014	225.11287	5.435	105407902.7	0	NA	3	3	1	Multiple matches found	PreferredDDA	[M-H]-1	78811908.78	94815050.32	15.57249048	13.69195674	0.831	-0.27	0.307769687	0.803045076	9	7	8.1	7.7	7.7	8.1	7.7	8.5	8.6	7.9	9	8.2	9	9	NA	6.2	6.2	7	neg	NA	NA	NA	NA
4'-Nitrophenyl-2-acetamido-2-deoxy-beta-glucopyranoside	C14 H18 N2 O8	No results	No results	No results	Full match	-3.01	342.10529	341.09801	2.211	928896.9733	0	NA	2	7	2	Single match found	NoMSn	[M-H]-1	876050.3278	757498.5266	26.50596385	17.25978569	1.157	0.21	0.307921706	0.803045076	4.8	0.8	3.7	4.8	2.1	2.1	4.8	1.4	3.4	3.8	1.5	2.3	4.5	1.5	NA	0.4	NA	0.8	neg	NA	NA	NA	NA
(3As)-2,3,3a,4-tetrahydro-1H-pyrrolo[2,1-c][1,2,4]benzothiadiazine 5,5-dioxide	C10 H12 N2 O2 S	Full match	No results	No results	Full match	-2.26	224.06144	223.05417	5.043	29808005.4	0	NA	3	7	2	Single match found	PreferredDDA	[M-H]-1	21953770.12	16671273.64	37.92145503	41.16387944	1.317	0.4	0.311595274	0.803218005	7.2	6	6.1	6.5	7.2	6.7	6.1	6.1	6.4	6.7	5	5.6	6.4	6.4	NA	6	5.6	5.6	neg	NA	NA	NA	NA
Biotin	C19 H22 O3	No match	Invalid mass	No match	No match	-181344.46	244.08779	243.08052	5.42	40532475.32	1	81	3	3	1	Multiple matches found	PreferredDDA	[M-H]-1	38410172.95	32237206.6	15.33726968	32.74867218	1.191	0.25	0.321032113	0.807260438	8.5	6.6	7.9	7.3	7.7	7.3	8.5	6.7	7.1	6.9	5.7	6.3	6.3	6.5	NA	6.6	6.6	5.8	neg	NA	NA	NA	NA
9,10-DHOME	C18 H34 O4	Full match	No results	No results	Full match	-0.94	314.24541	313.23814	8.691	13093556.92	0	NA	3	6	3	Multiple matches found	PreferredDDA	[M-H]-1	7338454.29	8722270.496	31.43270654	35.78714721	0.841	-0.25	0.323571334	0.808276979	6.6	5.6	5.1	6.6	5.9	5.1	5.4	5.1	5.5	4.7	6.1	5.1	6.5	5.1	NA	5.6	5.6	5.2	neg	NA	NA	NA	NA
Meprobamate	C9 H18 N2 O4	Full match	No results	No results	Full match	-3.26	218.12594	217.11867	2.751	4367101.771	0	NA	3	4	1	Multiple matches found	PreferredDDA	[M-H]-1	4552506.129	4254636.358	15.93386446	19.20826288	1.07	0.1	0.328508697	0.814468308	7.3	6.1	5.8	5.9	6.9	6.1	6.5	7.3	5.8	4.8	6.1	5.9	6.1	6.5	NA	4.6	5.8	6.1	neg	NA	NA	NA	NA
a,a-Trehalose	C12 H22 O11	Not the top hit	Full match	Full match	Partial match	-1.46	342.11571	341.10844	1.368	767201453.1	4	93.9	3	4	2	Multiple matches found	PreferredDDA	[M-H]-1	763882874.3	595062058.9	31.91693046	29.47790489	1.284	0.36	0.334365728	0.816343246	8	7	6.7	6.3	6.7	6.3	7.5	6.7	7.2	6.8	7.2	6.8	8	8	2.3	6.6	7	5.8	neg	NA	NA	NA	NA
12(13)Ep-9-KODE	C18 H30 O4	Full match	No results	Partial match	Full match	-1.51	310.21394	309.20666	6.929	36065649.99	0	NA	3	4	2	Multiple matches found	PreferredDDA	[M-H]-1	14300117.24	19016783.59	28.33404806	51.48374881	0.752	-0.41	0.336199675	0.817385251	5.6	4.8	2.4	3.2	3.2	2.8	2.1	4.7	1.2	5.6	3.9	2.6	3	4.8	NA	1.8	4.8	3.7	neg	NA	NA	NA	NA
a-Lactose	C12 H22 O11	No match	Invalid mass	No results	No results	134472.58	388.12146	387.11419	1.368	3504241670	1	52.1	3	4	2	No matches found	PreferredDDA	[M-H]-1	3455014138	2790210785	31.01815132	28.79541104	1.238	0.31	0.337089187	0.817385251	8	7	6.7	7.5	7.5	6.7	7.5	6.7	8	8	7.2	7.2	7.2	8	0.8	7	7	6.6	neg	NA	NA	NA	NA
epsilon-(Hexanoyl)lysine	C12 H24 N2 O3	Full match	No results	No results	Full match	-2.05	244.17819	243.17092	5.466	29388326.79	0	NA	3	2	1	Multiple matches found	PreferredDDA	[M-H]-1	23799828.52	19459333.53	24.95698061	32.96477701	1.223	0.29	0.340771002	0.817714483	7.4	6	7	5.9	7.4	6.2	7.4	7.2	6.5	6.1	5.4	6.9	6.9	5.7	NA	5.6	4.5	6	neg	NA	NA	NA	NA
L-Aspartic acid	C4 H7 N O4	No results	Invalid mass	No results	No results	-10.41	133.03612	132.02885	1.278	119558955.6	1	89.9	3	2	1	No matches found	PreferredDDA	[M-H]-1	24529085.34	53424799.88	91.57696331	63.49232963	0.459	-1.12	0.342126203	0.817714483	7	6.6	5.6	7	4.8	6	3.3	5.5	5.8	5.8	6.6	6.6	5.2	4.5	3.8	5.8	6.6	5.5	neg	NA	NA	NA	NA
Succinyladenosine	C14 H17 N5 O8	Full match	No results	No results	Full match	-0.56	383.1075	382.10022	5.073	58045381.39	0	NA	3	4	2	Multiple matches found	PreferredDDA	[M-H]-1	38820176.3	48556228.49	16.80080146	41.5099302	0.799	-0.32	0.343653468	0.817714483	8.1	6.6	7.7	8.1	8.1	7.3	7.5	8.1	6	6.2	6.6	6.2	6.6	6.6	NA	6.6	5.8	6.6	neg	NA	NA	NA	NA
12(13)Ep-9-KODE	C18 H30 O4	Full match	No results	Partial match	Full match	-0.81	310.21416	309.20688	7.137	34951539.67	0	NA	3	4	2	Multiple matches found	PreferredDDA	[M-H]-1	29187249.16	27150260.01	12.936425	10.5897684	1.075	0.1	0.343802513	0.817714483	8	6	6.9	7.9	7.2	7.6	7.2	8	8	7.2	7.2	6.9	6.9	7.2	NA	5.2	6	3.7	neg	NA	NA	NA	NA
Sebacic acid	C10 H18 O4	Full match	No results	No results	Full match	-4.79	202.11954	201.11227	0.622	124156229.7	0	NA	3	28	11	Multiple matches found	PreferredDDA	[M-H]-1	100353724.3	88401321.58	31.09037115	22.66498318	1.135	0.18	0.34648083	0.820200382	4.2	2.8	2.6	3.7	3.3	2.2	2.6	2.9	4.2	3.8	3.4	3.8	4.2	4.2	NA	2.8	2.4	2.4	neg	NA	NA	NA	NA
13-OxoODE	C18 H30 O3	Full match	No results	Partial match	Full match	-1.09	294.21917	293.2119	7.743	6653615.948	0	NA	3	8	3	Multiple matches found	PreferredDDA	[M-H]-1	1945814.457	2061764.28	31.41959003	89.44059595	0.944	-0.08	0.35035322	0.823551187	5	4.4	NA	4.9	2.2	NA	3	3.4	NA	5	4.6	3.4	4.8	0.2	NA	4	4.4	4.4	neg	NA	NA	NA	NA
Sebacic acid	C10 H18 O4	Full match	No results	No results	Full match	-2.73	202.11996	201.11268	5.619	1179408468	0	NA	3	3	1	Multiple matches found	PreferredDDA	[M-H]-1	1180671158	1131811978	5.257689175	5.899669402	1.043	0.06	0.351343231	0.824721647	9.5	6.2	9.5	8.7	8.7	8.4	8.7	8.4	8.4	8.7	8.7	8.7	8.7	8.4	NA	5.8	6.2	6.2	neg	NA	NA	NA	NA
Rutin	C27 H30 O16	Not the top hit	Full match	Not the top hit	Full match	-0.28	610.15322	609.14594	5.425	36553251.32	1	86.8	3	5	2	Multiple matches found	PreferredDDA	[M-H]-1	11179204.06	7466095.592	78.44679758	130.9349649	1.497	0.58	0.353808224	0.827571383	5.6	5.6	3.2	4.8	3.9	4.2	4.5	3	1.2	5.5	2	3.9	4.2	3.1	NA	3.3	3	5.6	neg	NA	NA	NA	NA
Traumatic acid	C12 H20 O4	Full match	No results	No results	Full match	-2.65	228.13556	227.12828	7.136	23070232.97	0	NA	3	6	2	Multiple matches found	PreferredDDA	[M-H]-1	19056756.1	18178664.01	11.5592723	12.92988129	1.048	0.07	0.358425662	0.830093358	7.2	5.2	6.5	6.5	6.1	5.7	6.5	6.9	6.9	6.5	6.1	6.1	6.1	7.2	NA	4.5	4.5	5.2	neg	NA	NA	NA	NA
Erythronolide B	C21 H38 O7	No results	No results	Full match	No results	-2.16	402.26088	401.25361	7.776	3081127.86	0	NA	3	4	2	No matches found	PreferredDDA	[M-H]-1	2642670.342	2733811.202	12.13867896	11.91882397	0.967	-0.05	0.35963314	0.830093358	7.6	5.2	5.7	7.2	7.6	5.3	4.9	7.6	6	4.9	6.4	7.2	4.9	7.6	NA	4	5.2	4	neg	NA	NA	NA	NA
Ornithine	C5 H12 N2 O2	No results	Invalid mass	No results	No results	-9.21	132.08866	131.08138	1.235	37360236.17	1	57.9	3	8	3	No matches found	PreferredDDA	[M-H]-1	41111902.43	41287237.64	18.83382652	16.63618257	0.996	-0.01	0.360016155	0.830093358	8.1	6.6	8.1	7.9	6.6	7	7	7.9	8.1	8.1	6.4	7	7.3	7	0.4	6.6	5.8	5.5	neg	NA	NA	NA	NA
(2S)-2-(2-Benzamidoethylamino)-5-(diaminomethylideneamino)pentanoic acid	C15 H23 N5 O3	Full match	No results	No results	Full match	-1.77	321.17952	320.17225	4.943	2880433.913	0	NA	3	1	0	Single match found	PreferredDDA	[M-H]-1	2878186.187	2258446.152	25.1391962	17.14056461	1.274	0.35	0.361383966	0.830093358	7.4	5.5	3.9	6.2	6.5	6.5	6.9	5.4	7.4	7	5.9	6.7	7	6.3	NA	5.5	4.4	3.6	neg	NA	NA	NA	NA
Phenylalanyl-prolyl-arginine	C20 H30 N6 O4	Full match	No results	No results	Full match	0.21	418.23294	417.22567	7.636	41160553.7	0	NA	3	4	2	Single match found	PreferredDDA	[M-H]-1	32902987.11	34560980.59	24.57446517	20.98910259	0.952	-0.07	0.364581543	0.832855973	7.6	6.6	5.9	7.2	6.8	6.6	6.8	6.6	6.8	7.6	6.2	7.6	7.6	6.2	1.9	4.7	5.1	6.6	neg	NA	NA	NA	NA
Hydromorphone-3-glucoside	C23 H29 N O8	No results	No results	No results	Full match	-0.71	447.189	446.18172	5.549	1047910.84	0	NA	3	17	6	Single match found	NoMSn	[M-H]-1	1018036.584	893147.819	18.20321563	30.03555438	1.14	0.19	0.367464644	0.834048406	6.4	3.4	5.7	2.3	6.1	4.2	6.4	4.5	5.1	2.4	5.4	5.4	3.5	2.8	NA	3.4	1.5	2.3	neg	NA	NA	NA	NA
9-Oxo-nonanoate	C9 H16 O3	Invalid mass	No results	Invalid mass	No results	-5.42	172.10901	171.10174	0.1	53616484.8	0	NA	3	24	8	No matches found	PreferredDDA	[M-H]-1	48943902.7	47609905.27	17.90519585	21.52911013	1.028	0.04	0.369166811	0.834759579	3.6	2	3.6	NA	3.6	NA	3.2	3.2	3.1	NA	2.8	3.1	3.1	3.1	NA	2	2	2	neg	NA	NA	NA	NA
1,4,8,11-Tetraoxacyclotetradecane	C10 H20 O4	Full match	No results	No results	Full match	-4.04	204.13533	203.12806	5.514	23781331.09	0	NA	3	6	2	Single match found	PreferredDDA	[M-H]-1	23209744.63	22833407.92	10.64350518	13.4259013	1.016	0.02	0.369233354	0.834759579	6.9	4.5	5	3.8	5.4	5.7	5	6.9	6.9	5.4	6.1	5	4.2	5	NA	3.7	4.5	2.6	neg	NA	NA	NA	NA
13-HODE	C18 H32 O3	Full match	No results	No results	Full match	-1.86	296.23459	295.22732	7.955	27410925.74	0	NA	3	8	3	Multiple matches found	PreferredDDA	[M-H]-1	10101875.76	9766642.589	24.99316041	66.19002355	1.034	0.05	0.371283317	0.837511225	6.6	5.2	NA	5.3	4.7	4.7	6.6	6	3.9	NA	5.2	4.2	4.5	5	NA	5.2	4.8	4.8	neg	NA	NA	NA	NA
(6As,11bS)-7,11b-dihydro-6H-indeno[2,1-c]chromene-3,6a,9,10-tetrol	C16 H14 O5	Full match	No results	Partial match	Full match	-1.98	286.08356	285.07628	6.415	25072598.55	0	NA	3	7	3	Multiple matches found	PreferredDDA	[M-H]-1	4778521.031	7080720.944	31.69620813	98.84284267	0.675	-0.57	0.377042307	0.838061453	5.2	3.9	1.3	4.4	3.8	2.5	3.6	2.6	NA	3.7	3.9	2.3	2.7	5.2	NA	3.9	2	3.5	neg	NA	NA	NA	NA
Uridine 5'-diphosphogalactose	C15 H24 N2 O17 P2	Not the top hit	Full match	Full match	Partial match	-1.7	566.05406	565.04678	1.511	76317208.94	1	74.1	3	3	1	Multiple matches found	PreferredDDA	[M-H]-1	73819376.76	84476625.3	11.41228777	13.49693061	0.874	-0.19	0.38162037	0.838061453	7.1	4.7	6	5.6	6.7	6.7	7.1	5.6	6.7	6.3	5.2	6	6.7	6	NA	4.7	4.3	3.9	neg	NA	NA	NA	NA
Tyr-Gly-Gly-Trp-Leu	C30 H38 N6 O7	Full match	No results	No results	Full match	2.02	594.28139	593.27412	8.404	2198167279	0	NA	3	4	1	Single match found	PreferredDDA	[M-H]-1	2195280655	1960488324	27.79799714	31.1283026	1.12	0.16	0.384226722	0.838061453	7.2	5.8	6.1	7.2	7.2	6.8	6.1	6.8	5.6	5.6	6.7	5.6	6.7	6.7	NA	5.8	5.8	5.1	neg	NA	NA	NA	NA
Suberic acid	C8 H14 O4	No results	Invalid mass	No results	No results	-5.22	174.0883	173.08102	5.68	833962662.4	1	96.9	3	3	1	No matches found	PreferredDDA	[M-H]-1	734507316.3	788635894.7	17.44729974	9.596652329	0.931	-0.1	0.385271371	0.838061453	9.5	6.2	7.7	8.5	7.3	7.3	7.7	7.3	8.7	8.7	8.7	9.5	8.7	8.7	3.9	6.2	6.2	5.8	neg	NA	NA	NA	NA
Suberoyl-L-carnitine	C15 H27 N O6	Full match	No results	No results	Full match	-2.91	317.18292	316.17564	5.741	34247901.52	0	NA	3	3	1	Single match found	PreferredDDA	[M-H]-1	25989787.84	26992522.39	27.53619562	24.58639083	0.963	-0.05	0.385440802	0.838061453	7.2	5.6	6.6	6.6	6.2	6.2	6.6	7.2	6.2	6.6	6.6	7	6.6	7.2	NA	5.6	5.6	5.6	neg	NA	NA	NA	NA
Terguride	C20 H28 N4 O	Full match	No results	No results	Full match	-4.87	340.22466	339.21738	6.906	1333380397	0	NA	3	1	1	Single match found	PreferredDDA	[M-H]-1	1131272383	972599290.8	18.36277942	36.15108082	1.163	0.22	0.389083884	0.838458564	7.7	7	7.7	7.7	7.7	7.7	7.7	7.7	6.7	6.7	7.5	6.7	6.7	6.7	NA	6.2	6.2	7	neg	NA	NA	NA	NA
Suriclone	C20 H20 Cl N5 O3 S2	No results	No results	No results	Full match	-3.12	477.06812	476.06085	5.405	1724392.093	0	NA	3	18	8	Single match found	NoMSn	[M-H]-1	1357249.543	1046827.057	29.83338377	25.11558443	1.297	0.37	0.395026912	0.842044701	5.9	3.4	2.5	4.6	5.9	3.7	1.8	4.6	5.2	3.7	NA	5.6	2.8	NA	NA	3.4	2.7	3	neg	NA	NA	NA	NA
N(4)-Octadecyl-1-arabinofuranosylcytosine	C27 H49 N3 O5	Full match	No results	No results	Full match	1.54	495.36799	494.36071	11.396	9787184.125	0	NA	3	9	3	Single match found	PreferredDDA	[M-H]-1	872831.608	2559069.086	138.9351818	113.1267861	0.341	-1.55	0.397316131	0.843806421	5.8	4.5	4.2	NA	3	1.5	2.7	NA	NA	5.8	NA	4.9	3.9	5.2	NA	3	3.8	4.5	neg	NA	NA	NA	NA
Thr-Leu	C10 H20 N2 O4	Full match	No results	No results	Full match	-2.57	232.14171	231.13443	5.2	9259584.805	0	NA	3	2	1	Single match found	PreferredDDA	[M-H]-1	5073387.793	3957977.394	41.55878347	56.51851794	1.282	0.36	0.399890654	0.844320685	6	5	5	4.4	4.6	4.6	5.4	6	4.4	3.3	6	4.4	4.2	4.2	NA	5	4.6	4.2	neg	NA	NA	NA	NA
2-Methylcitric acid	C7 H10 O7	Full match	No results	No results	Full match	-3.79	206.04187	205.03459	3.709	3067744.058	0	NA	3	10	4	Multiple matches found	NoMSn	[M-H]-1	2703423.118	2945203.77	9.93735799	13.23446849	0.918	-0.12	0.404245595	0.844320685	6.5	4	6.2	6.5	5.8	6.5	5.8	6.5	6	4.9	5.7	5.7	6	4.5	0	2.9	4	3.3	neg	NA	NA	NA	NA
2,3-Dinor-TXB1	C19 H34 O5	Full match	No results	No results	Full match	-1.53	342.2401	341.23282	6.25	52097040.56	0	NA	3	2	1	Single match found	PreferredDDA	[M-H]-1	3942146.125	3400335.163	166.2085269	59.53633187	1.159	0.21	0.405264815	0.844320685	6.2	5.4	1	2.7	1.7	2.9	6.2	5.6	4.6	NA	3.6	0.6	1.7	2.1	NA	4.6	5.4	5.4	neg	NA	NA	NA	NA
Dihydrodaidzein 7-O-glucuronide	C21 H20 O10	Full match	No results	Partial match	Full match	-2.58	432.10453	431.09726	5.749	67191563.12	0	NA	3	2	1	Multiple matches found	PreferredDDA	[M-H]-1	3792109.321	8739648.96	182.8602392	99.16132946	0.434	-1.2	0.405418738	0.844320685	6.6	5.6	6.2	4	4.8	3.1	1.5	4.8	6	1.6	5	5.4	0.8	6.6	NA	5.6	4.8	3.3	neg	NA	NA	NA	NA
(2R)-2-(3,4-Dihydroxyphenyl)-3,5,7-trihydroxy-2,3-dihydrochromen-4-one	C15 H12 O7	Full match	No results	Full match	Full match	-1.18	304.05794	303.05067	5.515	33110408.56	0	NA	3	2	1	Multiple matches found	PreferredDDA	[M-H]-1	21771037.08	26725886.95	44.45641444	20.27445606	0.815	-0.3	0.408778334	0.846999507	7.2	6	5.6	6	5.6	6	6.2	4.8	6.6	7	7.2	5.5	6.6	4.3	NA	5.6	5.6	6	neg	NA	NA	NA	NA
Cladinose	C8 H16 O4	Full match	No results	No results	Full match	-4.38	176.10409	175.09681	5.335	85045962.31	0	NA	3	2	1	Multiple matches found	PreferredDDA	[M-H]-1	65749855.99	75146320.16	14.19051403	28.40762815	0.875	-0.19	0.408915224	0.846999507	9	6.2	7.9	9	7.9	7.9	7.9	7.9	7.6	8	6.8	8	6.8	7.2	NA	6.2	5.8	5.8	neg	NA	NA	NA	NA
3'-Hydroxyamobarbital	C11 H18 N2 O4	Full match	No results	No results	Full match	-2.47	242.12606	241.11878	5.415	7302363.666	0	NA	3	2	1	Multiple matches found	PreferredDDA	[M-H]-1	5768965.967	6062866.724	19.36599269	12.2610553	0.952	-0.07	0.41595713	0.848538401	7	5.4	4.6	4.6	4.6	3.1	3.9	6.5	5.9	4.4	7	5.1	6.3	7	NA	2.3	2.3	5.4	neg	NA	NA	NA	NA
Traumatic acid	C12 H20 O4	Full match	No results	No results	Full match	-3.52	228.13536	227.12808	5.983	177683420.3	0	NA	3	2	1	Multiple matches found	PreferredDDA	[M-H]-1	168042197.1	163586623.4	7.464473873	15.13230538	1.027	0.04	0.416863268	0.848538401	8.7	6.2	8.7	6.5	8.7	8.4	8	6.5	6.6	7.7	6.6	6.2	6.2	8.1	1.4	6.2	4.7	3.9	neg	NA	NA	NA	NA
Methocarbamol	C11 H15 N O5	Full match	No results	No results	Full match	-2.26	241.09448	240.0872	5.195	3172408.965	0	NA	3	2	1	Single match found	PreferredDDA	[M-H]-1	1773289.109	2466530.884	22.18593163	38.09029998	0.719	-0.48	0.418699515	0.849221929	6.5	5.5	4.6	5.8	4.3	6.2	6.5	4.6	6	4.3	5.7	3.8	5.3	3.4	NA	5.5	4.8	5.5	neg	NA	NA	NA	NA
D-Glucose 6-phosphate	C6 H13 O9 P	Not the top hit	Full match	Not the top hit	Not the top hit	-1.62	260.0293	259.02202	1.419	127327443.9	6	90.5	3	6	2	Multiple matches found	PreferredDDA	[M-H]-1	117712355.4	118772830.4	7.660666494	11.40663306	0.991	-0.01	0.419684522	0.849848481	8.4	5.8	7.6	7.6	8	7.6	7.6	8.4	6.3	7.1	7.1	7.9	7.9	7.9	1.1	5.8	5.1	4.3	neg	NA	NA	NA	NA
Nonanoylcarnitine	C16 H31 N O4	Full match	No results	No results	Full match	-2.49	301.22456	300.21728	6.238	5408160.621	0	NA	3	2	1	Single match found	NoMSn	[M-H]-1	3430700.237	3325235.421	30.23319817	41.94010283	1.032	0.05	0.426041433	0.857276045	6	5	5.3	6	4.1	5.7	3	4	2.5	4.4	5.4	2.9	2.9	3.9	NA	5	3.6	4.8	neg	NA	NA	NA	NA
Iomazenil	C15 H14 I N3 O3	No results	No results	No results	Full match	-2.82	411.00683	409.99955	5.075	2874237.192	0	NA	3	4	2	Single match found	PreferredDDA	[M-H]-1	3001878.555	3214989.235	12.55518895	11.17111384	0.934	-0.1	0.427577749	0.858227914	7.9	5.2	4.9	5.7	7.9	5.3	4.1	4.9	5.7	6.8	6	5.3	7.2	4.5	NA	5.2	4.8	2.9	neg	NA	NA	NA	NA
Aflatoxin G2	C17 H14 O7	No match	Invalid mass	No results	No results	6.25	330.07602	329.06874	6.459	13030218.42	1	55.4	3	8	3	No matches found	PreferredDDA	[M-H]-1	11700153.9	11724197.93	11.48125053	46.52972495	0.998	0	0.428901819	0.858828494	8	6	7.6	7.6	7.6	8	7.6	7.6	5.6	NA	6	4.5	5.6	5.6	NA	3.7	4.1	6	neg	NA	NA	NA	NA
D-(-)-Quinic acid	C7 H12 O6	Full match	Full match	Full match	Full match	-3.79	192.06266	191.05538	1.418	342125525.2	1	94.6	3	1	0	Single match found	PreferredDDA	[M-H]-1	301620471.7	323944447.5	20.20957126	17.9262872	0.931	-0.1	0.430523414	0.860585854	8.5	7	8	8	8	8	8	8	8.5	8.5	8.5	8.5	8.5	8.5	4.9	7	7	7	neg	NA	NA	NA	NA
(R)-N1-((S)-3,3-Dimethyl-1-(methylamino)-1-oxobutan-2-yl)-N4-hydroxy-2-isobutylsuccinamide	C15 H29 N3 O4	Full match	No results	No results	Full match	-1.56	315.21532	314.20804	5.607	14878080.1	0	NA	3	4	1	Single match found	PreferredDDA	[M-H]-1	11939724.36	10034737.61	30.65518804	17.10747391	1.19	0.25	0.431351738	0.860991084	6.5	4.2	2.7	5.1	3.8	3.8	5	3.1	4.8	5	4.1	3.9	6.5	4.1	NA	4.2	3.5	3.5	neg	NA	NA	NA	NA
Cyclic-hpmpc	C8 H12 N3 O5 P	Full match	No results	No results	Not the top hit	2.96	261.05223	260.04495	3.389	6470990.834	0	NA	3	5	2	Multiple matches found	PreferredDDA	[M-H]-1	7236797.425	7283805.314	10.00414881	6.205316118	0.994	-0.01	0.436053427	0.864631318	7.9	5	6.6	6.6	5.9	6.6	6.6	7	7.9	7.1	7.5	7.5	7.1	7.5	NA	4.6	3.9	5	neg	NA	NA	NA	NA
N-Acetylaspartic acid	C6 H9 N O5	No results	Invalid mass	No results	No results	-5.32	175.04714	174.03986	1.833	80621701.71	1	86.6	3	6	2	No matches found	PreferredDDA	[M-H]-1	74208904.96	73039911.4	9.375499499	14.68803294	1.016	0.02	0.437463496	0.864631318	9.5	7	9.5	9.5	8.4	8.4	8	8.4	8.2	9	8.2	8.2	8.6	7.9	0	5.8	5.8	7	neg	NA	NA	NA	NA
Citric acid	C6 H8 O7	No match	Invalid mass	No results	No results	-5.08	192.02603	191.01875	1.502	104850706.5	1	80.3	3	4	2	No matches found	PreferredDDA	[M-H]-1	97963203.89	106126606.5	25.12872798	20.92662249	0.923	-0.12	0.437707254	0.864631318	6.5	5.1	5.3	5.3	5.7	6.1	6.5	5.7	6.5	6.5	4.9	5.7	6.5	5.3	NA	3.9	5.1	3.6	neg	NA	NA	NA	NA
Quilseconazole	C22 H14 F7 N5 O2	No results	No results	No results	Full match	-3.18	513.10194	512.09466	3.349	1557086.82	0	NA	3	24	9	Single match found	PreferredDDA	[M-H]-1	1162849.708	1065894.275	28.24070379	29.57405805	1.091	0.13	0.438486576	0.864631318	5.6	4.5	5.6	4.4	4.4	2.8	3.3	3.9	2.9	3.3	4.3	2.1	1	5.6	NA	2.3	1.9	4.5	neg	NA	NA	NA	NA
Hydroxychloroquine	C18 H26 Cl N3 O	No results	No results	No results	Full match	-1.44	335.17596	334.16868	5.664	14685122.51	0	NA	3	10	4	Single match found	PreferredDDA	[M-H]-1	14552607.37	12486071.09	26.10250207	14.8015945	1.166	0.22	0.438722748	0.864631318	6.6	3.7	4	4.5	4.7	4.7	4.3	6.6	5.4	5.9	4.6	5	5	5.4	NA	2.6	3.7	3	neg	NA	NA	NA	NA
2,3-Dinor-TXB1	C19 H34 O5	Full match	No results	No results	Full match	-0.53	342.24044	341.23317	7.043	1230321336	0	NA	3	2	1	Single match found	PreferredDDA	[M-H]-1	1069356456	951041848.5	15.96053906	32.97495668	1.124	0.17	0.43876853	0.864631318	8.5	6.2	7.7	7.7	7.7	8.5	7.7	7.3	6.7	6.7	6.7	7.5	7.5	7.5	NA	6.2	6.2	6.2	neg	NA	NA	NA	NA
D-(+)-Tryptophan	C11 H12 N2 O2	Full match	Full match	Full match	Full match	-2.35	204.0894	203.08212	5.253	95151142.52	2	95.6	3	3	1	Multiple matches found	PreferredDDA	[M-H]-1	77966142.24	75232136.92	10.97319284	12.69121539	1.036	0.05	0.439441448	0.864779492	9	7	7.9	8.2	8.2	7.9	7.9	8.2	7.9	8.2	9	8.2	7.9	7.9	NA	7	6.2	6.2	neg	NA	NA	NA	NA
Taurine	C2 H7 N O3 S	No results	Invalid mass	No results	No results	-9.39	125.01349	124.00621	1.276	4205486750	1	94.6	3	4	1	No matches found	PreferredDDA	[M-H]-1	4789911168	4898876143	7.216711859	8.310933105	0.978	-0.03	0.442415863	0.866225452	9.5	7	9.1	9.5	8.4	8.7	8.7	8.4	9.5	8.4	8.7	8.4	9.5	9.5	4.5	6.2	7	7	neg	NA	NA	NA	NA
2,2,3,3,4,4,5,5,6,6,7,7,8,8,9,9-Hexadecafluorononanoic acid	C9 H2 F16 O2	No results	No results	No results	Full match	-1.78	445.97914	444.97186	1.594	38930049.91	0	NA	3	2	1	Single match found	PreferredDDA	[M-H]-1	40788029.27	34433323.13	25.97814417	30.12338881	1.185	0.24	0.448205257	0.87111559	4.9	1.4	2.8	2.1	3.8	4.6	4.6	4.9	2.6	2.9	1.2	1.9	2.9	1.2	NA	1.4	0.7	0.7	neg	NA	NA	NA	NA
3-Hydroxydodecanedioic acid	C12 H22 O5	Full match	No results	No results	Full match	-2.96	246.14599	245.13872	5.943	149359508.6	0	NA	3	4	2	Single match found	PreferredDDA	[M-H]-1	109075246.1	110448112.8	15.16411676	13.81875936	0.988	-0.02	0.45193804	0.872960353	7.9	5.5	5.8	7	5.5	5.8	7	7.3	7.9	7.5	6	6.7	6.7	6	NA	5.5	4.3	5.5	neg	NA	NA	NA	NA
13-OxoODE	C18 H30 O3	Full match	No results	Partial match	Full match	-0.89	294.21923	293.21196	7.873	19394770.83	0	NA	3	0	0	Multiple matches found	PreferredDDA	[M-H]-1	8188009.254	8720550.198	11.85965647	71.93647555	0.939	-0.09	0.453591299	0.873410718	7.8	5.2	7.8	7.8	5.9	6.6	6.6	7.4	5	4.8	3.7	5	3.5	5	NA	5.2	5.2	4.8	neg	NA	NA	NA	NA
4-[2-(3,4-Dihydro-6,7-dimethoxy-4-methyl-3-oxo-2-quinoxalinyl)ethyl]-3H-1,2,4-triazole-3,5(4H)-dione	C15 H15 N5 O5	Full match	No results	No match	Full match	3.17	345.10841	344.10114	1.336	74135871.26	0	NA	3	2	1	Single match found	PreferredDDA	[M-H]-1	66880137.21	59707212.04	18.61267883	27.4478556	1.12	0.16	0.454233241	0.873423928	8.5	5.8	8.1	8.5	8.5	7.3	8.5	7.3	7.2	8	8	7.6	8	7.6	NA	5.8	5.8	4.7	neg	NA	NA	NA	NA
Tetradecanedioic acid	C14 H26 O4	Full match	No results	No results	Full match	-0.64	258.18294	257.17567	6.243	255133116.5	0	NA	3	2	1	Multiple matches found	PreferredDDA	[M-H]-1	189447710.8	190517883.8	15.17223161	9.646299095	0.994	-0.01	0.459639834	0.874584618	8.4	5.8	6.2	7.3	7.3	7.3	5.8	7.3	6.8	8	6.8	8.4	8	8.4	NA	5.8	5.1	5.8	neg	NA	NA	NA	NA
L-Histidine	C6 H9 N3 O2	No results	Invalid mass	No results	No results	-6.66	155.06844	154.06117	1.253	377922133.9	1	93.2	3	3	1	No matches found	PreferredDDA	[M-H]-1	346433612.4	354647061.9	8.390783323	10.08021563	0.977	-0.03	0.462015322	0.875947601	9.5	6.2	9.5	8.7	9.5	8.7	7.6	8.7	7.9	8.2	8.2	7.9	7.9	8.2	4.5	6.2	5.8	6.2	neg	NA	NA	NA	NA
3-Ethyl-4-(9-hydroxy-4,6,8,10-tetramethyl-7-oxododec-4-en-2-yl)oxetan-2-one	C21 H36 O4	Full match	No results	No results	Full match	-0.87	352.26105	351.25378	7.636	6002956.787	0	NA	3	5	2	Multiple matches found	PreferredDDA	[M-H]-1	4658928.604	4939283.035	24.48765624	20.96262586	0.943	-0.08	0.46256818	0.876334894	6.8	5.8	6.2	6.8	6.4	4.5	4.5	3.9	6.8	6.4	6.5	6.8	6.8	6.8	NA	5.8	3.9	4.6	neg	NA	NA	NA	NA
Tert-butyl N-[2-(prop-2-enamido)ethyl]carbamate	C10 H18 N2 O3	Full match	No results	Partial match	Full match	-3.49	214.131	213.12372	5.57	3838648.784	0	NA	3	2	1	Single match found	NoMSn	[M-H]-1	2853719.658	2904085.516	5.064134757	27.26124047	0.983	-0.03	0.464347153	0.878318168	7.7	5.2	7.7	5.8	5.8	7.7	7.3	4.6	6.4	6.2	5	5	6.2	5.4	NA	4.8	5.2	5.2	neg	NA	NA	NA	NA
3-Methylglutarylcarnitine	C13 H23 N O6	Full match	No results	No results	Full match	-1.53	289.1521	288.14482	5.575	4674132.839	0	NA	3	8	3	Single match found	PreferredDDA	[M-H]-1	4057292.693	4223450.098	36.69146338	20.74586413	0.961	-0.06	0.474735025	0.878669675	6.2	2.9	4	2.6	3.8	3.8	2.1	3.6	6.2	4.1	5.3	6	4.5	5.6	NA	2.9	2.9	2.5	neg	NA	NA	NA	NA
Morph	C10 H16 N2 O4	Full match	No results	No results	Full match	-2.71	228.11039	227.10311	4.971	3415618.062	0	NA	3	3	1	Multiple matches found	PreferredDDA	[M-H]-1	2899515.348	3093868.148	17.46973478	15.52072439	0.937	-0.09	0.477777326	0.878669675	7	5.2	4.4	5.5	5.5	6.7	6.7	6.3	6.3	4.8	5.2	5.9	5.5	7	NA	5.2	5.2	3.3	neg	NA	NA	NA	NA
Porphobilinogen	C10 H14 N2 O4	Full match	Full match	Full match	Full match	-2.73	226.09474	225.08746	4.862	3827081.125	1	64.9	3	7	3	Multiple matches found	PreferredDDA	[M-H]-1	2572352.031	3130036.523	26.87614404	28.7802313	0.822	-0.28	0.478656484	0.878669675	6.2	5.2	6.2	3.9	3.5	6.2	5	6.2	5.8	2.5	6	3.9	3.5	5.8	NA	2.1	5.2	3.3	neg	NA	NA	NA	NA
Benzyl edta	C17 H22 N2 O8	No results	No results	No results	Full match	-1.76	382.13694	381.12967	4.854	724272.1363	0	NA	3	5	2	Single match found	PreferredDDA	[M-H]-1	709831.7188	615185.3354	19.56907556	29.78213723	1.154	0.21	0.479412129	0.878669675	5.3	4.5	4.9	4.9	4.2	3.4	3.8	5.3	2.1	2.9	4.4	4	2.1	4	NA	2.3	3.4	4.5	neg	NA	NA	NA	NA
13-OxoODE	C18 H30 O3	Full match	No results	Partial match	Full match	-1.03	294.21919	293.21192	8.557	1586445.22	0	NA	3	4	2	Multiple matches found	PreferredDDA	[M-H]-1	1189332.004	1635594.568	28.33596386	35.20277818	0.727	-0.46	0.480090182	0.878669675	6.4	2.3	5.4	2.1	5.6	3.5	2.5	3.7	1.3	6.4	4.1	3	3.2	4.5	NA	2.3	1.9	1.9	neg	NA	NA	NA	NA
Histidinyl-Leucine	C12 H20 N4 O3	Full match	No results	No results	Full match	-1.14	268.15323	267.14596	2.86	1241617.564	0	NA	3	5	2	Multiple matches found	PreferredDDA	[M-H]-1	1210121.053	1055312.324	22.0562565	14.90829758	1.147	0.2	0.487234537	0.882180501	5.6	3.4	5.6	2.5	4.4	3.3	4.4	4	4.3	3.9	4.3	3.5	4.7	5.1	NA	2.3	1.9	3.4	neg	NA	NA	NA	NA
Gemcabene	C16 H30 O5	Full match	No results	No results	Full match	-1.56	302.20885	301.20158	7.013	56398995.65	0	NA	3	1	0	Single match found	PreferredDDA	[M-H]-1	40372816.68	42708781.14	20.4763047	14.24790289	0.945	-0.08	0.496804872	0.886552621	8.6	6.6	7.6	6.5	7.2	7.6	6.5	7.4	8.6	8.6	8.6	7.9	7.5	7.5	NA	6.6	6.2	5.8	neg	NA	NA	NA	NA
2-Oxoglutaric acid	C5 H6 O5	No results	Invalid mass	No results	No results	-7.7	146.0204	145.01312	1.654	2048934034	1	93.2	3	7	3	No matches found	PreferredDDA	[M-H]-1	1817992714	1835483130	17.00168414	25.99759033	0.99	-0.01	0.499778926	0.886699859	7.3	5.8	7.3	6.6	7.3	7.3	7.3	7.3	6.8	6.8	5.7	6.5	6.1	6.1	NA	5.8	5.5	5.1	neg	NA	NA	NA	NA
Linoleic acid	C18 H32 O2	Full match	No results	Full match	Full match	-1.57	280.23979	279.23251	8.731	28981815.96	0	NA	3	2	1	Multiple matches found	PreferredDDA	[M-H]-1	19640353.15	21683445.91	23.72590396	30.83849629	0.906	-0.14	0.499977521	0.88673262	6.6	6.4	5.1	6.6	6.6	5.5	6.6	6.6	6.1	5.7	6.1	6.1	6.3	6.1	NA	6.4	5.6	5.6	neg	NA	NA	NA	NA
Guanosine monophosphate (GMP)	C10 H14 N5 O8 P	Full match	Full match	Full match	Partial match	0.1	363.05804	362.05076	1.619	599338786.8	1	94.3	3	4	1	Multiple matches found	PreferredDDA	[M-H]-1	607234241.7	589708480.4	12.71197218	11.91706917	1.03	0.04	0.508982559	0.887501084	7.5	4.7	5.2	5.6	7.5	5.6	6.7	6.3	6.7	7.5	5.2	6.7	6	5.2	NA	4.7	4.7	2.8	neg	NA	NA	NA	NA
N-(2-Cyclohexyloxy-4-nitrophenyl)methanesulfonamide	C13 H18 N2 O5 S	Full match	No results	No results	Full match	-0.93	314.09335	313.08607	5.018	4853039.523	0	NA	3	17	8	Multiple matches found	PreferredDDA	[M-H]-1	1912197.214	1712686.52	61.85737264	89.45628482	1.116	0.16	0.509240555	0.887501084	5.4	4.8	3	3.1	3.8	1.7	1.4	1	2.9	3.8	5.4	0.4	1	4.8	NA	4.8	1	4.4	neg	NA	NA	NA	NA
Adenosine, 8-(butylamino)-N-cyclopentyl-	C19 H30 N6 O4	Full match	No results	No results	Full match	0.65	406.23312	405.22584	7.506	4082018.275	0	NA	3	10	3	Single match found	PreferredDDA	[M-H]-1	3380504.104	3662070.381	32.6780314	26.83995204	0.923	-0.12	0.510766091	0.887501084	6.4	4.8	5.7	3.8	5.1	5.7	2.2	3	4.9	3.5	5	6.2	6.4	3.9	NA	3.6	2.9	4.8	neg	NA	NA	NA	NA
Nontrial	C12 H20 O3	Full match	No results	Partial match	Full match	-3.45	212.14051	211.13324	6.275	96769746.07	0	NA	3	17	8	Single match found	PreferredDDA	[M-H]-1	78032692.83	79803712.45	21.17452971	9.740369981	0.978	-0.03	0.512369639	0.887501084	6.5	5.1	3.1	2.7	6.1	3.1	4.9	6.5	6.1	6.5	5.3	5.3	6.5	6.1	2.1	2.8	5.1	3.6	neg	NA	NA	NA	NA
1,2-Dioctanoylglycerol	C19 H36 O5	Full match	No results	No results	Full match	-1.74	344.25568	343.2484	6.53	23147860.27	0	NA	3	2	1	Multiple matches found	NoMSn	[M-H]-1	19788584.93	16591541.94	14.08585789	27.4921808	1.193	0.25	0.518818542	0.889379969	8	5.2	8	6.9	6.5	6.1	5.7	5.7	5.1	7	4	6.2	6.6	4.7	NA	4.5	3.3	5.2	neg	NA	NA	NA	NA
2,3-Dinor-TXB1	C19 H34 O5	Full match	No results	No results	Full match	-1.67	342.24005	341.23278	6.416	79784687.61	0	NA	3	4	2	Single match found	PreferredDDA	[M-H]-1	61978084.49	52993456.23	18.74069456	31.76305875	1.17	0.23	0.519343811	0.889379969	8.1	5.8	6.6	8.1	6.6	5.5	7	7	6.3	6.3	5.6	5.2	6.7	6.3	NA	5.8	5.8	5.8	neg	NA	NA	NA	NA
Asparagine	C4 H8 N2 O3	No results	Invalid mass	No results	No results	-9.93	132.05218	131.0449	1.262	89908840.29	1	92.4	3	5	2	No matches found	PreferredDDA	[M-H]-1	90788122.32	86579501.2	16.24903189	12.23467313	1.049	0.07	0.523831141	0.892068348	9	5.8	7.3	7.3	7.3	8.5	7.3	7.3	7.9	8.6	9	7.9	7.9	7.9	1.9	5.8	5.8	5.8	neg	NA	NA	NA	NA
gamma-Glutamylisoleucine	C11 H20 N2 O5	Full match	No results	No results	Full match	-1.11	260.13693	259.12966	5.212	17273648.48	0	NA	3	2	1	Multiple matches found	PreferredDDA	[M-H]-1	8614955.151	7162079.521	42.74819759	56.32999789	1.203	0.27	0.526234992	0.893586471	5.6	5.4	5.4	5	5.4	5.4	5.6	5.6	5.4	5.4	5.2	5.4	5.4	5.4	NA	5.4	5.4	5.4	neg	NA	NA	NA	NA
IDP	C10 H14 N4 O11 P2	No results	No results	Full match	No results	-1.1	428.01296	427.00568	3.275	14091372.8	0	NA	3	4	1	No matches found	PreferredDDA	[M-H]-1	15270363.27	14260131.9	16.59720058	28.30484748	1.071	0.1	0.529905242	0.895584389	7.4	4.8	6	6	5.2	6.4	6	5.2	7.4	5.1	6.4	5.5	5.5	6.6	NA	4.8	3.7	4.1	neg	NA	NA	NA	NA
Adenosine, 8-(butylamino)-N-cyclopentyl-	C19 H30 N6 O4	No results	No results	No results	Full match	-0.05	406.23283	405.22555	6.75	1413633.462	0	NA	3	9	3	Single match found	NoMSn	[M-H]-1	1119493.895	928798.5744	38.54442454	30.08452456	1.205	0.27	0.533122445	0.898906657	2.4	1.9	0.5	NA	0.5	NA	2.2	0.5	1.6	1.5	NA	2.4	2	2	NA	0.8	0.4	1.9	neg	NA	NA	NA	NA
Biotin sulfoxide	C10 H16 N2 O4 S	Full match	No results	No results	Full match	-1.24	260.08276	259.07548	4.841	8437481.818	0	NA	3	1	1	Single match found	PreferredDDA	[M-H]-1	6982616.005	8869379.339	23.44660345	33.23826431	0.787	-0.35	0.535069624	0.899479838	5.8	3.1	3.7	3	5.8	3.7	4.5	5.6	4.9	3.2	5.5	4.7	4.7	4.4	NA	1.6	3.1	2.7	neg	NA	NA	NA	NA
D-Sedoheptulose 7-phosphate	C7 H15 O10 P	Not the top hit	Full match	Partial match	Not the top hit	-2.11	290.03967	289.03239	1.27	55154963.14	1	71.4	3	6	2	Multiple matches found	PreferredDDA	[M-H]-1	47486865.32	51596925.39	26.37045833	27.21466757	0.92	-0.12	0.538168132	0.900341339	6.8	4.3	3.8	3.2	4.9	6.8	4.6	3.1	6.5	6.1	2.8	4.6	4.2	6.8	NA	3.2	4.3	3.6	neg	NA	NA	NA	NA
Pro-Pro-Pro	C15 H23 N3 O4	Full match	No results	No results	Full match	-1.29	309.16846	308.16118	4.81	2180762.237	0	NA	3	3	1	Single match found	PreferredDDA	[M-H]-1	1663433.079	1498270.844	16.98183879	25.29794622	1.11	0.15	0.538531472	0.900341339	3.3	1.4	2.7	3.3	3.3	2.9	2.5	3.3	1.8	2.4	3.1	1.4	2.5	2	NA	1.4	1	1	neg	NA	NA	NA	NA
12S-HHT	C17 H28 O3	Full match	No results	No results	Full match	-1.31	280.20348	279.1962	6.753	22697997.25	0	NA	3	5	2	Multiple matches found	PreferredDDA	[M-H]-1	3628769.418	3143457.923	141.019378	55.04101792	1.154	0.21	0.538648135	0.900341339	6	5.4	2.1	3.9	3.3	2.9	6	2	5	0.6	2.9	2.9	2.9	3.6	NA	3.5	5.4	5	neg	NA	NA	NA	NA
Hippuric acid	C9 H9 N O3	No results	Invalid mass	No results	No results	-5.01	179.05735	178.05007	5.413	74471682.76	2	89.3	3	4	1	No matches found	PreferredDDA	[M-H]-1	6159262.06	11711343.95	128.4847564	137.2728486	0.526	-0.93	0.538683433	0.900341339	6.4	6.1	4.2	5.4	4.2	5.8	4.6	6.2	4	6.1	5.8	6.4	6.4	5.2	NA	6.1	5.4	5	neg	NA	NA	NA	NA
UDP-N-acetylglucosamine	C17 H27 N3 O17 P2	Full match	Full match	Full match	No results	-0.75	607.08112	606.07384	1.379	679744884.7	1	90.4	3	20	9	No matches found	PreferredDDA	[M-H]-1	630946446.6	561760672.5	25.23114945	19.91275056	1.123	0.17	0.541302896	0.900811157	7	5.5	6.8	5.3	5.3	6.1	6.1	6.5	6.6	7	7	7	6.2	7	NA	5.5	5.1	3.6	neg	NA	NA	NA	NA
Undecanedioic acid	C11 H20 O4	Full match	No results	No results	Full match	-3.33	216.13544	215.12816	7.975	6097425.997	0	NA	3	10	4	Single match found	NoMSn	[M-H]-1	4617676.104	4036991.073	12.38255357	26.12080999	1.144	0.19	0.543578509	0.90171981	4.7	1.4	3.8	4.7	4.4	4.4	3.6	4.4	2.4	3.4	1.8	2.6	4.3	1.8	NA	0.8	1.4	1	neg	NA	NA	NA	NA
7-Benzylidenenaltrexone	C27 H27 N O4	No results	No results	No results	Full match	-2.87	429.19278	428.1855	6.122	122034064.9	0	NA	3	4	2	Multiple matches found	PreferredDDA	[M-H]-1	146174210.6	145707360.1	9.114448613	8.630662302	1.003	0	0.545927408	0.903529627	9.1	6.2	8.4	8.4	9.1	8.7	8.7	8	8.4	8	8.7	6.8	8.7	9.1	NA	6.2	5.8	6.2	neg	NA	NA	NA	NA
PC(17:2(9Z,12Z)/0:0)	C25 H48 N O7 P	Full match	No results	No results	Full match	0.69	505.31719	504.30991	8.738	152895114.6	0	NA	3	2	1	Multiple matches found	PreferredDDA	[M-H]-1	110488996.1	115935478.7	21.50804917	28.80509144	0.953	-0.07	0.547550295	0.905170683	8	7	7.2	8	7.2	7.2	7.2	7.2	7.2	8	7.2	7.2	7.2	7.2	NA	7	7	6.2	neg	NA	NA	NA	NA
MG(0:0/18:2(9Z,12Z)/0:0)	C21 H38 O4	Full match	No results	No results	Full match	-0.33	354.27689	353.26962	7.815	16022619.14	0	NA	3	6	2	Multiple matches found	PreferredDDA	[M-H]-1	11243825.68	11507633.4	44.74955986	23.40604519	0.977	-0.03	0.54918914	0.906072178	7	4.8	3.1	4.5	2.2	3.1	2.6	2.6	4	4	5.5	7	5.5	6.8	NA	4.1	4.5	4.8	neg	NA	NA	NA	NA
Glycerylmonooleate	C21 H38 O5	Full match	No results	No results	Full match	-0.72	370.27166	369.26438	7.63	63026821.3	0	NA	3	1	0	Single match found	PreferredDDA	[M-H]-1	45762246.11	50124612.43	30.62545522	35.77172013	0.913	-0.13	0.556188217	0.907318123	7.5	7	5.4	7.1	6.3	5.6	6.7	6	6.3	6.3	5.7	7.5	7.5	4.8	NA	7	5.8	5.5	neg	NA	NA	NA	NA
Thr-Leu	C10 H20 N2 O4	Full match	No results	No results	Full match	-3.18	232.14157	231.13429	3.357	5700819.448	0	NA	3	4	2	Single match found	PreferredDDA	[M-H]-1	3484233.213	3267253.63	24.50160726	42.30538141	1.066	0.09	0.559889075	0.907318123	6.9	5.5	5.8	6.9	4.6	6.5	6	5.3	5.2	4.8	4.6	4.4	5.8	4.4	NA	4.4	5.5	4.4	neg	NA	NA	NA	NA
Guanosine 5'-diphospho-?L-fucose	C16 H25 N5 O15 P2	Not the top hit	Full match	Full match	Partial match	-1.84	589.08116	588.07388	1.533	22181132.57	1	69.6	3	11	5	Single match found	PreferredDDA	[M-H]-1	21541317.5	21203870.35	12.34270814	5.091808192	1.016	0.02	0.564693026	0.907318123	6.6	3.3	4.6	5	4.6	5	5.4	4.2	5.5	5.5	6.6	5.9	5.5	5.5	NA	3.3	2.6	2.6	neg	NA	NA	NA	NA
1,2-Dioctanoylglycerol	C19 H36 O5	Full match	No results	No results	Full match	-2.21	344.25551	343.24824	6.974	26395141.5	0	NA	3	3	1	Multiple matches found	PreferredDDA	[M-H]-1	17013528.66	17452659.27	21.37833215	21.62812684	0.975	-0.04	0.569739985	0.908475685	7.4	6	5.5	5.5	6.6	7	7	7	7	7	7.4	6.6	7	6.6	NA	6	5.6	5.6	neg	NA	NA	NA	NA
Arlacel A	C24 H42 O5	Full match	No results	No results	Full match	-2.76	410.30209	409.29481	8.265	14357388.59	0	NA	3	13	6	Single match found	PreferredDDA	[M-H]-1	12628546.89	12579745.29	19.65075789	23.05617445	1.004	0.01	0.570756321	0.908512054	7.5	6	6.1	5.6	7.5	6.4	5.6	6.4	6.2	5.9	5.1	6.6	4.7	6.2	NA	5.2	5.2	6	neg	NA	NA	NA	NA
Hypogeic acid	C16 H30 O2	Full match	No results	Partial match	Full match	-2.2	254.22402	253.21674	8.424	6973873.325	0	NA	3	6	2	Multiple matches found	PreferredDDA	[M-H]-1	5505452.256	6302523.995	18.3894393	26.35278019	0.874	-0.2	0.57175466	0.909411484	6.8	5.8	4.6	5	5.4	5.4	5.8	5.8	5.6	4.1	6	6.8	6.8	5	NA	5	5.8	5.4	neg	NA	NA	NA	NA
2-Acetamido-2,6-dideoxygalactose	C8 H15 N O5	Full match	No results	No results	Full match	-3.65	205.09427	204.087	2.767	9838691.258	0	NA	3	5	2	Multiple matches found	PreferredDDA	[M-H]-1	6946581.994	6547687.219	17.63154847	13.50612154	1.061	0.09	0.573745064	0.909878978	7.4	5.4	7.3	6.9	6.9	6.9	5.8	6.1	7.4	6.6	7.4	5.9	7	6.6	NA	4.6	5.4	5.4	neg	NA	NA	NA	NA
13-HODE	C18 H32 O3	Full match	No results	No results	Full match	-1.54	296.23469	295.22741	8.149	17101418.37	0	NA	3	13	5	Multiple matches found	PreferredDDA	[M-H]-1	2981373.919	3224227.021	67.80067831	98.29600573	0.925	-0.11	0.575672236	0.91078666	5.4	5.4	1.4	2.3	2.5	NA	1.6	2.5	2.1	5	5.2	4.8	3.6	4.4	0.4	5.4	5	3.5	neg	NA	NA	NA	NA
LysoPC(16:1(9Z)/0:0)	C24 H48 N O7 P	Full match	No results	No results	Full match	-1.21	493.31624	492.30897	8.869	4681353.232	0	NA	3	5	2	Multiple matches found	PreferredDDA	[M-H]-1	2610739.147	2900283.674	23.3291719	43.74132921	0.9	-0.15	0.577741573	0.910985959	6.2	4.4	3.1	5.4	5.8	4.6	6.2	5	5.5	3.3	4	4.4	6.1	3.3	NA	4	4	4.4	neg	NA	NA	NA	NA
N2-gamma-Glutamylglutamine	C10 H17 N3 O6	Full match	No results	No results	Full match	-0.42	275.11162	274.10434	1.411	231750513.5	0	NA	3	2	1	Multiple matches found	PreferredDDA	[M-H]-1	213063685	223072075.3	6.804841368	18.20420343	0.955	-0.07	0.580478387	0.911205671	9.5	6.2	8.7	8.7	8.7	9.5	8.4	9.5	8.5	7.7	8.1	7.7	7.7	7.7	NA	5.8	6.2	5.8	neg	NA	NA	NA	NA
N-Acetyl-D-glucosamine	C8 H15 N O6	Full match	No results	Partial match	Full match	3.33	221.09067	220.0834	5.196	12143907.77	0	NA	3	3	1	Multiple matches found	PreferredDDA	[M-H]-1	9250225.446	9782710.539	20.36265898	27.3507363	0.946	-0.08	0.580830186	0.911205671	6.6	5.4	6.4	6.6	6.4	6.4	6.4	6.4	6.6	6.4	6	6.6	6.6	6.4	NA	5.4	5.4	5.4	neg	NA	NA	NA	NA
gamma-Glutamylisoleucine	C11 H20 N2 O5	Full match	No results	No results	Full match	-1.3	260.13688	259.12961	3.704	12184920.77	0	NA	3	2	1	Multiple matches found	PreferredDDA	[M-H]-1	4039498.302	3470309.637	43.81993093	84.30184761	1.164	0.22	0.584117967	0.912055253	5.6	5.2	5.2	5.4	5.4	5.5	5.4	5.4	5.5	5.5	5.6	5.5	5	4.8	NA	4.8	5.2	4.8	neg	NA	NA	NA	NA
2-(1-carboxy-2-hydroxypropyl)-4-{[5-(dimethylcarbamoyl)pyrrolidin-3-yl]sulfanyl}-3-methyl-3,4-dihydro-2h-pyrrole-5-carboxylic acid	C17 H27 N3 O6 S	No results	No results	No results	Full match	-1.77	401.16135	400.15407	6.1	17287721.61	0	NA	3	4	2	Single match found	PreferredDDA	[M-H]-1	17654866.08	19528412.29	14.34962195	23.2657729	0.904	-0.15	0.585102695	0.912055253	7.6	4.1	7.6	3.8	5.7	6.1	6.5	5.4	4.7	5.1	3.6	4.7	6.2	6.2	NA	3.7	3.7	4.1	neg	NA	NA	NA	NA
9,12,13-TriHOME	C18 H34 O5	Full match	No results	No results	Full match	0.04	330.24064	329.23336	6.993	3846176121	0	NA	3	2	1	Multiple matches found	PreferredDDA	[M-H]-1	2722102776	2992300051	15.51591519	10.14180229	0.91	-0.14	0.592143989	0.915400025	9	7	7.7	8.5	8.5	8.5	8.5	8.5	9	9	9	8.2	9	9	NA	7	7	7	neg	NA	NA	NA	NA
2-Methylcitric acid	C7 H10 O7	Full match	No results	No results	Full match	-3.9	206.04185	205.03457	2.447	11444291.64	0	NA	3	10	4	Multiple matches found	PreferredDDA	[M-H]-1	7207742.394	7617291.764	13.1846671	25.3795114	0.946	-0.08	0.592538536	0.915400025	6.6	4.6	5.9	6.6	6.6	6.6	6.6	6.6	5.6	5.6	5.1	5.6	5.6	5.6	NA	3.9	4.6	3.9	neg	NA	NA	NA	NA
Pantothenic acid	C9 H17 N O5	Full match	Full match	Full match	Partial match	-1.93	219.11025	218.10297	5.095	829802086.5	1	93.6	3	4	1	Multiple matches found	PreferredDDA	[M-H]-1	572956479.6	503971373.6	20.25730992	38.23505045	1.137	0.19	0.59532385	0.916958983	7.5	7	7.2	7.2	7.2	7.2	7.2	7.2	6.7	6.7	6.7	6.7	7.5	6.7	NA	6.2	6.2	7	neg	NA	NA	NA	NA
3-(3,4,5-Trimethoxyphenyl)propanoic acid	C12 H16 O5	Full match	No results	No results	Full match	-2.14	240.09926	239.09198	5.405	15441100.19	0	NA	3	3	1	Multiple matches found	PreferredDDA	[M-H]-1	12640864.46	11737546.13	14.8196077	20.5370526	1.077	0.11	0.596173574	0.917148032	8.4	6.4	7.2	8	6.9	6.5	8.4	8	7.4	4.7	4.5	7	7	6.8	NA	6	6.4	6	neg	NA	NA	NA	NA
Tetradecanedioic acid	C14 H26 O4	Full match	Full match	No results	Full match	-0.88	258.18288	257.17561	6.991	139906774.2	1	80.4	3	1	0	Multiple matches found	PreferredDDA	[M-H]-1	92773374.59	86141839.03	23.4073561	19.91886945	1.077	0.11	0.605071507	0.919150722	8.5	7	7.2	7.6	7.2	7.6	6.8	6.8	8.5	7.3	7.3	8.1	7.7	7.7	4.5	7	6.6	7	neg	NA	NA	NA	NA
Vorinostat	C14 H20 N2 O3	Full match	No results	No results	Full match	-1.4	264.14702	263.13975	5.394	7409527.118	0	NA	3	6	2	Multiple matches found	PreferredDDA	[M-H]-1	2771794.362	2216046.182	44.14066681	86.00270654	1.251	0.32	0.606760159	0.919880592	5.2	3.6	4.8	4.4	2.9	4.8	5.2	3.9	4.8	2.3	3.9	4	4	5.2	NA	3.6	3.3	2.1	neg	NA	NA	NA	NA
Dactimicin	C18 H36 N6 O6	Full match	No results	No results	Full match	3.38	432.2711	431.26382	5.977	98749501.05	0	NA	3	7	3	Single match found	PreferredDDA	[M-H]-1	81038317.57	78871800.85	12.89514655	12.64804505	1.027	0.04	0.607216326	0.919880592	9	5.1	9	7.1	8.6	7.1	6.3	6	6	7.1	6.3	7.1	6.7	8.2	NA	5.1	4.3	4.7	neg	NA	NA	NA	NA
9,12,13-TriHOME	C18 H34 O5	Full match	No results	No results	Full match	-1.22	330.24022	329.23294	6.35	228575703.1	0	NA	3	8	3	Multiple matches found	PreferredDDA	[M-H]-1	69888786.29	57073151.71	47.29812805	100.0370045	1.225	0.29	0.609570296	0.920812491	7	6.6	3.2	3.6	2.4	5.1	3.6	5.1	3.2	7	5.1	2.8	3.6	0.9	NA	5.1	6.6	5.1	neg	NA	NA	NA	NA
15-Keto-13,14-dihydroprostaglandin A2	C20 H30 O4	Full match	No results	Partial match	Full match	-2.08	334.21371	333.20644	7.788	3427135.23	0	NA	3	2	1	Multiple matches found	PreferredDDA	[M-H]-1	3069612.848	2950780	16.16088002	18.64280786	1.04	0.06	0.610004856	0.920812491	7.4	5.5	5.5	7	7	7.4	7.4	6.7	6.7	7	7	7	7.3	7	NA	4	5.2	5.5	neg	NA	NA	NA	NA
Vorinostat	C14 H20 N2 O3	Full match	No results	No results	Full match	-1.42	264.14702	263.13974	5.327	1629361.069	0	NA	3	18	7	Multiple matches found	PreferredDDA	[M-H]-1	1530675.084	1230907.899	30.79848304	25.09433566	1.244	0.31	0.615087901	0.924153494	5.6	4.5	4.5	5.1	3.4	5.1	5.3	5.3	5.6	5.6	NA	5.6	3.3	4.8	NA	1.9	4.5	4.5	neg	NA	NA	NA	NA
Cyanidin 3-glucoside	C21 H21 O11	No results	No results	No results	Full match	4.19	449.11027	448.10299	5.843	6427171.736	0	NA	3	11	4	Multiple matches found	PreferredDDA	[M-H]-1	6728997.884	6194255.707	33.99995735	20.87713552	1.086	0.12	0.617904319	0.924924953	6.4	6.1	5.5	2.2	5.9	5.5	3.6	2.1	6.4	6.4	3.4	5.3	4.5	6.4	NA	6.1	5	5.4	neg	NA	NA	NA	NA
Glycogen Phosphorylase Inhibitor	C17 H15 Cl F2 N4 O4	No results	No results	No results	Full match	-3.33	412.07362	411.06634	3.395	360209.2527	0	NA	2	6	2	Single match found	NoMSn	[M-H]-1	264365.6692	261077.3678	33.67553941	66.52589367	1.013	0.02	0.619054334	0.925393298	5.3	1.9	2.8	3.5	1.3	2	2	NA	5.3	0.8	NA	NA	1.5	2.3	NA	1.9	0.4	NA	neg	NA	NA	NA	NA
5-Methylcytidine	C10 H15 N3 O5	Full match	No results	No results	Full match	-2.38	257.10056	256.09328	1.411	9647220.493	0	NA	3	1	1	Multiple matches found	PreferredDDA	[M-H]-1	9421677.114	9532795.901	9.38294503	18.55215967	0.988	-0.02	0.619996708	0.925393298	8.3	5.4	7.1	8.3	7.4	6.8	7.9	7.5	7.5	4.8	6.1	7.5	7.3	6.1	NA	4.6	4.2	5.4	neg	NA	NA	NA	NA
Isoxanthopterin	C6 H5 N5 O2	Full match	Full match	No results	Partial match	-4.09	179.04359	178.03632	2.398	394783759.7	2	91.5	3	7	2	Single match found	PreferredDDA	[M-H]-1	406571962.4	416943682.5	9.193662302	8.466709499	0.975	-0.04	0.620297201	0.925476061	9.5	6.2	8.7	8.7	8.7	8.7	8.7	7.6	8.7	9.5	9.5	8.7	8.7	8.7	NA	6.2	6.2	6.2	neg	NA	NA	NA	NA
Misoprostol	C22 H38 O5	Full match	No results	No results	Full match	-0.75	382.27164	381.26436	7.635	28951441.75	0	NA	3	5	2	Multiple matches found	PreferredDDA	[M-H]-1	17670779.68	17888305.23	37.42085042	24.40401363	0.988	-0.02	0.62247346	0.925490633	6.5	5.2	5	5.4	4.6	4.6	6.5	3.8	3.6	6.2	5.1	6.2	3.2	6.2	NA	5.2	3	5.2	neg	NA	NA	NA	NA
13-HODE	C18 H32 O3	Full match	No results	No results	Full match	-2.14	296.23451	295.22723	8.967	2135800.989	0	NA	3	27	9	Multiple matches found	PreferredDDA	[M-H]-1	1559389.579	1581453.599	30.65975237	37.21488485	0.986	-0.02	0.629870104	0.928462879	4.9	4.9	1.6	1.3	4.1	1.5	2.6	2	2.4	2.6	3.9	2.2	4.1	0.5	NA	4.5	4.9	1.1	neg	NA	NA	NA	NA
L-Arogenate	C10 H13 N O5	Full match	No results	Full match	No results	-3.28	227.07863	226.07135	2.452	2819006.16	0	NA	3	9	3	No matches found	PreferredDDA	[M-H]-1	2417360.872	2519686.57	10.5989524	15.09064797	0.959	-0.06	0.637804103	0.929506182	7.9	4	7.2	5.3	6.4	5.3	7.9	6.4	6.7	6.3	4.8	5.5	6.7	5.5	NA	3.6	4	3.3	neg	NA	NA	NA	NA
Butalbital	C11 H16 N2 O3	Full match	No results	No results	Full match	-2.72	224.11548	223.10821	4.677	14155171.57	0	NA	3	11	4	Multiple matches found	PreferredDDA	[M-H]-1	2234797.592	2178896.863	112.3598144	101.620946	1.026	0.04	0.642982316	0.929644719	4.6	4.6	2.5	4.1	2.5	3.3	1.7	3.3	2.9	1.1	3.9	1.7	2.9	2.5	NA	3.9	3.9	4.6	neg	NA	NA	NA	NA
N-Acetyl-3-hydroxyprocainamide	C15 H23 N3 O3	Full match	No results	No results	Full match	-1.24	293.17358	292.1663	2.702	3162987.296	0	NA	3	8	3	Single match found	PreferredDDA	[M-H]-1	1719357.532	1644562.991	33.74805665	49.71036397	1.045	0.06	0.64333652	0.929644719	5.5	5.2	4.9	3.2	4.5	4.1	4.9	4.5	4.2	4.5	5.5	3	2.9	2.9	NA	5.2	4	3.3	neg	NA	NA	NA	NA
Adenosine 3'5'-cyclic monophosphate	C10 H12 N5 O6 P	Full match	Full match	No results	Full match	-1.7	329.05196	328.04468	3.364	3820986.418	1	67.2	3	14	6	Multiple matches found	PreferredDDA	[M-H]-1	3071457.057	3095045.339	13.65096247	19.80022433	0.992	-0.01	0.646388398	0.931645928	7.2	3.3	6	5.3	4.5	6	7.2	4.1	5	2.9	4.6	4.4	2.9	4	NA	2.5	3.3	1.7	neg	NA	NA	NA	NA
N-Acetyl-a-D-glucosamine 1-phosphate	C8 H16 N O9 P	Full match	Full match	Full match	Partial match	-2.52	301.05551	300.04823	1.319	73981735.58	1	90.7	3	8	3	Single match found	PreferredDDA	[M-H]-1	75174514.56	78915672.29	9.97833801	9.018146769	0.953	-0.07	0.663422549	0.934443353	8.7	4.3	8	7.2	7.2	8.7	6.8	7.2	8.4	7.2	8.4	8.7	6.5	7.6	NA	4.3	3.9	3.2	neg	NA	NA	NA	NA
Hypoxanthine	C5 H4 N4 O	No match	Invalid mass	No results	No match	-8.35	136.03737	135.0301	1.943	76175627.66	1	91.4	3	4	1	Multiple matches found	PreferredDDA	[M-H]-1	10468013.59	18685431.4	143.0425257	99.93068677	0.56	-0.84	0.66387771	0.934443353	5.8	3.7	2.7	5.8	5.2	4.8	4.2	5.8	5.4	5.2	5.8	5.6	5.8	5.6	NA	3.7	3.3	3.7	neg	NA	NA	NA	NA
Tetranorprostanedioic acid	C16 H28 O4	Full match	No results	No results	Full match	-1.65	284.19829	283.19101	6.812	7950155.576	0	NA	3	5	2	Single match found	PreferredDDA	[M-H]-1	6962839.206	6677689.961	7.200254216	11.1428157	1.043	0.06	0.665355268	0.934443353	6	3.9	4.9	6	5.6	4.9	6	4.5	3.6	4	5.1	5.1	4.7	3.6	0.4	3.9	2.3	3.9	neg	NA	NA	NA	NA
Marimastat	C15 H29 N3 O5	Full match	No results	No results	Full match	-1.48	331.21023	330.20295	5.232	5106386.755	0	NA	3	0	0	Single match found	PreferredDDA	[M-H]-1	4067043.879	4070748.949	24.01265644	17.74785187	0.999	0	0.667449547	0.934443353	7.7	5.8	6.4	5	6.9	6	6.8	6.8	5.5	6.3	3.9	7.4	5.8	7.7	NA	5.8	4.6	4.2	neg	NA	NA	NA	NA
Gemcabene	C16 H30 O5	Full match	No results	No results	Full match	-0.45	302.20919	301.20191	6.518	599606801.9	0	NA	3	2	1	Multiple matches found	PreferredDDA	[M-H]-1	484553586	510333364.5	21.03377083	12.69332497	0.949	-0.07	0.668209639	0.934443353	9	7	8	8	8	7.6	8	8	9	9	8.2	8.2	9	9	0	7	6.6	7	neg	NA	NA	NA	NA
Lotamilast	C26 H24 N4 O5	Full match	No results	No results	Full match	-0.04	472.17465	471.16737	7.383	10002102.09	0	NA	3	7	3	Single match found	PreferredDDA	[M-H]-1	8999315.92	8297717.006	21.19165956	24.55622918	1.085	0.12	0.670482103	0.934443353	5.5	3.9	3.7	5.5	4.3	1.8	3.4	4.5	4.7	4.1	4.1	4.1	4.1	4.5	NA	3.9	2.3	3.5	neg	NA	NA	NA	NA
DL-Alanyl-DL-leucine	C9 H18 N2 O3	Full match	No results	No results	Full match	-4.39	202.13085	201.12358	4.974	1508713.818	0	NA	3	15	5	Single match found	NoMSn	[M-H]-1	1115977.53	1480137.58	20.82833695	28.48992442	0.754	-0.41	0.676181678	0.934443353	6.2	4.9	4.4	4	4	5.6	5.6	4.3	6.2	5.2	4.3	5.8	5.6	3.3	NA	4.2	4.9	0.8	neg	NA	NA	NA	NA
N2-Methylguanosine	C11 H15 N5 O5	Not the top hit	Full match	No results	Partial match	-1.93	297.10675	296.09947	4.708	3466718.323	1	89.2	3	5	2	Multiple matches found	PreferredDDA	[M-H]-1	2915667.18	2605218.582	10.35047368	23.2422122	1.119	0.16	0.677047917	0.934443353	7.2	5.2	6	6.8	6	6	7.2	6.4	5.4	5.4	6.2	4.6	5.4	5.8	NA	5.2	2.9	4.8	neg	NA	NA	NA	NA
Thr-Leu	C10 H20 N2 O4	Full match	No results	No results	Full match	-2.64	232.14169	231.13442	2.873	2627071.15	0	NA	3	5	2	Single match found	PreferredDDA	[M-H]-1	1167843.034	1033938.27	41.65078189	61.00967958	1.13	0.18	0.678323121	0.934443353	4.4	3.4	1.1	1.9	3	3.4	2.9	4.4	3.4	2.3	2.9	2.3	4.2	2.7	NA	3.4	3.4	1.9	neg	NA	NA	NA	NA
1-Nonadecanoyl-glycero-3-phosphoserine	C25 H50 N O9 P	Full match	No results	No results	Full match	-0.13	539.32225	538.31497	8.421	151606574.9	0	NA	3	1	1	Single match found	PreferredDDA	[M-H]-1	126139713.3	147072934.8	18.4625079	24.31362857	0.858	-0.22	0.67938526	0.934443353	8.5	6.2	7.7	7.7	8.1	8.5	7.7	7.3	7.2	7.2	6.5	8	6.8	6.8	NA	6.2	5.8	5.8	neg	NA	NA	NA	NA
Phenylacetylglycine	C10 H11 N O3	Full match	No results	No results	Full match	-4.85	193.07296	192.06568	3.671	3658493.816	0	NA	3	8	3	Multiple matches found	NoMSn	[M-H]-1	2578005.519	2795010.099	16.56941	18.55415947	0.922	-0.12	0.682572409	0.934443353	6.3	4	4.8	5.9	4.8	4.8	4.8	5.9	5.9	3.6	6.3	4.8	5.9	6.3	2.3	3.3	2.9	4	neg	NA	NA	NA	NA
Dimethyl (3,3-diethylbutyl)malonate	C13 H24 O4	Full match	No results	No results	Full match	-2.74	244.16679	243.15951	6.709	16311330.46	0	NA	3	7	3	Single match found	PreferredDDA	[M-H]-1	8675868.219	9599927.335	49.2301675	24.38746128	0.904	-0.15	0.691290729	0.936473724	7	5.8	2	5	5	2	2	5.2	4.9	4.5	7	4.1	4.9	3.4	3.6	2	5.8	3.5	neg	NA	NA	NA	NA
Xanthosine	C10 H12 N4 O6	Full match	Full match	Full match	Partial match	0.62	284.07586	283.06858	3.769	51581639.58	1	92.1	3	3	1	Single match found	PreferredDDA	[M-H]-1	49229189.14	49098577.98	4.741364177	9.098580058	1.003	0	0.691848984	0.936473724	9.2	5.8	8.9	9.2	9.2	8.9	9.2	8.9	8.4	8.7	8.4	8.4	8.4	8.4	NA	5.8	5.8	5.8	neg	NA	NA	NA	NA
Gemcabene	C16 H30 O5	Full match	No results	No results	Full match	-1.41	302.2089	301.20162	6.809	40831041.49	0	NA	3	6	3	Single match found	PreferredDDA	[M-H]-1	32777028.13	31957397.27	15.20603158	13.9174544	1.026	0.04	0.692732187	0.936473724	8	6.6	6.4	7.7	6.6	7.5	7.7	7.5	7.5	8	6.5	7.9	7.5	7.2	NA	6.2	6.4	6.6	neg	NA	NA	NA	NA
1,2,4,5-Tetramethoxybenzene	C10 H14 O4	Full match	No results	Partial match	Full match	-4.44	198.08833	197.08105	5.84	45335050.08	0	NA	3	3	1	Multiple matches found	PreferredDDA	[M-H]-1	31075839.24	35005424.36	17.71290636	15.61364917	0.888	-0.17	0.692907903	0.936473724	7.7	6.2	5.6	7.3	7.5	5.2	7.1	7.7	7.3	7.5	7.7	7.3	7	7.3	NA	5.8	5.8	6.2	neg	NA	NA	NA	NA
Benzenebutanoic acid, alpha-(acetylamino)-2-amino-gamma-oxo-	C12 H14 N2 O4	Full match	No results	No results	Full match	-1.92	250.09488	249.0876	5.252	2501553.324	0	NA	3	3	1	Single match found	PreferredDDA	[M-H]-1	1506978.191	1316940.2	27.1862401	38.88863541	1.144	0.19	0.696518951	0.936473724	6.9	5.3	4.4	6.2	4.4	6.9	3.7	4.3	5.4	3.9	3.8	3.2	3.5	4.3	NA	5.3	4.9	3.4	neg	NA	NA	NA	NA
Davallialactone	C25 H20 O9	No results	No results	No results	Full match	1.09	464.11124	463.10396	4.977	1624522.154	0	NA	3	9	4	Single match found	PreferredDDA	[M-H]-1	1214914.546	1397811.38	19.68799091	20.80915887	0.869	-0.2	0.696822963	0.936473724	7.2	4.9	7.2	7	2.3	6.1	6.8	5.2	6.2	1.4	5.9	3.7	5.9	2	NA	4.9	4.5	4.9	neg	NA	NA	NA	NA
2-Amino-2-deoxy-D-gluconic acid	C6 H13 N O6	Full match	No results	No results	Full match	1.49	195.07458	194.0673	2.206	8238426.141	0	NA	3	1	1	Multiple matches found	NoMSn	[M-H]-1	6949312.166	6675990.839	21.17423397	28.65653862	1.041	0.06	0.698072636	0.936473724	6.4	5.8	6.4	6.4	5.6	4.9	6	5.6	6	4.9	5	6.4	6.4	5.6	NA	5	3.9	5.8	neg	NA	NA	NA	NA
Meprobamate	C9 H18 N2 O4	Full match	No results	No results	Full match	-3.38	218.12592	217.11864	2.488	7805354.977	0	NA	3	8	3	Multiple matches found	PreferredDDA	[M-H]-1	6048059.402	5689397.321	33.46726452	32.54651491	1.063	0.09	0.698509806	0.936473724	6.6	5.8	5.3	5.5	6.6	6.3	6.3	6.3	6.6	4.9	6.3	6.3	5.5	6.3	NA	4.2	5	5.8	neg	NA	NA	NA	NA
Glyceryl palmitoleate	C19 H36 O4	Full match	No results	No results	Full match	-1.87	328.26075	327.25347	8.576	2922509.486	0	NA	3	16	7	Multiple matches found	PreferredDDA	[M-H]-1	1735716.378	1405807.938	53.05950368	54.71553184	1.235	0.3	0.699395955	0.936473724	4.5	2.1	1.5	1.7	2.7	2.1	1.4	1.5	2.1	2.3	1.5	4.4	2.9	4.5	NA	1.7	1.7	2.1	neg	NA	NA	NA	NA
9,10-DHOME	C18 H34 O4	Full match	No results	No results	Full match	-0.98	314.2454	313.23812	6.818	23862835.66	0	NA	3	7	3	Multiple matches found	PreferredDDA	[M-H]-1	18871978.39	18830892.6	26.03338198	16.06191537	1.002	0	0.700081278	0.936473724	7	3.7	2.1	2.8	4	3.6	3.2	7	4.1	3.7	5.6	3.3	4.1	5.2	NA	3.7	3.3	3	neg	NA	NA	NA	NA
Arlacel	C24 H44 O6	Full match	No results	No results	Full match	-2.43	428.31275	427.30547	7.118	11067232.17	0	NA	3	3	1	Multiple matches found	PreferredDDA	[M-H]-1	6480359.383	7063631.705	25.60331847	13.70165583	0.917	-0.12	0.701693406	0.936557687	7.4	5	5.6	6.2	5.6	4.9	4.1	4.9	5.1	7	7.4	7	6.6	7	NA	3.1	5	4.6	neg	NA	NA	NA	NA
Glycine glutamate	C7 H12 N2 O6	Full match	No results	No results	Full match	3.53	220.07031	219.06304	5.844	11120497.86	0	NA	3	1	0	Single match found	NoMSn	[M-H]-1	8213256.574	8169340.779	14.74363184	16.76449256	1.005	0.01	0.704758428	0.937564465	7.8	5.4	7	6.5	7.8	4.7	7	6.6	5.2	6.5	6.5	7.3	6.9	6.1	NA	5.4	5	4.6	neg	NA	NA	NA	NA
Felbamate	C11 H14 N2 O4	Full match	No results	No results	Full match	-3.03	238.09463	237.08736	3.771	4574993.28	0	NA	3	2	1	Multiple matches found	PreferredDDA	[M-H]-1	1844245.957	1954444.396	43.56019906	53.64830658	0.944	-0.08	0.710389333	0.939634747	4	4	2.5	3.4	3.3	2.9	3.3	3.1	3.3	4	3.9	4	4	2.9	NA	4	2.9	2.9	neg	NA	NA	NA	NA
10-Hydroxydecanoic acid	C10 H20 O3	No results	Full match	No results	Not the top hit	-3.33	188.14062	187.13334	6.109	36990653571	1	87.8	3	1	0	Multiple matches found	PreferredDDA	[M-H]-1	35909862005	35045882602	5.684235274	8.705390158	1.025	0.04	0.712252367	0.939634747	9.5	7	7.6	9.5	8.7	8.7	9.5	8.7	9.5	8.7	8.7	9.5	8.7	9.5	1.7	7	7	6.2	neg	NA	NA	NA	NA
Butalbital	C11 H16 N2 O3	Full match	No results	No results	Full match	-2.4	224.11555	223.10828	3.741	26708670.03	0	NA	3	1	0	Multiple matches found	PreferredDDA	[M-H]-1	4321417.172	4397479.436	115.9240974	98.57036854	0.983	-0.03	0.713267727	0.939634747	5.6	5.4	4.6	5.6	4.8	5	4.8	4.6	5.4	3.3	5.6	5.2	5.4	4.4	NA	5.4	5.4	5.4	neg	NA	NA	NA	NA
DL-Alanyl-DL-leucine	C9 H18 N2 O3	Full match	No results	No results	Full match	-4.19	202.1309	201.12362	3.707	3964103.962	0	NA	3	5	2	Single match found	PreferredDDA	[M-H]-1	1794403.936	1598903.048	40.56903759	62.32901738	1.122	0.17	0.719066775	0.939954242	5.8	5.2	4	5.7	4.4	4	4.8	5.5	5.5	4.9	5.8	4.9	5.5	4	NA	4.2	4.2	5.2	neg	NA	NA	NA	NA
NAD	C21 H27 N7 O14 P2	Full match	No results	No results	Full match	-0.37	663.10888	662.1016	1.466	102191346.8	0	NA	3	5	2	Multiple matches found	PreferredDDA	[M-H]-1	96486142.03	96516208.59	15.48876484	13.80036304	1	0	0.721645741	0.940120786	7.9	5.1	6.6	5.8	5.5	4.3	7	7	7.9	7.9	7.5	7.5	5.6	7.9	NA	3.9	5.1	4.7	neg	NA	NA	NA	NA
7-[3-(4-Acetyl-3-hydroxy-2-propylphenoxy)-2-hydroxypropoxy]-4-oxo-8-propylchromene-2-carboxylic acid	C27 H30 O9	No results	No results	No results	Full match	0.11	498.18904	497.18176	7.543	10449433.82	0	NA	3	9	4	Multiple matches found	PreferredDDA	[M-H]-1	10780247.65	10329264.41	13.980118	12.34838964	1.044	0.06	0.721919776	0.940120786	8	6	7.8	8	5.4	7	6.5	7.2	7.4	7.4	6.1	5.9	7.2	7.2	NA	6	3.3	3.5	neg	NA	NA	NA	NA
Methylene dithiocyanate	C3 H2 N2 S2	No results	No results	No results	Full match	-2.05	129.96567	128.9584	1.223	251920541.4	0	NA	3	3	1	Single match found	PreferredDDA	[M-H]-1	306440075.3	292927962.1	17.12663154	14.9168147	1.046	0.07	0.722514774	0.940120786	8.6	6.6	7.7	8.1	8.1	7.3	8.1	7.3	8.2	8.6	8.6	7.9	7.9	8.6	4.6	5.8	6.6	6.6	neg	NA	NA	NA	NA
DL-Alanyl-DL-leucine	C9 H18 N2 O3	Full match	No results	No results	Full match	-4.39	202.13086	201.12358	3.933	3290093.923	0	NA	3	3	1	Single match found	PreferredDDA	[M-H]-1	2005253.745	1927216.844	29.80782096	44.50423788	1.04	0.06	0.723179545	0.940120786	3.5	2.5	3.1	3.3	3.5	2.8	3.1	3.5	2.5	0.4	2.9	2.1	2.5	1.7	NA	2.5	2.5	1.4	neg	NA	NA	NA	NA
Tetranorprostanedioic acid	C16 H28 O4	Full match	No results	No results	Full match	-1.84	284.19824	283.19096	6.255	16008022.46	0	NA	3	22	8	Single match found	PreferredDDA	[M-H]-1	10447088.8	11642646.68	23.2718542	25.75313857	0.897	-0.16	0.723975275	0.940120786	4.3	3.3	3.2	2.1	3.4	4.1	2.6	2.1	4.3	2.4	2.4	3.6	3	2.2	NA	3.3	1.8	2.2	neg	NA	NA	NA	NA
3-Coumaric acid	C9 H8 O3	No results	Invalid mass	No results	No results	-6.27	164.04632	163.03904	5.574	40964725.52	3	89.3	3	4	2	No matches found	PreferredDDA	[M-H]-1	25858397.03	24636760.25	9.819426526	45.71394355	1.05	0.07	0.73273302	0.941026313	8.9	5.2	8.5	7.8	6.6	7.8	7.8	8.9	3.7	5.2	4.7	4.5	5.2	5.5	NA	4.1	5.2	4.8	neg	NA	NA	NA	NA
3-[2-[[(1S,2R,3S)-3-[4-(Pentylcarbamoyl)-1,3-oxazol-2-yl]-7-oxabicyclo[2.2.1]heptan-2-yl]methyl]phenyl]propanoic acid	C25 H32 N2 O5	No results	No results	No results	Full match	-2.93	440.22983	439.22256	7.779	3749104.498	0	NA	3	5	2	Single match found	PreferredDDA	[M-H]-1	3133547.933	3303422.924	14.4409947	8.891812685	0.949	-0.08	0.7343334	0.941026313	8.1	4.4	4.9	6	7.6	6.4	5.7	5.7	8.1	6.9	6.5	5	6.5	6.2	NA	4	4.4	3.6	neg	NA	NA	NA	NA
5-Hydroxy-L-tryptophan	C11 H12 N2 O3	Full match	No results	No results	Full match	-3.42	220.08404	219.07676	3.699	1664049.524	0	NA	3	7	3	Multiple matches found	NoMSn	[M-H]-1	1081612.694	1231533.746	26.23084999	21.93088862	0.878	-0.19	0.73560552	0.941365375	6.9	5.7	6.3	4.8	4.8	6.9	4	6.2	5.9	4.8	6.5	6.7	4	6.3	NA	5.3	5.3	5.7	neg	NA	NA	NA	NA
Adenosine diphosphate (ADP)	C10 H15 N5 O10 P2	Full match	Full match	Full match	Full match	-1.69	427.02869	426.02142	1.512	269787345.3	1	91.5	3	15	6	Multiple matches found	PreferredDDA	[M-H]-1	93342922.62	82571540.04	37.0993505	75.12006151	1.13	0.18	0.737910401	0.942396113	4.4	2.8	3.7	4.4	3.7	2.9	2.6	4.1	2.8	2.4	3.9	2.8	2.8	2.8	NA	2.8	2.8	2.8	neg	NA	NA	NA	NA
Bis(3-methoxysalicylidene)ethylenediamine	C18 H20 N2 O4	Full match	No results	No results	Full match	-2.08	328.14162	327.13435	5.399	2340093.478	0	NA	3	3	1	Multiple matches found	PreferredDDA	[M-H]-1	1340637.663	1289706.708	31.60039412	47.37540726	1.039	0.06	0.740627216	0.943230406	5.3	2.7	2.8	0.9	2.8	2.8	5.3	3	2.3	NA	3.3	2.7	1	2.7	NA	1.9	2.7	2.7	neg	NA	NA	NA	NA
3,4,5-Trihydroxy-1-cyclohexene-1-carboxylic acid	C7 H10 O5	No results	Invalid mass	No results	No results	-6.73	174.05165	173.04437	1.523	43131501.16	1	62.6	3	6	2	No matches found	PreferredDDA	[M-H]-1	36023033.14	36851079.88	21.62261065	16.77852628	0.978	-0.03	0.749138954	0.946145156	6.8	4.3	6.8	5.3	5.5	6.1	5.5	5.7	6.2	5.1	6	5.8	6.6	6.2	NA	4.3	4.3	4.3	neg	NA	NA	NA	NA
Dodecanedioic acid	C12 H22 O4	Full match	No results	No results	Full match	-3.15	230.15108	229.14381	7.303	27942036.23	0	NA	3	13	5	Multiple matches found	PreferredDDA	[M-H]-1	10744470.78	11173458.22	61.44110854	47.07627794	0.962	-0.06	0.749657309	0.946145156	3.1	2.6	1.8	1.8	2.7	1.6	1.8	2.2	2.2	1.4	1.8	1.8	3.1	1.8	NA	2.6	1.8	2.2	neg	NA	NA	NA	NA
Adenosine diphosphate ribose	C15 H23 N5 O14 P2	Not the top hit	Full match	Partial match	Partial match	-1.97	559.07057	558.06329	1.433	21257679.81	1	74.9	3	4	1	Single match found	PreferredDDA	[M-H]-1	7092974.128	7623465.799	47.03181998	66.445126	0.93	-0.1	0.759934091	0.949212486	4.1	2.7	3.1	2.3	2.3	2.7	2.3	3	3.1	4.1	3	3.1	2.3	3.9	NA	2.3	2.3	2.7	neg	NA	NA	NA	NA
12(13)Ep-9-KODE	C18 H30 O4	Full match	No results	Partial match	Full match	-1.11	310.21407	309.20679	7.667	2368086.428	0	NA	3	7	3	Multiple matches found	PreferredDDA	[M-H]-1	1388574.107	1080146.014	55.09014482	55.82327466	1.286	0.36	0.76304921	0.949212486	5.5	5.2	2.1	1.9	1.1	5.2	5.5	2.7	2.7	2.9	2.5	3	3	0.8	NA	1.7	1.7	5.2	neg	NA	NA	NA	NA
Iomazenil	C15 H14 I N3 O3	No results	No results	No results	Full match	-2.21	411.00708	409.9998	3.287	4341526.177	0	NA	3	4	2	Single match found	PreferredDDA	[M-H]-1	4596157.932	4781198.057	19.39920162	16.40914839	0.961	-0.06	0.764444217	0.949212486	6.1	3.5	6.1	4.8	5	5	6.1	4.8	6.1	5	3.6	5.8	5	4.6	NA	3.5	2.7	3.5	neg	NA	NA	NA	NA
N-{4-[(3,5-Difluorophenyl)sulfonyl]benzyl}imidazo[1,2-A]pyridine-6-Carboxamide	C21 H15 F2 N3 O3 S	No results	No results	No results	Full match	-2.64	427.07909	426.07182	4.984	405748.5651	0	NA	3	10	4	Single match found	NoMSn	[M-H]-1	387497.4895	387101.3732	27.29835838	22.68920346	1.001	0	0.770364915	0.951607531	5.9	4.9	3.3	3.3	5.9	5.9	2.9	3.3	5.6	2.9	5.2	4	3.3	3.3	NA	2.3	4.5	4.9	neg	NA	NA	NA	NA
3'-Hydroxyhexobarbital	C12 H16 N2 O4	Full match	No results	No results	Full match	-1.77	252.11056	251.10328	5.246	7952696.582	0	NA	3	3	1	Multiple matches found	PreferredDDA	[M-H]-1	3998746.22	3365946.77	50.86121327	57.53562779	1.188	0.25	0.771435054	0.952314129	5.8	4.8	3.3	5.5	5	5.5	5.8	5.8	5.2	5.2	5.8	4.8	5.5	5.5	NA	4.8	4	3.6	neg	NA	NA	NA	NA
Guanosine monophosphate (GMP)	C10 H14 N5 O8 P	Full match	Full match	Full match	Partial match	0.5	363.05818	362.0509	1.92	322457015.7	1	95.6	3	8	3	Multiple matches found	PreferredDDA	[M-H]-1	295646622.4	315701565.9	10.98884177	9.383802089	0.936	-0.09	0.773714544	0.953489394	8	5.1	NA	6.3	7.1	7.5	6.3	6.3	6.8	7.6	8	7.6	6.8	6.8	NA	3.9	4.3	5.1	neg	NA	NA	NA	NA
3-Methoxytyrosine	C10 H13 N O4	Full match	No results	No results	Full match	-3.86	211.08364	210.07637	3.686	3142725.635	0	NA	3	1	1	Multiple matches found	NoMSn	[M-H]-1	2187360.543	2383592.526	18.86751827	22.82936234	0.918	-0.12	0.773928694	0.953519596	6.7	3.6	5.5	5.2	4.4	3.3	4.8	6.7	4.3	2.8	6.2	5.4	3.9	4.3	NA	3.6	1.7	2.1	neg	NA	NA	NA	NA
(2S)-2-(2-Benzamidoethylamino)-5-(diaminomethylideneamino)pentanoic acid	C15 H23 N5 O3	Full match	No results	No results	Full match	-2.06	321.17943	320.17215	3.486	2459513.631	0	NA	3	2	1	Single match found	PreferredDDA	[M-H]-1	1578636.604	1634467.49	36.25266334	32.6064286	0.966	-0.05	0.779346951	0.955046665	4.1	3.3	2.8	2.4	3	2.6	3	4.1	2	3.2	4.1	2.8	3.8	3.4	NA	1.7	3.3	2.1	neg	NA	NA	NA	NA
Hexobarbital	C12 H16 N2 O3	Full match	No results	Partial match	Full match	-2.28	236.11555	235.10828	5.292	8654274.974	0	NA	3	4	2	Multiple matches found	PreferredDDA	[M-H]-1	2610010.606	2167282.046	62.71683016	92.29261398	1.204	0.27	0.783407651	0.956534806	5.5	4.8	3.6	4.8	2.9	2.1	5.2	4.6	4.8	3.3	4.6	3.6	5.2	5.5	NA	2.9	4.8	4.4	neg	NA	NA	NA	NA
p-TOLUENESULFONYL FLUORIDE	C7 H7 F O2 S	No results	No results	No results	Full match	0.95	174.01524	173.00797	1.444	25606945.19	0	NA	3	1	0	Multiple matches found	NoMSn	[M-H]-1	29606690.45	28583287.15	7.943875243	8.513027457	1.036	0.05	0.786978288	0.957861736	7	3	6.6	5.5	7	5.9	5.9	4.7	6.2	5.7	5.9	5.5	5.1	5.1	NA	3	1.8	2.6	neg	NA	NA	NA	NA
D-(+)-Glucose	C6 H12 O6	No match	Invalid mass	No results	No match	255493.13	226.06835	225.06107	1.245	37358200.42	2	76.5	3	7	2	Multiple matches found	PreferredDDA	[M-H]-1	21701347.62	20178956.98	26.4264836	54.92069624	1.075	0.1	0.787758147	0.958346954	7.8	6	7.4	7.4	7.6	7.8	7	7	4.8	6.6	5.6	4.8	6	4.8	1.1	6	6	6	neg	NA	NA	NA	NA
L-Glutathione (reduced)	C10 H17 N3 O6 S	Full match	Full match	Full match	Partial match	-0.29	307.08372	306.07644	1.841	495319756.9	1	88.3	3	3	1	Multiple matches found	PreferredDDA	[M-H]-1	449795220.7	488757168.8	20.70312362	23.65560298	0.92	-0.12	0.792285335	0.960832288	8	6.2	7.2	6.1	6.8	8	7.2	7.2	7.2	7.6	7.2	7.2	6.1	7.2	NA	6.2	6.2	6.2	neg	NA	NA	NA	NA
(2R,5R)-2-[6-(Cyclopentylamino)-8-(methylamino)purin-9-yl]-5-(hydroxymethyl)oxolane-3,4-diol	C16 H24 N6 O4	Full match	No results	No results	Full match	0.59	364.18612	363.17884	6.728	181637640.9	0	NA	3	5	2	Single match found	PreferredDDA	[M-H]-1	117676598.3	123765979	22.2242331	7.045108322	0.951	-0.07	0.793694486	0.960913947	8.4	6.6	7.6	6.8	6.8	5.3	6.5	6.8	8.4	8.4	8	8.4	8	8.4	NA	5.8	6.6	5.8	neg	NA	NA	NA	NA
Ethyl 4-[5-[(2-ethoxypyrimidin-5-yl)methyl]-2-[(4-fluorophenyl)methylsulfanyl]-4-oxopyrimidin-1-yl]benzoate	C27 H25 F N4 O4 S	No results	No results	No results	Full match	-0.3	520.1579	519.15062	7.082	3520321.793	0	NA	3	20	7	Single match found	NoMSn	[M-H]-1	3313245.91	3249244.024	16.92171836	22.25685718	1.02	0.03	0.797467589	0.961351893	4.4	2.5	3.6	1.7	2.7	3.1	4.4	3.6	3.7	3.7	1.2	3.9	1.2	1.6	NA	2.5	1.4	1.4	neg	NA	NA	NA	NA
Felbamate	C11 H14 N2 O4	Full match	No results	No results	Full match	-2.7	238.09471	237.08744	4.683	5328168.171	0	NA	3	10	4	Multiple matches found	PreferredDDA	[M-H]-1	1284787.139	1425428.02	75.26505435	89.23395637	0.901	-0.15	0.800978201	0.963012528	4.2	1.9	1.1	1.5	1.5	0.8	1.4	3.9	1.1	1.5	4.2	1.9	2.7	1	NA	1.1	1.9	1.9	neg	NA	NA	NA	NA
2-Tetradecylglycidate	C17 H32 O3	Full match	No results	No results	Full match	-1.23	284.2348	283.22752	7.725	11996360.95	0	NA	3	3	1	Multiple matches found	PreferredDDA	[M-H]-1	9507325.399	9833080.994	12.31568949	9.675129961	0.967	-0.05	0.80710843	0.964655081	7	3.7	5.5	5.7	7	6.1	3.6	4.7	4.5	4.9	5.5	5.5	4.5	4.9	NA	3.7	3.3	2.2	neg	NA	NA	NA	NA
Prostaglandin F1a	C20 H36 O5	Full match	No results	No results	Full match	-0.1	356.25624	355.24896	7.777	1513194316	0	NA	3	0	0	Multiple matches found	PreferredDDA	[M-H]-1	1233424605	1247602883	13.94976074	10.38816635	0.989	-0.02	0.80758405	0.964655081	9	6.2	8.2	9	9	8.2	9	9	8.2	8.2	9	8.2	8.2	9	NA	6.2	6.2	6.2	neg	NA	NA	NA	NA
Traumatic acid	C12 H20 O4	Full match	No results	No results	Full match	-1.61	228.13579	227.12851	6.34	1954394598	0	NA	3	2	1	Multiple matches found	PreferredDDA	[M-H]-1	1590479663	1689324409	10.85947714	7.988218958	0.941	-0.09	0.808334433	0.964655081	9.5	7	8.2	8.6	8.2	8.2	9	9	8.7	9.1	9.5	8.7	8.7	9.5	1.5	7	6.2	6.6	neg	NA	NA	NA	NA
13-L-Hydroperoxylinoleic acid	C18 H32 O4	Full match	No results	Not the top hit	Full match	0.12	312.2301	311.22282	8.451	99819669.53	0	NA	3	3	1	Multiple matches found	PreferredDDA	[M-H]-1	89263348.15	77045796.65	24.56162537	27.23657083	1.159	0.21	0.809416127	0.964655081	7.6	6.2	6.8	6.8	7.2	6.8	7.2	7.6	6.8	6.8	7.2	7.2	7.2	7.2	NA	6.2	5.8	6.2	neg	NA	NA	NA	NA
gamma-Glutamylcysteine	C8 H14 N2 O5 S	Full match	No results	Partial match	Full match	-1.42	250.06199	249.05471	1.924	28160643.3	0	NA	3	3	1	Multiple matches found	PreferredDDA	[M-H]-1	25216768.4	28853827.8	22.62449802	23.44579538	0.874	-0.19	0.8113892	0.964655081	7	5.6	6.8	6.6	6.6	7	6.6	6.6	7	7	6.2	6.8	6.6	6.8	NA	5.6	5.6	5.2	neg	NA	NA	NA	NA
D-Raffinose	C18 H32 O16	No match	Full match	No results	Not the top hit	-2.09	504.16798	503.1607	1.427	34871349.68	1	86.1	3	3	1	Multiple matches found	PreferredDDA	[M-H]-1	32501717.54	30292414.72	18.19114236	26.78886824	1.073	0.1	0.811513168	0.964655081	6.4	4.8	6.2	5.2	5.6	5.8	5.6	6.4	4.9	5.7	5.1	4.7	5.1	5.1	NA	4.8	4.1	3.7	neg	NA	NA	NA	NA
Tetranorprostanedioic acid	C16 H28 O4	Full match	No results	No results	Full match	-2.45	284.19806	283.19079	6.531	42094712.17	0	NA	3	4	1	Single match found	PreferredDDA	[M-H]-1	27881629.03	28840824.75	23.4887892	20.05107612	0.967	-0.05	0.813906142	0.9658757	7	4.8	7	6.5	6.2	5.1	5.1	5.3	7	5.9	5.1	6.1	6.2	5.3	1.9	4.8	4.5	4.8	neg	NA	NA	NA	NA
Oleoyl-L-a-lysophosphatidic acid	C21 H41 O7 P	Not the top hit	Full match	No results	Full match	-2.11	436.25807	435.25079	9.405	13995802.56	1	97.6	3	14	5	Single match found	PreferredDDA	[M-H]-1	8243867.653	7245745.545	62.33880896	53.60838729	1.138	0.19	0.814593736	0.965886565	4.8	2.7	3.7	3.9	3	1.4	4.1	2.1	2	3.3	3.1	4.8	NA	2.5	NA	2.3	2.7	2.7	neg	NA	NA	NA	NA
Azimilide	C23 H28 Cl N5 O3	No results	No results	No results	Full match	-0.07	457.18804	456.18076	6.83	8104682.133	0	NA	3	5	2	Multiple matches found	NoMSn	[M-H]-1	2470306.51	1983623.679	98.66154855	28.50006096	1.245	0.32	0.814917229	0.965886565	6.5	5.2	4	5.4	5.5	5.9	NA	NA	3.9	5.8	4.6	2.4	6.2	6.5	NA	5.2	4.8	4.8	neg	NA	NA	NA	NA
Pseudouridine	C9 H12 N2 O6	Full match	Full match	Partial match	Partial match	-2.99	244.06881	243.06153	1.565	32553630.98	1	69.9	3	1	0	Multiple matches found	PreferredDDA	[M-H]-1	27575738.77	25087786.79	15.13811212	40.86072657	1.099	0.14	0.815070434	0.965886565	5.6	3.7	4.8	4.5	5.2	5.5	5.6	4.5	3.7	4.5	4.8	3.9	3.3	3.6	NA	3.7	3.3	3.3	neg	NA	NA	NA	NA
Methotrexate	C20 H22 N8 O5	No results	No results	No results	Full match	-2.38	454.17023	453.16296	6.848	5576612.79	0	NA	3	3	1	Multiple matches found	PreferredDDA	[M-H]-1	6277239.206	6092379.974	29.69144807	28.51460566	1.03	0.04	0.819790313	0.967491093	5.8	2.7	4.5	5.8	3.4	3.7	4.5	3	4.1	4.1	4.1	3.7	3.5	4.1	NA	2.7	2.3	2	neg	NA	NA	NA	NA
Tetranorprostanedioic acid	C16 H28 O4	Full match	No results	No results	Full match	-0.98	284.19848	283.1912	7.659	10489335.02	0	NA	3	7	3	Single match found	PreferredDDA	[M-H]-1	8230775.408	8469410.234	26.69185448	25.82342533	0.972	-0.04	0.821877132	0.967614543	7	5	6.4	7	4.9	5.3	6.2	5.3	4.9	4.1	3.4	5.3	6.6	4.5	NA	5	3.9	3.9	neg	NA	NA	NA	NA
5-Hydroxyindole-3-acetic acid	C10 H9 N O3	Full match	Full match	No results	Full match	-4.68	191.05735	190.05007	5.556	60360163.82	1	78.8	3	23	9	Multiple matches found	PreferredDDA	[M-H]-1	9795738.367	11443566.08	80.27738956	118.7244707	0.856	-0.22	0.822110319	0.967614543	5.5	3	0.5	1.4	1.1	1.6	0.8	5.5	0.7	1.8	5.1	1.2	0.7	2.2	NA	0.7	0.7	3	neg	NA	NA	NA	NA
Dimethyl (3,3-diethylbutyl)malonate	C13 H24 O4	Full match	No results	No results	Full match	-2.2	244.16692	243.15965	6.459	147603493	0	NA	3	1	0	Single match found	PreferredDDA	[M-H]-1	124757897.3	124710824.5	10.54968568	11.25481302	1	0	0.823028684	0.967614543	8.6	7	8.2	8.2	8.2	8.6	8.2	8.2	8.6	7.9	7.5	8.6	8.6	8.2	NA	6.2	6.6	7	neg	NA	NA	NA	NA
3-Methyluric acid	C6 H6 N4 O3	Full match	No results	Partial match	Full match	3.91	182.0447	181.03743	1.273	38399731.08	0	NA	3	4	1	Multiple matches found	NoMSn	[M-H]-1	38240212.44	38871724.68	8.344905135	14.15784653	0.984	-0.02	0.823343507	0.967614543	9.1	7	8.7	8.7	8.4	8	8.7	9.1	8.6	8	7.5	8.6	8.6	7.5	NA	5.8	5.8	7	neg	NA	NA	NA	NA
Kelatorphan	C14 H18 N2 O5	Full match	No results	No results	Full match	-0.9	294.12131	293.11403	5.295	3558271.427	0	NA	3	3	1	Multiple matches found	PreferredDDA	[M-H]-1	1877098.239	1623931.139	37.06657495	49.29883451	1.156	0.21	0.82336386	0.967614543	5.3	5.2	5.3	5.1	5.3	1.9	5.3	5.3	2.1	4.2	3.3	4.5	4	5.2	NA	2.1	5.2	4.4	neg	NA	NA	NA	NA
2,2-Dimethylsuccinic acid	C6 H10 O4	No results	Invalid mass	No results	No results	-8.62	146.05665	145.04937	3.259	36587950.08	3	58.8	3	4	2	No matches found	PreferredDDA	[M-H]-1	38412878.59	38628088.47	23.3118505	20.88051398	0.994	-0.01	0.82511462	0.967614543	6.8	5.5	6.8	5.9	6.8	5.7	6.5	6.8	6.2	5.9	6.8	6.5	6.5	6.5	NA	5.5	5.1	5.5	neg	NA	NA	NA	NA
Glycodiazine	C13 H15 N3 O4 S	Full match	No results	No results	Full match	-1.47	309.07787	308.07059	5.214	3368649.587	0	NA	3	5	2	Multiple matches found	PreferredDDA	[M-H]-1	2275374.539	2033313.196	19.24045303	54.83822207	1.119	0.16	0.825442156	0.967614543	7	5.2	5.2	6.1	7	6.7	5.2	6.3	3.3	6.1	2.7	5.2	5.2	4.8	NA	3.3	4	5.2	neg	NA	NA	NA	NA
Phosphocholine	C5 H15 N O4 P	No results	No results	Invalid mass	No results	-7.57	184.07248	183.0652	5.719	77728351.26	0	NA	3	3	1	No matches found	PreferredDDA	[M-H]-1	64462210.71	68391654.99	20.29669923	12.44023625	0.943	-0.09	0.826634148	0.967614543	9	6.9	7.2	6.8	7.6	8	8	8	7.9	9	8.2	8.2	8.2	7.9	6.1	6.5	6.1	6.9	neg	NA	NA	NA	NA
N-(3-Methyl-1,1-dioxo-1,4-thiazinan-4-yl)-1-(5-nitro-2-furanyl)methanimine	C10 H13 N3 O5 S	No results	No results	No results	Full match	2.15	287.05821	286.05093	5.839	25880344.68	0	NA	3	4	1	Single match found	PreferredDDA	[M-H]-1	21222302.59	22066424.23	13.46876273	15.94046318	0.962	-0.06	0.827297356	0.967614543	7.6	5.6	7.2	7.6	7.6	7.6	7.6	7.6	6.7	7.5	5.2	6.7	7.1	7.1	NA	5.6	5.6	5.6	neg	NA	NA	NA	NA
gamma-Glutamyltyrosine	C14 H18 N2 O6	No results	No results	No results	Full match	-0.66	310.11628	309.10901	5.006	20949266.67	0	NA	3	1	1	Multiple matches found	PreferredDDA	[M-H]-1	19211757.6	19382494.12	14.34038449	12.69323815	0.991	-0.01	0.830880326	0.969118499	8.4	6.4	7.6	8	8.4	8.4	7.2	7.6	8.4	8.4	7.2	8.4	7.6	7.6	NA	6.4	5.6	5.2	neg	NA	NA	NA	NA
Glycyl-L-leucine	C8 H16 N2 O3	Full match	Full match	Partial match	Partial match	-4.41	188.11526	187.10799	5.212	23933537.25	1	87.1	3	10	4	Multiple matches found	PreferredDDA	[M-H]-1	6788185.249	5997915.115	68.75654087	93.60734115	1.132	0.18	0.831113558	0.969118499	6.1	5.8	5.8	5	4.2	4.6	5	5.6	4.2	5.8	5.2	4.2	5.8	6.1	4.5	3.9	5.8	5.8	neg	NA	NA	NA	NA
Guanosine	C10 H13 N5 O5	Full match	Full match	Full match	Partial match	-1.29	283.0913	282.08403	3.281	544032622.1	1	95.2	3	3	1	Multiple matches found	PreferredDDA	[M-H]-1	609459602.9	597544292	7.575120992	4.107229535	1.02	0.03	0.834238899	0.97059567	9.5	6.2	8.7	9.5	8.7	8.7	8.7	8.7	9.2	9.2	9.2	9.2	9.2	9.2	NA	6.2	5.8	6.2	neg	NA	NA	NA	NA
Thymidine 5'-monophosphate	C10 H15 N2 O8 P	Not the top hit	Full match	Full match	No results	-2.37	322.05584	321.04856	2.26	14219228.23	1	90.5	3	4	2	No matches found	PreferredDDA	[M-H]-1	12915577.83	13380470.88	11.46381984	15.20371797	0.965	-0.05	0.837785025	0.97059567	7.6	5.2	7.2	6.1	7.6	7.2	7.2	7.6	7.1	6.4	5.6	6.7	6	7.1	NA	5.2	4.8	5.2	neg	NA	NA	NA	NA
Inosine	C10 H12 N4 O5	Full match	No results	Partial match	Full match	-0.21	268.08071	267.07344	3.288	2874989548	0	NA	3	4	2	Multiple matches found	PreferredDDA	[M-H]-1	3204023899	3113086777	10.8454468	10.91619356	1.029	0.04	0.838644321	0.97059567	9	7	9	9	9	9	7.9	8.2	8.2	9	8.2	9	9	9	0	7	5.8	6.2	neg	NA	NA	NA	NA
Cefozopran	C19 H17 N9 O5 S2	No results	No results	No results	Full match	4.48	515.08171	514.07444	5.777	2373448.066	0	NA	2	7	2	Single match found	NoMSn	[M-H]-1	2774069.302	2609301.089	40.01137161	31.17167615	1.063	0.09	0.839570905	0.97059567	4.9	4.8	2.5	NA	4.8	1.7	1	NA	4.1	4.9	NA	3	3.8	NA	NA	4.8	NA	4.4	neg	NA	NA	NA	NA
alpha-Linolenic acid	C18 H30 O2	Full match	No results	Full match	Full match	-1.57	278.22414	277.21687	8.228	187541797.7	0	NA	3	4	1	Multiple matches found	PreferredDDA	[M-H]-1	154568641.9	164291977.3	9.146000556	21.53648835	0.941	-0.09	0.841952352	0.970632126	9.1	6.2	7.6	9.1	7.6	8.4	8.4	8.4	6.8	6.8	6.8	7.2	7.2	7.2	NA	6.2	6.2	5.8	neg	NA	NA	NA	NA
1,2-Dioctanoylglycerol	C19 H36 O5	Full match	No results	No results	Full match	-2.29	344.25549	343.24821	6.632	63497990.16	0	NA	3	3	1	Multiple matches found	PreferredDDA	[M-H]-1	50875826.57	49089854.96	18.44266426	23.66316996	1.036	0.05	0.842017883	0.970632126	8.1	6.2	8.1	8.1	7.3	7	7.3	7.3	7.6	7.2	6.8	8	7.6	6.8	NA	6.2	6.2	6.2	neg	NA	NA	NA	NA
2'-Deoxyinosine	C10 H12 N4 O4	Not the top hit	Full match	Full match	Partial match	-0.35	252.08577	251.07849	3.703	46003157.66	1	92.4	3	3	1	Multiple matches found	PreferredDDA	[M-H]-1	1034812.388	1320374.371	216.0297911	213.0084903	0.784	-0.35	0.847978146	0.971877797	5.8	5.7	4.9	5.3	4.2	5.3	3.8	5.8	5.7	5.3	5.8	4.9	5.3	5.2	NA	3.4	3.4	5.7	neg	NA	NA	NA	NA
Inosine-5'-monophosphate (IMP)	C10 H13 N4 O8 P	Full match	Full match	Full match	Partial match	-1.78	348.04648	347.0392	3.097	33875802.2	1	88	3	8	3	Multiple matches found	PreferredDDA	[M-H]-1	29056894.03	29495059.12	13.54566664	10.42888367	0.985	-0.02	0.848013747	0.971877797	6.5	3.6	5.7	5.7	5.4	5.7	5	5.7	5.7	5.7	5.4	6.5	5	5.4	NA	3.6	3.6	3.6	neg	NA	NA	NA	NA
Dodecanedioic acid	C12 H22 O4	Full match	Full match	No results	Full match	-1.63	230.15143	229.14416	6.459	4758522338	1	97.2	3	1	0	Multiple matches found	PreferredDDA	[M-H]-1	3925662625	4009590256	11.7572425	11.71958557	0.979	-0.03	0.848035252	0.971877797	9	6.6	8.2	8.2	9	8.2	8.2	8.2	8.6	9	8.2	9	8.2	8.2	2.5	6.6	6.2	6.2	neg	NA	NA	NA	NA
Bromodiphenhydramine	C17 H20 Br N O	No results	No results	No results	Full match	4.5	333.07433	332.06705	1.747	2215078.699	0	NA	2	6	2	Single match found	PreferredDDA	[M-H]-1	1512525.34	1545205.432	23.11554342	41.16541925	0.979	-0.03	0.851846034	0.973006283	6.3	1.5	3.9	3.1	4	4.3	4	6.3	5.5	2.3	NA	3.6	3.4	3.6	NA	1.1	1.5	NA	neg	NA	NA	NA	NA
Cyclic ADP-ribose	C15 H21 N5 O13 P2	Full match	Full match	No results	Full match	-0.09	541.06106	540.05378	1.468	667002239	1	84.5	3	6	2	Multiple matches found	PreferredDDA	[M-H]-1	685261281.8	721810248.5	17.40709568	12.89607748	0.949	-0.07	0.853452984	0.973006283	7.5	5.5	7.3	6.6	6.6	6.6	7.3	6.6	7.5	7.5	6.3	7.5	7.5	7.5	NA	5.5	4.7	4.3	neg	NA	NA	NA	NA
N6-Acetyl-L-lysine	C8 H16 N2 O3	No results	No results	Partial match	Full match	-4.93	188.11516	187.10789	4.806	2947916.011	0	NA	3	4	1	Multiple matches found	NoMSn	[M-H]-1	1481700.188	1467658.865	41.1359555	47.25398392	1.01	0.01	0.854384598	0.973006283	3.3	3.3	0	1.1	2.1	0.4	2.5	2.9	1.5	1.5	3.3	1.1	1.7	0.2	NA	2.9	3.3	2.1	neg	NA	NA	NA	NA
Dodecanedioic acid	C12 H22 O4	Full match	No results	No results	Full match	-2.81	230.15116	229.14389	6.058	1722754728	0	NA	3	0	0	Multiple matches found	PreferredDDA	[M-H]-1	1835787166	1736573241	33.75731355	33.46268831	1.057	0.08	0.856928092	0.973006283	7.1	6.6	6	5.2	5.6	5.2	4.4	6.7	5.2	6.3	7.1	4.4	6.3	4.1	NA	6.6	6.2	3.9	neg	NA	NA	NA	NA
DL-Alanyl-DL-leucine	C9 H18 N2 O3	Full match	No results	No results	Full match	-3.77	202.13098	201.1237	5.195	30421763.61	0	NA	3	3	1	Single match found	PreferredDDA	[M-H]-1	7850064.95	6111190.215	77.19441335	107.3875128	1.285	0.36	0.857508072	0.973006283	6.7	4.6	6.1	4.8	5	5.8	5.4	6.7	5	3.9	5.8	5.4	5.4	4.6	NA	4.2	4.6	4.2	neg	NA	NA	NA	NA
Tetradecanedioic acid	C14 H26 O4	Full match	No results	No results	Full match	-1.08	258.18283	257.17555	6.366	209843106.4	0	NA	3	14	6	Multiple matches found	PreferredDDA	[M-H]-1	150297039.7	148560740.5	16.0114656	22.13103912	1.012	0.02	0.857579034	0.973006283	7	5.5	4.3	6.6	7	6.6	6.6	7	5.7	6.1	6.5	6.5	5.7	5.7	NA	5.5	5.1	5.1	neg	NA	NA	NA	NA
Xanthosine	C10 H12 N4 O6	Full match	Full match	Full match	Partial match	-0.18	284.07563	283.06836	4.732	33429723.43	1	92.2	3	6	2	Single match found	PreferredDDA	[M-H]-1	26744654.82	26074792.93	16.19556793	13.90864344	1.026	0.04	0.857676322	0.973006283	7.9	5.6	6.4	7.1	7.1	7.1	7.1	7.3	7.6	7.6	7.9	7.6	7.6	7.6	NA	5.6	5.6	5.6	neg	NA	NA	NA	NA
Guanosine monophosphate (GMP)	C10 H14 N5 O8 P	Full match	Full match	Full match	Partial match	-0.02	363.05799	362.05072	1.498	408490130.5	1	94.9	3	5	2	Multiple matches found	PreferredDDA	[M-H]-1	463270117	472734871	8.880009822	12.74870153	0.98	-0.03	0.857858271	0.973006283	8.4	5.8	7.6	8	7.6	8	6.1	8.4	7.5	7.5	7.5	7.5	7.5	7.5	NA	5.5	5.8	4.3	neg	NA	NA	NA	NA
Prostaglandin F1a	C20 H36 O5	Full match	No results	No results	Full match	-0.24	356.25619	355.24891	7.357	19811635996	0	NA	3	2	1	Multiple matches found	PreferredDDA	[M-H]-1	18163483825	18092445449	12.09083696	11.59179463	1.004	0.01	0.858493308	0.973006283	9	7	7.9	8.6	9	8.2	9	9	8.2	9	9	9	8.2	8.6	5.5	7	7	7	neg	NA	NA	NA	NA
Hypoxanthine	C5 H4 N4 O	No match	Invalid mass	No results	No match	-9.2	136.03726	135.02998	3.287	74631065.05	1	73.1	3	4	2	Multiple matches found	PreferredDDA	[M-H]-1	83576848.86	81581065.51	10.3627595	12.83376682	1.024	0.03	0.861037863	0.973473024	8.6	6.6	8.6	8.6	8.6	7.9	8.2	8.6	8.2	8.2	7.1	7.9	8.6	7.5	NA	6.2	5.8	6.6	neg	NA	NA	NA	NA
S-Phenyl-L-cysteine	C9 H11 N O2 S	No results	No results	No results	Full match	-4.81	197.0501	196.04282	5.197	1983473.777	0	NA	3	28	10	Single match found	NoMSn	[M-H]-1	879832.7308	1158785.76	57.32291836	48.95051316	0.759	-0.4	0.866631443	0.975688064	5.3	4.5	5.3	1.9	0	1.4	1.5	1.1	1.1	1.4	1.5	4.5	1.5	4.9	NA	4.5	1.9	1.1	neg	NA	NA	NA	NA
Misoprostol	C22 H38 O5	Full match	No results	No results	Full match	-1.65	382.2713	381.26402	6.878	16034442.14	0	NA	3	4	2	Multiple matches found	PreferredDDA	[M-H]-1	12546801.25	12663912.51	22.58218909	13.02205077	0.991	-0.01	0.868447441	0.976112394	8	4.5	5.3	5.1	6.2	4	4.3	7	8	5.1	7.6	5.7	5	6.5	NA	4.5	4.1	3.3	neg	NA	NA	NA	NA
D-(+)-Glucose	C6 H12 O6	No match	Invalid mass	No results	No match	255491.67	226.06808	225.06081	1.325	368025136.6	2	94.9	3	4	2	Multiple matches found	PreferredDDA	[M-H]-1	349259163.7	316091940	17.69603529	29.0265308	1.105	0.14	0.870766218	0.977108545	7.3	5.8	7.3	6.2	7.3	7.3	7.3	7.3	6.8	6.8	6.8	6.1	6.8	6.8	1.7	5.8	5.8	5.8	neg	NA	NA	NA	NA
9-(1,3-Dioxolan-2-yl)purine-2,6-diamine	C8 H10 N6 O2	Full match	No results	No results	Full match	-2.71	222.08592	221.07865	6.113	393875165.6	0	NA	3	3	1	Multiple matches found	PreferredDDA	[M-H]-1	389825971.5	398833245	4.937497899	11.41706807	0.977	-0.03	0.87155703	0.977108545	8.5	4.7	7.3	6.6	8.5	7.7	7.7	6.6	4.4	6.3	4.8	5.6	6.3	4.8	NA	4.7	4.3	3.6	neg	NA	NA	NA	NA
Prostaglandin F2a	C20 H34 O5	Full match	No results	No results	Full match	-0.6	354.24041	353.23313	7.254	2378859000	0	NA	3	2	1	Multiple matches found	PreferredDDA	[M-H]-1	2237669385	2150631511	8.936974461	14.06530275	1.04	0.06	0.872310721	0.977108545	9	7	8.7	8.7	8.7	8.7	8.7	8.7	8.2	8.2	8.2	8.2	9	8.2	NA	5.8	7	6.2	neg	NA	NA	NA	NA
Dodecanedioic acid	C12 H22 O4	Full match	Full match	No results	Full match	-2.65	230.1512	229.14392	7.969	23351791.23	1	54.4	3	9	3	Multiple matches found	PreferredDDA	[M-H]-1	15066416.06	15575679.49	13.05825549	28.43973355	0.967	-0.05	0.87384727	0.977271312	6.9	4.8	5.4	6.5	6.5	6.5	6.9	6.1	5.5	5.5	5.9	5.5	5.5	5.9	NA	4.8	4.5	4.8	neg	NA	NA	NA	NA
Dopamine	C8 H11 N O2	No results	Invalid mass	No results	No results	-7.7	153.0778	152.07052	1.965	21044603.97	1	83.2	3	4	1	No matches found	PreferredDDA	[M-H]-1	8327873.461	8272531.234	59.90266867	30.95586	1.007	0.01	0.876113881	0.977557446	6.4	6.4	5.4	5.6	5.4	6.1	5	3.5	6.3	5.1	6.1	6.3	5.4	5.1	NA	5.6	6.4	6	neg	NA	NA	NA	NA
N-Acetyl-3-hydroxyprocainamide	C15 H23 N3 O3	Full match	No results	No results	Full match	-0.78	293.17371	292.16644	4.861	4871481.872	0	NA	3	2	1	Single match found	PreferredDDA	[M-H]-1	2323165.233	2154727.719	45.92154472	53.66368007	1.078	0.11	0.879046486	0.978958631	5.8	5.2	4	3.4	3.3	4	3.6	5.8	2.9	3.6	4.6	5.2	4.8	4.8	NA	4	5.2	4.8	neg	NA	NA	NA	NA
p-TOLUENESULFONYL FLUORIDE	C7 H7 F O2 S	No results	No results	No results	Full match	2.32	174.01548	173.00821	1.821	8158493.489	0	NA	3	9	4	Multiple matches found	PreferredDDA	[M-H]-1	5315412.991	5581647.13	21.74512915	22.42846357	0.952	-0.07	0.880432319	0.979048789	5.3	3.5	3.7	3.4	3.4	3.4	3.7	5.3	3.7	4.9	4.5	2.6	3.7	4.9	NA	3.5	3.1	2.7	neg	NA	NA	NA	NA
Bapta	C22 H24 N2 O10	No results	No results	No results	Full match	2.75	476.1444	475.13713	1.295	6166855.371	0	NA	3	8	3	Single match found	NoMSn	[M-H]-1	6176935.357	6079540.963	18.75323577	15.29751579	1.016	0.02	0.881962873	0.979833982	7.3	3.9	6.9	6.9	4.6	4.6	7.3	7.3	3.5	6.9	3.9	6.5	6.5	6.5	NA	2	2.7	3.9	neg	NA	NA	NA	NA
Phenylacetylglycine	C10 H11 N O3	Full match	No results	No results	Full match	-4.52	193.07302	192.06574	5.293	4737284.036	0	NA	3	4	1	Multiple matches found	NoMSn	[M-H]-1	4272318.739	4222632.061	11.46135881	12.2565995	1.012	0.02	0.883293326	0.979839151	8.2	4.6	6.6	8.2	7.4	7.4	7.4	5.7	5.7	6.6	7.8	7.8	6.6	7.4	NA	4.2	3.5	4.6	neg	NA	NA	NA	NA
N-(4-Aminobenzoyl)-L-glutamic acid	C12 H14 N2 O5	Full match	No results	No results	Full match	-0.66	266.0901	265.08282	4.735	1892875.095	0	NA	3	4	2	Single match found	PreferredDDA	[M-H]-1	1364743.431	1375760.677	25.41585549	22.15321985	0.992	-0.01	0.885912304	0.98113812	4.8	3	2.8	4.8	4	2.1	2.9	4.3	2.9	1.8	3.5	2.1	2.1	2.4	NA	1.5	1.5	3	neg	NA	NA	NA	NA
Xanthine	C5 H4 N4 O2	No match	Invalid mass	No results	No results	-7.07	152.03235	151.02507	2.115	188642886.7	1	88.9	3	3	1	No matches found	PreferredDDA	[M-H]-1	22267798.77	33860400.97	149.5212665	122.3440707	0.658	-0.6	0.894869106	0.982619583	6.7	5.6	5.6	6.7	5.6	5.6	6.7	6.2	6.4	5.8	5.8	6.2	6.4	5.6	0.8	5.6	5.6	5.6	neg	NA	NA	NA	NA
3-Hydroxytetradecanedioic acid	C14 H26 O5	Full match	No results	No results	Full match	-0.99	274.17775	273.17048	6.322	9420318.579	0	NA	3	13	6	Single match found	PreferredDDA	[M-H]-1	6268921.78	6594286.061	28.12326513	21.1182907	0.951	-0.07	0.895444022	0.982619583	6.4	5	5.6	3.6	4.1	4.1	6	5.6	6.4	6	3.4	4.9	4.5	3.4	NA	5	5	4.2	neg	NA	NA	NA	NA
2-Hydroxydodecyl methacrylate	C16 H30 O3	Full match	No results	No results	Full match	-1.12	270.21919	269.21192	7.428	88048078.99	0	NA	3	5	2	Single match found	PreferredDDA	[M-H]-1	60526421.35	61243595.32	19.22265854	11.15942507	0.988	-0.02	0.899159993	0.984303131	8.6	6.6	7.7	7.7	7.3	7	5.1	5.1	8.2	7.9	5.6	8.2	7.5	8.6	NA	6.2	5.8	6.6	neg	NA	NA	NA	NA
Undecanedioic acid	C11 H20 O4	Full match	No results	No results	Full match	-2.79	216.13556	215.12828	6.231	199094368.5	0	NA	3	1	0	Single match found	PreferredDDA	[M-H]-1	162462984.5	172108191.7	14.42858297	15.91801713	0.944	-0.08	0.904917974	0.986327243	8.6	6.2	8.6	7.5	8.6	7.5	7.5	8.6	7	7.3	7.3	7.7	7.3	8.1	2.5	6.2	5.8	5.5	neg	NA	NA	NA	NA
Tinidazole	C8 H13 N3 O4 S	Full match	No results	No results	Not the top hit	1.87	247.06314	246.05586	3.391	1299198.037	0	NA	3	2	1	Multiple matches found	PreferredDDA	[M-H]-1	1230717.084	1231764.336	16.26396925	12.54586477	0.999	0	0.907094305	0.986592689	5.3	3.8	5.3	3	4.9	3.3	4.2	4.2	4.3	4.3	3.9	4.3	3.5	5.1	NA	3	1.9	3.8	neg	NA	NA	NA	NA
Gluconic acid	C6 H12 O7	Full match	Full match	Full match	Full match	-3.85	196.05755	195.05027	1.324	5410454646	2	94.4	3	2	1	Multiple matches found	PreferredDDA	[M-H]-1	4804249503	5311345442	16.08895504	12.72643266	0.905	-0.14	0.911240035	0.988503753	9	7	8.5	8.5	7.3	8.5	8.5	8.5	9	9	9	9	9	9	1.5	7	7	7	neg	NA	NA	NA	NA
Methyl (2R,3R)-2-[(3-carbamimidoylphenyl)methyl]-3-[[4-(1-oxidopyridin-1-ium-4-yl)benzoyl]amino]butanoate	C25 H26 N4 O4	Full match	No results	No results	Not the top hit	-2.1	446.19447	445.18719	3.089	477527.2787	0	NA	3	13	5	Multiple matches found	PreferredDDA	[M-H]-1	283813.9918	326946.9397	36.05715939	53.74141211	0.868	-0.2	0.914350959	0.9892583	5.4	4.5	5.1	5.1	3.9	5.4	5.4	4.7	4.9	NA	4.9	4.5	3.4	4.9	NA	3	1.9	4.5	neg	NA	NA	NA	NA
Diethylene glycol dimethacrylate	C12 H18 O5	Full match	No results	No results	Full match	-3.31	242.11462	241.10734	5.108	2887450.389	0	NA	3	6	2	Single match found	PreferredDDA	[M-H]-1	2289247.006	2304268.628	11.17449264	17.76903117	0.993	-0.01	0.916664397	0.9892583	6.8	4.4	6.4	5.3	6	4.5	6.4	6.8	4.8	3.6	3.3	4.8	5.5	4.4	NA	2.9	4.4	4	neg	NA	NA	NA	NA
2,3-Dinor-TXB1	C19 H34 O5	Full match	No results	No results	Full match	-1.87	342.23998	341.23271	6.515	208759344.6	0	NA	3	2	1	Single match found	PreferredDDA	[M-H]-1	168909370.1	172377495.7	18.71803449	24.28576635	0.98	-0.03	0.916746891	0.9892583	8.1	6.6	6.6	8.1	8.1	7	7	8.1	6.5	6.5	6.5	6.8	6.8	6.8	NA	6.6	6.6	5.5	neg	NA	NA	NA	NA
14,15-DiHETrE	C20 H34 O4	Full match	No results	No results	Full match	0.81	338.24598	337.23871	7.777	230286834.5	0	NA	3	2	1	Multiple matches found	PreferredDDA	[M-H]-1	182056331.9	184653303.8	13.69232206	10.03264085	0.986	-0.02	0.917516669	0.9892583	9	6.2	8.2	8.2	8.2	8.2	8.2	8.2	8.2	8.2	9	8.2	9	7.9	NA	6.2	6.2	6.2	neg	NA	NA	NA	NA
Estrone glucuronide	C24 H30 O8	No results	No results	No results	Full match	1.02	446.19452	445.18725	3.385	1356619.96	0	NA	3	10	3	Multiple matches found	PreferredDDA	[M-H]-1	846940.3059	944422.9536	24.62830997	34.32343194	0.897	-0.16	0.918710273	0.9892583	6.3	5.7	5.9	6.3	5.9	5.9	6.3	5.9	5.4	5.8	5.7	5.4	5.8	5.4	NA	2.7	4.9	5.7	neg	NA	NA	NA	NA
Undecylenic acid	C11 H20 O2	Full match	No results	No results	Full match	-3.36	184.14571	183.13843	6.34	414503171.2	0	NA	3	1	1	Multiple matches found	PreferredDDA	[M-H]-1	346802212	363989966.9	10.24264659	7.791627398	0.953	-0.07	0.921782042	0.989267899	9.5	7	8.2	8.2	9	9	8.2	8.2	8.4	8.7	9.5	9.5	8.7	8.7	NA	6.2	7	6.2	neg	NA	NA	NA	NA
epsilon-(gamma-Glutamyl)lysine	C11 H21 N3 O5	Full match	No results	No results	Full match	-0.92	275.14787	274.14059	5.259	3973086.395	0	NA	3	9	3	Multiple matches found	PreferredDDA	[M-H]-1	2281516.2	2257917.051	34.69833103	38.99515683	1.01	0.02	0.922270289	0.989369536	5.7	3.6	4.5	3	3	4.5	3	3.2	3.4	3.8	4.4	5.7	3.4	3.8	NA	3.6	3.3	2.9	neg	NA	NA	NA	NA
Kelatorphan	C14 H18 N2 O5	Full match	No results	No results	Full match	-0.43	294.12145	293.11417	5.408	40882775.86	0	NA	3	1	1	Multiple matches found	PreferredDDA	[M-H]-1	40286853	39098320.97	14.43152275	12.63497403	1.03	0.04	0.929502879	0.98964831	9	7	7.2	8.2	8.6	8.2	7.9	7.9	7.5	8	8.2	9	8.2	8.6	NA	5.8	6.2	7	neg	NA	NA	NA	NA
Ala-Ala-Ala	C9 H17 N3 O4	Full match	No results	No results	Full match	-2.47	231.12133	230.11406	2.836	2295322.061	0	NA	3	2	1	Single match found	PreferredDDA	[M-H]-1	2067197.701	1881483.577	28.11071313	17.80856281	1.099	0.14	0.931353946	0.98964831	6.3	3.6	4.3	3.3	3.9	3.9	4.6	5	4.8	3.8	6.3	5.5	5.9	4.8	NA	2.9	3.6	2.9	neg	NA	NA	NA	NA
L-Phenylalanine	C9 H11 N O2	No results	Invalid mass	No results	No results	-5.74	165.07803	164.07076	4.984	279914633.5	1	64.6	3	2	1	No matches found	PreferredDDA	[M-H]-1	260112405.9	250564155.3	20.73860452	13.1056933	1.038	0.05	0.931965033	0.98964831	8.2	6.2	7.2	7.2	7.2	6.8	6.1	8	8.2	7.1	7.9	8.2	8.2	8.2	0	6.2	6.2	6.2	neg	NA	NA	NA	NA
Bis(2-methoxyethyl) phthalate	C14 H18 O6	Full match	No results	No results	Full match	-1.12	282.11002	281.10274	5.403	4737529.424	0	NA	3	7	3	Single match found	PreferredDDA	[M-H]-1	3768451.539	3823512.06	15.42176283	23.2255554	0.986	-0.02	0.936171144	0.99054472	6.9	4.8	6.3	6.9	5	3.6	5.5	4.8	4.5	5.8	5	6.8	4.1	5.8	NA	4.8	4.8	4.4	neg	NA	NA	NA	NA
N-OCTANOYL-L-HOMOSERINE LACTONE	C12 H21 N O3	Full match	No results	No results	Full match	-4.01	227.15123	226.14396	5.721	52465393.92	0	NA	3	2	1	Single match found	PreferredDDA	[M-H]-1	24718367.73	23712483.18	40.18516394	55.42564404	1.042	0.06	0.938190284	0.990565213	6.7	6.4	4.5	6.6	6.7	3.7	5.8	4.5	4.8	4.8	4.7	6	5.8	6.4	NA	5.2	4.8	6.4	neg	NA	NA	NA	NA
Citraconic acid	C5 H6 O4	No results	Invalid mass	No results	No results	-9.61	130.02536	129.01808	1.955	70140427.67	3	80.1	2	2	1	No matches found	PreferredDDA	[M-H]-1	64675011.59	66276909.76	30.07250345	38.49711166	0.976	-0.04	0.939963902	0.990565213	5.2	3.2	4.4	3.7	1.6	2.6	5.2	NA	3.7	NA	2.3	3.7	3.7	2.7	NA	3.2	3.2	NA	neg	NA	NA	NA	NA
10-Hydroxy-2-decenoic acid	C10 H18 O3	Full match	No results	No results	Full match	-4.37	186.12478	185.1175	6.002	29326013300	0	NA	3	1	0	Multiple matches found	PreferredDDA	[M-H]-1	29558746452	29508387646	5.013577663	5.504608081	1.002	0	0.942793054	0.990565213	9.5	7	8.4	8.4	8.7	8.7	7.6	9.5	9.5	9.5	8.7	8.7	9.5	8.4	1.6	7	6.2	6.2	neg	NA	NA	NA	NA
3-Hydroxydecanoic acid	C10 H20 O3	Full match	Full match	No results	Full match	-3.12	188.14066	187.13338	6.656	20176902519	1	94.2	3	2	1	Multiple matches found	PreferredDDA	[M-H]-1	18024998673	17651992772	5.197289293	10.97833337	1.021	0.03	0.943220346	0.990565213	9.5	6.2	8.7	8.7	8.4	8.7	9.5	8.7	7.1	7.9	8.2	8.2	8.2	8.2	1.1	5.8	6.2	5.8	neg	NA	NA	NA	NA
N6-Carboxymethyllysine	C8 H16 N2 O4	Full match	No results	No results	Full match	-4.15	204.11016	203.10288	2.706	2597000.961	0	NA	3	5	2	Multiple matches found	NoMSn	[M-H]-1	1209532.855	1075145.28	54.35952151	54.50112551	1.125	0.17	0.94407638	0.990565213	4.5	4.2	1.5	1.9	2.3	3.4	2.3	4	4.5	1.5	3.6	2.3	1.9	3.4	NA	1.9	4.2	2.3	neg	NA	NA	NA	NA
Isoleucylproline	C11 H20 N2 O3	Full match	No results	No results	Full match	-2.61	228.1468	227.13952	5.24	35323291.26	0	NA	3	1	0	Multiple matches found	PreferredDDA	[M-H]-1	10824068.55	11133650.07	60.00202987	76.85225711	0.972	-0.04	0.944575598	0.990565213	5.8	5.2	5	5	5.6	4.1	3.3	4.8	3.5	3.7	5.8	5.2	4.5	4.1	NA	5.2	4.1	4.8	neg	NA	NA	NA	NA
Uridine monophosphate (UMP)	C9 H13 N2 O9 P	Full match	Full match	Full match	Partial match	-0.22	324.0358	323.02852	1.469	888739503.1	1	96.2	3	1	0	Multiple matches found	PreferredDDA	[M-H]-1	903123042.7	919187523	3.654758096	8.329542446	0.983	-0.03	0.947588779	0.991092563	9.2	5.8	8.9	8.9	9.2	8.9	8.9	8.9	8.4	8.4	8.4	8.4	8.4	8.4	0	5.8	5.8	5.8	neg	NA	NA	NA	NA
tyrosine-tyrosinate	C18 H20 N2 O5	Full match	No results	No results	Full match	-1.96	344.13655	343.12927	5.097	1504612.114	0	NA	3	2	1	Multiple matches found	PreferredDDA	[M-H]-1	1115674.867	1138801.35	34.58385076	33.18314424	0.98	-0.03	0.953643195	0.991721489	5.7	4.5	3.5	5.1	4.3	2.8	5.4	5.7	3.5	5.1	4.1	3.9	5.4	5.4	NA	4.2	4.5	3	neg	NA	NA	NA	NA
Kelatorphan	C14 H18 N2 O5	Full match	No results	No results	Full match	-0.97	294.12129	293.11401	5.031	8599437.56	0	NA	3	6	2	Multiple matches found	PreferredDDA	[M-H]-1	2994566.592	2858573.351	55.78743135	73.82809645	1.048	0.07	0.955722243	0.991721489	6.1	5.9	5.5	1.7	5.2	2.9	5.5	5.8	5.2	5.2	6.1	4	4.4	2.9	NA	5.2	4.8	5.9	neg	NA	NA	NA	NA
Nontrial	C12 H20 O3	Full match	No results	Partial match	Full match	-2.8	212.14065	211.13337	6.458	151937278.4	0	NA	3	2	1	Single match found	PreferredDDA	[M-H]-1	125472494.9	130537392.4	13.28892933	12.16034928	0.961	-0.06	0.959688348	0.992454342	8.6	6.6	7.5	7.9	8.6	7.5	7.5	7.9	7.5	8.6	7.5	7.9	7.5	7.9	NA	5.8	6.6	6.6	neg	NA	NA	NA	NA
3'-Hydroxyhexobarbital	C12 H16 N2 O4	Full match	No results	No results	Full match	-1.94	252.11052	251.10324	3.761	2896453.27	0	NA	3	2	1	Multiple matches found	PreferredDDA	[M-H]-1	3063455.468	2476132.989	37.27179054	21.7799174	1.237	0.31	0.965867227	0.993453086	5	4	3.4	4.3	4.5	4.9	4.9	4.5	5	4.3	4.6	4.3	5	4.6	NA	4	3.6	4	neg	NA	NA	NA	NA
D-ribose 5-phosphate	C5 H11 O8 P	Full match	Full match	Not the top hit	Not the top hit	-4.1	230.01821	229.01093	1.289	66740212.06	4	88.9	3	6	2	Multiple matches found	PreferredDDA	[M-H]-1	44096021.84	46784760.92	18.32923323	17.90254953	0.943	-0.09	0.968991361	0.994709792	7	3.9	4.7	6.2	5.8	5.5	5.5	5.5	5.5	6.6	6.6	5.8	7	6.6	0	3.9	3.9	3.9	neg	NA	NA	NA	NA
Thiothixene	C23 H29 N3 O2 S2	No results	No results	No results	Full match	4.61	443.17216	442.16489	6.09	40564340.97	0	NA	3	1	0	Single match found	PreferredDDA	[M-H]-1	42245324.08	40643102.47	11.86656968	4.466683119	1.039	0.06	0.972784976	0.995495303	9.6	6.6	7.5	7.9	8.2	8.6	6.9	7.9	9.6	9.6	6.2	7.3	8.1	9.6	NA	6.2	6.6	5.1	neg	NA	NA	NA	NA
PC(20:0/P-18:0)	C46 H92 N O7 P	No results	No results	No results	Full match	-3.66	801.65821	800.65093	1.217	3423759.509	0	NA	3	2	1	Multiple matches found	NoMSn	[M-H]-1	3854935.517	2971415.629	50.96280868	51.37471258	1.297	0.38	0.974095009	0.995495303	6.1	5.5	6.1	4.5	6.1	5.8	5.9	4.5	5.8	5.8	4.5	4.8	5.5	4.8	NA	5.5	5.5	5.5	neg	NA	NA	NA	NA
N-(gamma-Maleimidobutyryloxy)succinimide	C12 H12 N2 O6	Full match	No results	No results	Full match	-1.02	280.06925	279.06197	4.946	5214498.997	0	NA	3	3	1	Single match found	PreferredDDA	[M-H]-1	5055957.065	5264353.231	5.920541123	16.76571744	0.96	-0.06	0.97596421	0.995495303	7.1	4.2	6	5.3	6.8	7.1	5.6	5.6	3.9	3.9	4	5	5	5	NA	3.9	4.2	2.7	neg	NA	NA	NA	NA
Myristic acid	C14 H28 O2	Full match	No results	No results	Full match	-3.27	228.20818	227.20091	8.181	4933451.129	0	NA	3	8	3	Single match found	PreferredDDA	[M-H]-1	4463499.408	4471661.396	6.836094565	21.89097058	0.998	0	0.977227551	0.995495303	8.3	5.8	6.5	6	4.9	8.3	7.1	5.3	5.3	6	4.6	6.4	3.4	6.2	NA	3.5	5.4	5.8	neg	NA	NA	NA	NA
D-a-Hydroxyglutaric acid	C5 H8 O5	No results	Invalid mass	No results	No results	-7.18	148.03611	147.02883	1.947	166417727.2	2	92.1	3	3	1	No matches found	PreferredDDA	[M-H]-1	137515577.5	137380202	18.18777382	19.52763588	1.001	0	0.977676175	0.995495303	8.5	6.2	7.7	7.3	7.3	7.7	7.7	7.3	7.3	8.5	7.7	7.3	7.7	7.7	NA	5.8	6.2	6.2	neg	NA	NA	NA	NA
Traumatic acid	C12 H20 O4	Full match	No results	No results	Full match	-2.1	228.13568	227.1284	7.777	116716813.5	0	NA	3	1	0	Multiple matches found	PreferredDDA	[M-H]-1	93163957.17	94353637.17	14.37561227	10.02884524	0.987	-0.02	0.982054484	0.99590846	8.2	6.2	8.2	8.2	7.9	8.2	8.2	7.9	8.2	7.9	8.2	8.2	8.2	8.2	NA	6.2	5.8	5.8	neg	NA	NA	NA	NA
Valaciclovir	C13 H20 N6 O4	Full match	No results	No match	Full match	-0.26	324.15452	323.14724	6.161	12044718.4	0	NA	3	4	2	Multiple matches found	PreferredDDA	[M-H]-1	10118717.45	10694244.75	21.74705025	31.36811815	0.946	-0.08	0.982835676	0.99590846	6.4	5	6.4	4.7	4.5	6	3.6	2.8	5	4.4	5.9	5.4	5.7	5.7	NA	4.1	5	4.8	neg	NA	NA	NA	NA
alpha-Naphthoflavone	C19 H12 O2	Full match	No results	No results	Not the top hit	-3.56	272.08276	271.07548	4.995	1348001.917	0	NA	3	5	2	Multiple matches found	PreferredDDA	[M-H]-1	1463888.484	1460917.861	16.90932365	16.05949002	1.002	0	0.983975933	0.995939517	6.8	4.5	4.5	5.7	5.7	6.3	4.4	6.3	2.9	4.2	5.3	4.5	6.7	6.8	NA	3	4.5	4.5	neg	NA	NA	NA	NA
Azelaic acid	C9 H16 O4	Full match	Full match	No results	Full match	-4.55	188.104	187.09673	5.846	388399692.4	1	85.8	3	2	1	Multiple matches found	PreferredDDA	[M-H]-1	82052857.58	84495709.06	84.91325247	99.17109917	0.971	-0.04	0.987726821	0.996292219	6.6	6.6	6.6	3.6	5.8	5.1	5.8	5.8	6.6	3.9	5.5	3.6	4.3	4.7	4.8	3.2	6.6	3.9	neg	NA	NA	NA	NA
gamma-Glutamyltyrosine	C14 H18 N2 O6	Full match	No results	No results	Full match	-0.72	310.11626	309.10899	2.885	2380872.542	0	NA	3	4	2	Multiple matches found	PreferredDDA	[M-H]-1	1096856.005	1014607.827	44.74232079	53.74208326	1.081	0.11	0.989030966	0.996292219	4.2	4.2	0.8	3.4	4.2	2.7	3.8	3.6	1.5	0.8	2.1	3.4	4.2	3.8	NA	4.2	1.5	2.7	neg	NA	NA	NA	NA
12S-HHT	C17 H28 O3	Full match	No results	No results	Full match	-0.75	280.20364	279.19636	7.422	191067061.9	0	NA	3	1	1	Multiple matches found	PreferredDDA	[M-H]-1	1607369.635	2682296.74	233.3752089	182.6034505	0.599	-0.74	0.994714035	0.998088639	6.4	6.4	4.5	2.7	5.2	4.4	5.8	4.4	5.5	4.8	1	2.1	3.3	4.8	NA	5.6	6.4	6	neg	NA	NA	NA	NA
4-(1,3-Dihydroxy-4,4,5,5-tetramethyl-imidazolidin-2-yl)benzoic acid	C14 H20 N2 O4	Full match	No results	No results	Full match	-1.63	280.14185	279.13457	5.023	7639301.221	0	NA	3	2	1	Single match found	PreferredDDA	[M-H]-1	3327358.592	3171120.304	51.5604899	61.07717217	1.049	0.07	0.996186188	0.998281788	5.5	5.2	4.8	4.8	4.8	2.5	2.1	4.2	4.8	2.1	5.4	1.7	5.5	3.3	NA	5.2	4.8	2.1	neg	NA	NA	NA	NA
N-Heptanoylglycine	C9 H17 N O3	Full match	No results	Partial match	Full match	-4.49	187.12	186.11273	5.571	71858223.62	0	NA	3	4	1	Multiple matches found	PreferredDDA	[M-H]-1	12631094.15	13112283.25	93.80788326	114.9390002	0.963	-0.05	0.999841413	0.999841413	6.6	6	5.6	6	5.4	6	6	6.6	5.6	5.6	6.2	6	5.4	5.6	4.4	6	6	6	neg	NA	NA	NA	NA
N6-Carboxymethyllysine	C8 H16 N2 O4	Full match	No results	No results	Full match	2.62	204.11154	205.11884	1.236	19192542.7	0	NA	3	26	13	Multiple matches found	No MS2	[M+H]+1	19868442.7	8148088.808	7.488264266	4.041710286	2.438	1.29	6.61E-09	3.16E-05	7	3.5	NA	NA	NA	NA	NA	NA	NA	NA	NA	NA	NA	NA	NA	NA	NA	NA	pos	3	3.7	4.1	3.7
Bromocriptine	C32 H40 Br N5 O5	Full match	No results	No results	Full match	1.61	653.22233	654.22961	5.848	251734220.5	0	NA	3	7	2	Single match found	DDA for preferred ion	[M+H]+1	250248731.5	5393735.097	16.75214802	57.20169232	46.396	5.54	6.98E-06	0.011133888	7.3	6.2	NA	NA	NA	NA	NA	NA	NA	NA	NA	NA	NA	NA	NA	NA	NA	NA	pos	7	7.3	7.3	6.2
4-Hydroxy-6-methyl-2-pyrone	C6 H6 O3	Full match	Full match	No results	Partial match	4.29	126.03223	127.03952	5.282	189113278	3	92.5	3	23	8	Multiple matches found	DDA for preferred ion	[M+H]+1	62109749.18	192766758.7	24.32157084	25.75840842	0.322	-1.63	7.14E-05	0.035959738	6.8	5.8	NA	NA	NA	NA	NA	NA	NA	NA	NA	NA	NA	NA	NA	NA	NA	NA	pos	5.7	3.6	5.9	5.9
3-hydroxydecanoyl carnitine	C17 H33 N O5	Full match	No results	No results	Full match	2.38	331.23666	332.24394	5.555	46394099.24	0	NA	3	2	1	Single match found	DDA for preferred ion	[M+H]+1	36815996.68	16181706.05	22.21877169	12.92470613	2.275	1.19	7.17E-05	0.035959738	7	5.6	NA	NA	NA	NA	NA	NA	NA	NA	NA	NA	NA	NA	NA	NA	NA	NA	pos	5.9	7	7	6.6
4-Methylstyrene	C9 H10	Full match	No results	No results	Full match	4.3	118.07876	119.08603	5.586	73327046.98	0	NA	3	4	1	Multiple matches found	No MS2	[M+H]+1	71750520.55	56937539.03	4.029343486	6.581851296	1.26	0.33	9.73E-05	0.038770686	9.4	6	NA	NA	NA	NA	NA	NA	NA	NA	NA	NA	NA	NA	NA	NA	NA	NA	pos	9	9.4	8.6	7.5
3,3''-Biflavone, 4',4''',5,5'',7,7''-hexahydroxy-	C30 H18 O10	Full match	No results	No results	Full match	1.91	538.09102	539.0983	5.856	1739155003	0	NA	3	7	3	Multiple matches found	DDA for preferred ion	[M+H]+1	1141348054	7158405.125	76.27194756	11.00107145	159.442	7.32	0.000187533	0.055917256	5.5	5.1	NA	NA	NA	NA	NA	NA	NA	NA	NA	NA	NA	NA	NA	NA	NA	NA	pos	4.7	5.5	4.3	4.7
3-hydroxyoctanoyl carnitine	C15 H29 N O5	Full match	No results	No results	Not the top hit	3.02	303.20549	304.21277	5.284	57193161.11	0	NA	3	1	1	Multiple matches found	DDA for preferred ion	[M+H]+1	51292867.43	30707656.48	17.50526464	15.81279283	1.67	0.74	0.000443107	0.105991128	7.9	6	NA	NA	NA	NA	NA	NA	NA	NA	NA	NA	NA	NA	NA	NA	NA	NA	pos	7.5	7.9	7.9	7.9
1-Methylspermidine	C8 H21 N3	Full match	No results	Partial match	Full match	2.11	159.17388	160.18116	1.029	39479981.65	0	NA	3	3	1	Single match found	DDA for preferred ion	[M+H]+1	11967511.56	32381887.82	40.07472564	22.66919652	0.37	-1.44	0.000487767	0.106907837	7.4	5.2	NA	NA	NA	NA	NA	NA	NA	NA	NA	NA	NA	NA	NA	NA	NA	NA	pos	4.2	5.6	3.5	5.4
L-Glutamic acid	C5 H9 N O4	Full match	Full match	Full match	Full match	1.67	147.0534	148.06068	1.303	7769985882	1	97.1	3	1	0	Multiple matches found	DDA for preferred ion	[M+H]+1	7129203507	8018335349	2.941357865	4.108540944	0.889	-0.17	0.000526831	0.109580799	10	6.2	NA	NA	NA	NA	NA	NA	NA	NA	NA	NA	NA	NA	NA	NA	NA	NA	pos	10	9.6	10	9.2
2-Deoxy-scyllo-inosamine	C6 H13 N O4	Full match	No results	Full match	No results	2.84	163.08492	164.0922	1.344	55295721.97	0	NA	3	5	2	No matches found	No MS2	[M+H]+1	50420601	36925105.34	15.36477429	12.2095712	1.365	0.45	0.000712334	0.124246727	7.2	4.8	NA	NA	NA	NA	NA	NA	NA	NA	NA	NA	NA	NA	NA	NA	NA	NA	pos	5.6	6.4	6.4	5.2
8-Nitroguanosine	C10 H12 N6 O7	Full match	No results	No results	Full match	2.81	328.07767	329.08495	3.69	3242214.52	0	NA	3	9	5	Single match found	DDA for preferred ion	[M+H]+1	724771.505	2132825.268	35.03143828	28.94587092	0.34	-1.56	0.000725205	0.124246727	6.5	5.7	NA	NA	NA	NA	NA	NA	NA	NA	NA	NA	NA	NA	NA	NA	NA	NA	pos	5.4	5.1	2.8	3.9
3,4-Pyrrolidinediol, 2-(p-methoxybenzyl)-, 3-acetate, (2S,3R,4R)-	C14 H19 N O4	Full match	No results	No results	Full match	2.97	265.1322	266.13947	5.139	52550585.11	0	NA	3	1	0	Multiple matches found	DDA for preferred ion	[M+H]+1	46318312.05	23933005.42	20.29562069	29.48141926	1.935	0.95	0.000763991	0.1260321	7.8	6	NA	NA	NA	NA	NA	NA	NA	NA	NA	NA	NA	NA	NA	NA	NA	NA	pos	7.8	6.6	7.8	6.6
Cerulenin	C12 H17 N O3	Full match	No results	No results	Full match	2.24	223.12134	224.12862	2.985	48196887.66	0	NA	3	3	1	Multiple matches found	DDA for preferred ion	[M+H]+1	8447718.586	748734.1529	115.4328796	14.7092365	11.283	3.5	0.000826855	0.127602359	5.6	4.6	NA	NA	NA	NA	NA	NA	NA	NA	NA	NA	NA	NA	NA	NA	NA	NA	pos	3.9	5.2	2.9	5.6
4-Hydroxyphenylpyruvic acid	C9 H8 O4	Full match	No results	Full match	Full match	1.99	180.04262	181.04989	1.918	22923103.42	0	NA	3	2	1	Multiple matches found	DDA for preferred ion	[M+H]+1	21513299.07	14602693.74	6.304112576	15.82674533	1.473	0.56	0.000953577	0.136227417	7.5	4.6	NA	NA	NA	NA	NA	NA	NA	NA	NA	NA	NA	NA	NA	NA	NA	NA	pos	7.5	7.5	5.6	6.8
4-Trimethylammoniobutanoic acid	C7 H15 N O2	Full match	No results	No results	Full match	2.87	145.1107	146.11797	5.237	41842744.19	0	NA	3	3	1	Multiple matches found	DDA for preferred ion	[M+H]+1	14322965.45	30155016.04	18.81313714	29.05659027	0.475	-1.07	0.000966839	0.136227417	7.1	6.4	NA	NA	NA	NA	NA	NA	NA	NA	NA	NA	NA	NA	NA	NA	NA	NA	pos	5.4	6.1	5.4	6.5
2-Propenoic acid, 2-methyl-, 7-oxabicyclo[4.1.0]hept-3-ylmethyl ester	C11 H16 O3	Full match	No results	No results	Full match	3.46	196.11062	197.1179	5.59	17111293	0	NA	3	8	4	Multiple matches found	DDA for preferred ion	[M+H]+1	15956373.39	8953125.687	11.15227811	22.64625544	1.782	0.83	0.00125413	0.160223364	7.4	5	NA	NA	NA	NA	NA	NA	NA	NA	NA	NA	NA	NA	NA	NA	NA	NA	pos	3.6	3.6	5.5	4.7
Nicotine glucuronide	C16 H22 N2 O6	Full match	No results	No results	Full match	2.43	338.14861	339.15588	4.731	4203406.275	0	NA	3	3	1	Multiple matches found	DDA for preferred ion	[M+H]+1	1156308.246	3191136.646	40.75047636	34.20820484	0.362	-1.46	0.001356931	0.160223364	5.7	5.7	NA	NA	NA	NA	NA	NA	NA	NA	NA	NA	NA	NA	NA	NA	NA	NA	pos	1.5	2.3	2.7	2.7
(3R,4R)-3-Amino-1-hydroxy-4-methylpyrrolidin-2-one	C5 H10 N2 O2	Full match	No results	No results	Full match	2.95	130.07461	131.08189	1.169	57005114.97	0	NA	3	6	2	Multiple matches found	DDA for preferred ion	[M+H]+1	55566430.16	25425891.54	22.36248715	31.98434822	2.185	1.13	0.001406643	0.160223364	6.5	6.4	NA	NA	NA	NA	NA	NA	NA	NA	NA	NA	NA	NA	NA	NA	NA	NA	pos	5.9	5.9	5.5	5.5
L-Glutathione oxidized	C20 H32 N6 O12 S2	Not the top hit	Full match	Full match	Partial match	2.2	612.15331	613.16057	2.228	261032895.5	1	81.2	3	2	1	Single match found	DDA for preferred ion	[M+H]+1	181992998.4	234633318.7	9.023331904	11.15504995	0.776	-0.37	0.001510992	0.161519942	8.7	5.8	NA	NA	NA	NA	NA	NA	NA	NA	NA	NA	NA	NA	NA	NA	NA	NA	pos	8.4	8.4	7.6	7.2
Cytidine 5'-monophosphate (hydrate)	C9 H14 N3 O8 P	Full match	Full match	Full match	Partial match	1.1	323.05221	324.05948	1.413	85541324.74	1	83.3	3	2	1	Single match found	DDA for preferred ion	[M+H]+1	69364935.94	84399594.22	5.720745549	9.731342674	0.822	-0.28	0.001795436	0.168418932	8.4	5.8	NA	NA	NA	NA	NA	NA	NA	NA	NA	NA	NA	NA	NA	NA	NA	NA	pos	8.1	8.1	7.8	7
2-(1H-Indazol-3-yl)acetic acid	C9 H8 N2 O2	Full match	No results	No results	Full match	3.15	176.05913	177.06641	5.36	21009737.57	0	NA	3	3	1	Multiple matches found	DDA for preferred ion	[M+H]+1	9817173.688	14581851.97	14.88292033	23.1429531	0.673	-0.57	0.002132955	0.176379762	7.6	6.1	NA	NA	NA	NA	NA	NA	NA	NA	NA	NA	NA	NA	NA	NA	NA	NA	pos	6.3	6	5.9	7
Phenylacetylglycine	C10 H11 N O3	Full match	No results	No results	Full match	2.86	193.07445	194.08172	5.058	24697099.32	0	NA	3	3	1	Multiple matches found	DDA for preferred ion	[M+H]+1	9974138.74	18141024.19	29.69510895	28.43066574	0.55	-0.86	0.002138151	0.176379762	7	5.4	NA	NA	NA	NA	NA	NA	NA	NA	NA	NA	NA	NA	NA	NA	NA	NA	pos	4.3	5.3	2.8	3.4
Dodecanedioic acid	C12 H22 O4	Full match	No results	No results	Full match	2.23	230.15232	231.1596	8.615	110174553.5	0	NA	3	17	7	Multiple matches found	DDA for preferred ion	[M+H]+1	96083957.29	73465614.12	9.899107459	16.04045063	1.308	0.39	0.002138383	0.176379762	5.7	2.8	NA	NA	NA	NA	NA	NA	NA	NA	NA	NA	NA	NA	NA	NA	NA	NA	pos	4.9	5.7	5.3	5.3
(3s)-3-(Benzyloxy)-L-Aspartic Acid	C11 H13 N O5	No results	No results	No results	Full match	2.76	239.08003	240.08731	5.059	596219310.4	0	NA	3	4	2	Multiple matches found	DDA for preferred ion	[M+H]+1	201170455.7	377740486.3	31.67088806	31.74766302	0.533	-0.91	0.002251998	0.18044436	7.1	6.2	NA	NA	NA	NA	NA	NA	NA	NA	NA	NA	NA	NA	NA	NA	NA	NA	pos	7.1	6.7	7.1	6.3
DL-Arginine	C6 H14 N4 O2	Full match	Full match	Full match	Full match	2.64	174.11214	175.11941	1.232	6578446063	1	97.1	3	1	0	Multiple matches found	DDA for preferred ion	[M+H]+1	6146993587	6797466051	2.3295849	4.01881921	0.904	-0.15	0.002265231	0.18044436	10	7	NA	NA	NA	NA	NA	NA	NA	NA	NA	NA	NA	NA	NA	NA	NA	NA	pos	9.2	9.2	10	9.2
N6-Carboxymethyllysine	C8 H16 N2 O4	Full match	No results	No results	Full match	1.68	204.11135	205.11863	1.431	125503736.5	0	NA	3	2	1	Multiple matches found	DDA for preferred ion	[M+H]+1	114693297	95489873.25	5.480272026	8.492670376	1.201	0.26	0.002449537	0.183102919	8.4	6.6	NA	NA	NA	NA	NA	NA	NA	NA	NA	NA	NA	NA	NA	NA	NA	NA	pos	8	8.4	8.4	8.4
8-Hydroxyquinoline	C9 H7 N O	Full match	Full match	No results	Partial match	3.17	145.05322	146.0605	5.31	239209673.5	1	65	3	5	2	Multiple matches found	DDA for preferred ion	[M+H]+1	24682867.12	179431182.9	53.48672801	53.00207971	0.138	-2.86	0.002632297	0.189638318	6.6	5.8	NA	NA	NA	NA	NA	NA	NA	NA	NA	NA	NA	NA	NA	NA	NA	NA	pos	NA	NA	NA	NA
Cyclandelate	C17 H24 O3	Full match	No results	No results	Full match	1.54	276.17297	277.18025	7.011	18338890.97	0	NA	3	2	1	Single match found	DDA for preferred ion	[M+H]+1	18229790.98	14621046.93	12.63684715	6.285119167	1.247	0.32	0.00275391	0.193574388	7.9	3.5	NA	NA	NA	NA	NA	NA	NA	NA	NA	NA	NA	NA	NA	NA	NA	NA	pos	5.9	2.9	5.5	5.1
Adenine	C5 H5 N5	Full match	Full match	Partial match	Partial match	3.18	135.05492	136.0622	5.195	102968494.4	1	58.8	3	18	6	Multiple matches found	DDA for preferred ion	[M+H]+1	98291255.1	64008491.15	10.20079762	20.2923577	1.536	0.62	0.00284131	0.193574388	6.3	4.7	NA	NA	NA	NA	NA	NA	NA	NA	NA	NA	NA	NA	NA	NA	NA	NA	pos	4.8	6	5.2	4.8
Zileuton	C11 H12 N2 O2 S	Full match	No results	No results	Full match	1.47	236.0623	237.06949	5.486	4870011.442	0	NA	3	10	4	Single match found	DDA for preferred ion	[M+H]+1	5016852.423	2421057.99	12.96253896	30.97028872	2.072	1.05	0.002851471	0.193574388	7.6	5.5	NA	NA	NA	NA	NA	NA	NA	NA	NA	NA	NA	NA	NA	NA	NA	NA	pos	6.8	7.2	7.6	4.1
N-gamma-Glutamylcysteine ethyl ester	C10 H18 N2 O5 S	Full match	No results	No results	Not the top hit	2.52	278.09434	279.10161	4.902	197904601.1	0	NA	3	1	1	Multiple matches found	DDA for preferred ion	[M+H]+1	182063936.1	217288074.6	7.760876312	7.264598993	0.838	-0.26	0.00289054	0.193574388	8.7	6.2	NA	NA	NA	NA	NA	NA	NA	NA	NA	NA	NA	NA	NA	NA	NA	NA	pos	8.4	8.7	8.7	8.4
L-Pyroglutamic acid	C5 H7 N O3	Full match	Full match	Full match	Partial match	2.61	129.04293	130.05021	1.281	8182636438	2	83.5	3	1	1	Multiple matches found	DDA for preferred ion	[M+H]+1	7462739203	8260533364	4.20599345	4.849267206	0.903	-0.15	0.00295379	0.193574388	9.2	6.2	NA	NA	NA	NA	NA	NA	NA	NA	NA	NA	NA	NA	NA	NA	NA	NA	pos	8.9	9.2	8.9	8.9
Eugenol	C10 H12 O2	Full match	No results	Partial match	Full match	2.98	164.08422	165.09149	5.587	71301336.21	0	NA	3	7	3	Multiple matches found	DDA for preferred ion	[M+H]+1	64555352.21	51322403.82	11.38899682	11.39348231	1.258	0.33	0.003046413	0.194132497	8	4.8	NA	NA	NA	NA	NA	NA	NA	NA	NA	NA	NA	NA	NA	NA	NA	NA	pos	7.2	7.1	7.2	6.9
(S)-3-(2-Methylphenoxy)propane-1,2-diol	C10 H14 O3	Full match	No results	No results	Full match	2.72	182.09479	183.10207	5.586	44691287.18	0	NA	3	3	1	Single match found	DDA for preferred ion	[M+H]+1	37747818.98	31655285.04	8.466879649	8.899506793	1.192	0.25	0.003098528	0.194132497	8.5	6	NA	NA	NA	NA	NA	NA	NA	NA	NA	NA	NA	NA	NA	NA	NA	NA	pos	8.1	8.5	7.8	7.8
1-[(5-Amino-5-carboxypentyl)amino]-1-deoxyfructose	C12 H24 N2 O7	Full match	No results	No results	Full match	1.75	308.15889	309.16616	1.17	35409081.81	0	NA	3	3	1	Multiple matches found	DDA for preferred ion	[M+H]+1	35942748.03	19229146.29	20.92842711	25.99618896	1.869	0.9	0.003124624	0.194132497	7	6	NA	NA	NA	NA	NA	NA	NA	NA	NA	NA	NA	NA	NA	NA	NA	NA	pos	5.1	3.6	7	3.6
9,12,13-TriHOME	C18 H34 O5	Full match	No results	No results	Full match	2.38	330.24141	353.23065	7.706	252835534.7	0	NA	3	6	2	Multiple matches found	DDA for preferred ion	[M+Na]+1	213954234.1	158475289.2	10.99346492	13.81657331	1.35	0.43	0.003276837	0.196519766	9	5.8	NA	NA	NA	NA	NA	NA	NA	NA	NA	NA	NA	NA	NA	NA	NA	NA	pos	8.2	9	7.9	8.6
5-(4'-Hydroxyphenyl)-gamma-valerolactone-4'-O-glucuronide	C20 H28 O6	Full match	No results	Partial match	Not the top hit	2.02	364.18932	387.17855	6.594	305456677.2	0	NA	3	3	1	Multiple matches found	DDA for preferred ion	[M+Na]+1	245386633.3	309531747.3	12.06535153	9.835759147	0.793	-0.34	0.003643146	0.207924894	8.7	6.6	NA	NA	NA	NA	NA	NA	NA	NA	NA	NA	NA	NA	NA	NA	NA	NA	pos	7.9	7.1	8.2	7.9
Phenylacetylglycine	C10 H11 N O3	Full match	No results	No results	Full match	3.57	193.07458	216.06382	5.493	17500942.05	0	NA	3	5	2	Multiple matches found	No MS2	[M+Na]+1	9474840.864	14263259.03	11.38696267	22.39731091	0.664	-0.59	0.003804421	0.209199416	7.4	5	NA	NA	NA	NA	NA	NA	NA	NA	NA	NA	NA	NA	NA	NA	NA	NA	pos	6.4	5.9	7.4	4.7
5-Hydroxytryptophol	C10 H11 N O2	Full match	No results	No results	Full match	2.95	177.0795	178.08678	4.869	25330737.06	0	NA	3	7	2	Multiple matches found	DDA for preferred ion	[M+H]+1	25334267.52	28137372.31	5.791526869	4.96532955	0.9	-0.15	0.003902798	0.210097095	8.6	4.8	NA	NA	NA	NA	NA	NA	NA	NA	NA	NA	NA	NA	NA	NA	NA	NA	pos	7.4	6.6	6.6	6.6
4-(4-Methylcyclohexyl)-4-oxobutanoic acid	C11 H18 O3	Full match	No results	No results	Full match	1.9	198.12597	199.13325	6.366	60779501.7	0	NA	2	3	1	Single match found	No MS2	[M+H]+1	45522812.59	33978376.71	16.13530939	14.4035934	1.34	0.42	0.004528139	0.23055392	7.2	3.7	NA	NA	NA	NA	NA	NA	NA	NA	NA	NA	NA	NA	NA	NA	NA	NA	pos	4.8	4.5	3.3	4.5
3-Hydroxysebacic acid	C10 H18 O5	Full match	No results	No results	Full match	2.07	218.11587	241.10509	5.592	792380286.8	0	NA	3	2	1	Multiple matches found	DDA for preferred ion	[M+Na]+1	673030223.2	548331385.9	11.25578848	8.393402816	1.227	0.3	0.004625668	0.23055392	9.1	5.8	NA	NA	NA	NA	NA	NA	NA	NA	NA	NA	NA	NA	NA	NA	NA	NA	pos	8.2	7.9	7.9	8.6
L-Histidine	C6 H9 N3 O2	Full match	Full match	Full match	Partial match	2.59	155.06988	156.07715	1.71	108150828	1	72	3	6	3	Multiple matches found	DDA for preferred ion	[M+H]+1	103630839	57503006.89	6.441644233	32.21274194	1.802	0.85	0.004801701	0.234401405	8	5.1	NA	NA	NA	NA	NA	NA	NA	NA	NA	NA	NA	NA	NA	NA	NA	NA	pos	8	7.6	7.6	7.6
Isophorone	C9 H14 O	Full match	Full match	Partial match	Partial match	2.21	138.10477	139.11205	5.866	503702063	1	83	3	3	1	Single match found	DDA for preferred ion	[M+H]+1	460956305.5	364391450.9	13.47713955	11.48542466	1.265	0.34	0.005037853	0.243445338	8.6	5.8	NA	NA	NA	NA	NA	NA	NA	NA	NA	NA	NA	NA	NA	NA	NA	NA	pos	8.2	7.5	7.9	7.9
L-3-(3-Hydroxy-4-pivaloyloxyphenyl)alanine	C14 H19 N O5	Full match	No results	No results	Full match	2.78	281.12711	282.13438	5.373	58198619.92	0	NA	3	4	2	Multiple matches found	DDA for preferred ion	[M+H]+1	22151806.27	42115380.09	30.97243077	31.27956386	0.526	-0.93	0.005430991	0.25046912	6.9	6.4	NA	NA	NA	NA	NA	NA	NA	NA	NA	NA	NA	NA	NA	NA	NA	NA	pos	6.3	6.9	6.3	5.7
Cyanidin	C15 H10 O6	Not the top hit	Full match	Partial match	Partial match	2.54	286.04847	287.05574	5.461	97480772.66	1	68.6	3	3	1	Multiple matches found	DDA for preferred ion	[M+H]+1	43415890.24	16698020.08	71.85527218	35.51798249	2.6	1.38	0.005516783	0.251355161	6.4	6	NA	NA	NA	NA	NA	NA	NA	NA	NA	NA	NA	NA	NA	NA	NA	NA	pos	5.5	6.4	5	3
Hippuric acid	C9 H9 N O3	Full match	No results	Partial match	Full match	1.63	179.05854	180.06581	2.269	11566260.17	0	NA	3	5	2	Multiple matches found	DDA for preferred ion	[M+H]+1	6872027.65	9555692.567	10.5975146	19.58276909	0.719	-0.48	0.005769113	0.252937775	7.2	4.8	NA	NA	NA	NA	NA	NA	NA	NA	NA	NA	NA	NA	NA	NA	NA	NA	pos	4.9	6.8	3.4	6
Undecanedioic acid	C11 H20 O4	Full match	No results	No results	Full match	1.16	216.13641	239.12561	6.367	1000438590	0	NA	3	4	1	Single match found	DDA for preferred ion	[M+Na]+1	777228398.2	498709518.4	24.06667418	6.142975754	1.558	0.64	0.006581516	0.273791061	9.1	6.6	NA	NA	NA	NA	NA	NA	NA	NA	NA	NA	NA	NA	NA	NA	NA	NA	pos	7.2	7.6	7.2	7.2
13-L-Hydroperoxylinoleic acid	C18 H32 O4	Full match	No results	Not the top hit	Full match	1.74	312.2306	313.23784	7.706	21188674.19	0	NA	3	12	5	Multiple matches found	DDA for preferred ion	[M+H]+1	19126522.05	12798868.37	11.45095166	19.98474419	1.494	0.58	0.006900122	0.284570548	7.8	5.4	NA	NA	NA	NA	NA	NA	NA	NA	NA	NA	NA	NA	NA	NA	NA	NA	pos	7.8	6.3	7.4	5.9
1-Phenylethylamine	C8 H11 N	No results	No results	Partial match	Full match	4.72	121.08972	122.097	5.37	16410761.2	0	NA	3	4	1	Multiple matches found	No MS2	[M+H]+1	13199989.14	8569562.395	27.079688	9.15872555	1.54	0.62	0.007091449	0.285312291	6.4	4.6	NA	NA	NA	NA	NA	NA	NA	NA	NA	NA	NA	NA	NA	NA	NA	NA	pos	4.1	6.4	4.6	6.4
[(2S)-2-Amino-3-(1H-imidazol-5-yl)propanoyl] (2S)-2-amino-4-methylsulfanylbutanoate	C11 H18 N4 O3 S	Full match	No results	No results	Full match	-1.47	286.10954	287.11682	6.463	19965330.07	0	NA	3	10	4	Multiple matches found	DDA for preferred ion	[M+H]+1	17344002.81	13720814.22	18.84678028	13.04181466	1.264	0.34	0.007405417	0.285709617	7.5	4.6	NA	NA	NA	NA	NA	NA	NA	NA	NA	NA	NA	NA	NA	NA	NA	NA	pos	5	5.8	6.9	7.5
5,6-Epoxy-8,11,14-eicosatrienoic acid	C20 H32 O3	Full match	No results	No results	Full match	1.21	320.23553	321.24281	6.797	145923532.8	0	NA	3	27	10	Multiple matches found	DDA for preferred ion	[M+H]+1	89566110.53	70930584.33	20.40617453	11.70992353	1.263	0.34	0.007681406	0.285709617	7.6	5.2	NA	NA	NA	NA	NA	NA	NA	NA	NA	NA	NA	NA	NA	NA	NA	NA	pos	5.7	6.5	5.7	5.7
Metioprim	C14 H18 N4 O2 S	Full match	No results	No results	Full match	2.02	306.11567	307.12294	3.711	1564775.224	0	NA	3	3	1	Single match found	DDA for preferred ion	[M+H]+1	1437566.862	1026174.43	8.839721888	18.01077886	1.401	0.49	0.007763848	0.285709617	7.8	3	NA	NA	NA	NA	NA	NA	NA	NA	NA	NA	NA	NA	NA	NA	NA	NA	pos	7.8	7.8	7.4	5.2
1,2-Benzisoxazole	C7 H5 N O	Full match	No results	No results	Full match	3.81	119.03757	120.04484	2.269	28775483.23	0	NA	3	3	1	Multiple matches found	DDA for preferred ion	[M+H]+1	16974437.51	23243553.18	13.48432187	18.74280804	0.73	-0.45	0.008094511	0.288986127	6.6	4.6	NA	NA	NA	NA	NA	NA	NA	NA	NA	NA	NA	NA	NA	NA	NA	NA	pos	6.6	6.6	5.9	6.6
Reboxetine	C19 H23 N O3	Full match	No results	No results	Full match	2.55	313.16859	314.17586	5.078	20044587.2	0	NA	3	4	2	Multiple matches found	DDA for preferred ion	[M+H]+1	7406807.265	575682.1971	97.41072585	56.33422061	12.866	3.69	0.008344348	0.293524716	6.4	2.1	NA	NA	NA	NA	NA	NA	NA	NA	NA	NA	NA	NA	NA	NA	NA	NA	pos	6.4	6.1	1.7	2.3
dapsone hydroxylamine	C12 H12 N2 O3 S	Full match	No results	No results	Full match	3.36	264.05775	265.06502	5.487	9822206.347	0	NA	3	8	3	Multiple matches found	DDA for preferred ion	[M+H]+1	6568267.73	4841856.901	29.19624673	21.81799757	1.357	0.44	0.008689199	0.29545107	5	2.9	NA	NA	NA	NA	NA	NA	NA	NA	NA	NA	NA	NA	NA	NA	NA	NA	pos	5	2.8	5	4.5
7,8-Dimethoxy-3-methyl-1-(4-nitrophenyl)-5H-2,3-benzodiazepin-4-one	C18 H17 N3 O5	Full match	No results	No results	Full match	2	355.11753	356.12481	2.691	33607478.33	0	NA	3	4	2	Single match found	DDA for preferred ion	[M+H]+1	19903137.63	27079881.24	13.2282537	20.45543395	0.735	-0.44	0.009355447	0.29545107	7.8	4.8	NA	NA	NA	NA	NA	NA	NA	NA	NA	NA	NA	NA	NA	NA	NA	NA	pos	7.2	7	7.8	7
2-Methylthioadenosine	C11 H15 N5 O4 S	Full match	No results	No results	Full match	1.95	313.08509	314.09236	2.683	40643347.67	0	NA	3	4	2	Multiple matches found	DDA for preferred ion	[M+H]+1	38860004.04	31772344.24	14.25568985	7.931853756	1.223	0.29	0.009458655	0.29545107	8.5	6	NA	NA	NA	NA	NA	NA	NA	NA	NA	NA	NA	NA	NA	NA	NA	NA	pos	7.6	8	8.4	7.2
3-Buten-2-ol, 4-phenyl-	C10 H12 O	Full match	No results	Partial match	Full match	2.55	148.08919	149.09647	5.599	88747903.04	0	NA	3	5	2	Multiple matches found	No MS2	[M+H]+1	87098189.33	79375201.87	3.866302315	6.452626591	1.097	0.13	0.009611155	0.29545107	8.9	5.5	NA	NA	NA	NA	NA	NA	NA	NA	NA	NA	NA	NA	NA	NA	NA	NA	pos	8.5	7.3	8.9	8.5
Guanine	C5 H5 N5 O	Full match	No results	Partial match	Full match	1.67	151.04966	152.05694	2.001	90681173.27	0	NA	3	9	3	Multiple matches found	DDA for preferred ion	[M+H]+1	80469479.25	58426135.88	11.44812504	16.49646402	1.377	0.46	0.009858508	0.29545107	6.9	3.9	NA	NA	NA	NA	NA	NA	NA	NA	NA	NA	NA	NA	NA	NA	NA	NA	pos	6.3	6.9	5.2	6
3-Hydroxydodecanoic acid	C12 H24 O3	Full match	No results	No results	Full match	2.24	216.17303	239.16225	6.505	12515206971	0	NA	3	4	1	Multiple matches found	DDA for preferred ion	[M+Na]+1	10402319939	11800978479	6.785000608	7.054903062	0.881	-0.18	0.009991628	0.29545107	9.5	7	NA	NA	NA	NA	NA	NA	NA	NA	NA	NA	NA	NA	NA	NA	NA	NA	pos	9.5	8.4	8.7	9.5
Dodecanedioic acid	C12 H22 O4	Full match	No results	No results	Full match	2.37	230.15235	231.15963	7.963	65957367	0	NA	3	7	3	Multiple matches found	DDA for preferred ion	[M+H]+1	44583872.9	34564292.52	19.66104413	9.143766075	1.29	0.37	0.010011839	0.29545107	7.4	4.1	NA	NA	NA	NA	NA	NA	NA	NA	NA	NA	NA	NA	NA	NA	NA	NA	pos	5.6	6.4	5.6	5.6
2-Hydroxydodecyl methacrylate	C16 H30 O3	Full match	No results	No results	Full match	2.01	270.22004	293.20926	7.561	355507102.5	0	NA	3	2	1	Single match found	DDA for preferred ion	[M+Na]+1	274960197.1	346485735	13.30113749	5.797902108	0.794	-0.33	0.010255468	0.29545107	9.5	7	NA	NA	NA	NA	NA	NA	NA	NA	NA	NA	NA	NA	NA	NA	NA	NA	pos	7.5	9	7.5	9
Dimethyl (3,3-diethylbutyl)malonate	C13 H24 O4	Full match	No results	No results	Full match	1.17	244.16774	245.17498	6.596	14761382.5	0	NA	3	11	4	Single match found	DDA for preferred ion	[M+H]+1	15381755.04	11390189.54	5.263759968	17.53541759	1.35	0.43	0.010498915	0.29545107	6.5	2.7	NA	NA	NA	NA	NA	NA	NA	NA	NA	NA	NA	NA	NA	NA	NA	NA	pos	6	5.3	5.3	5.6
1-Methylhistidine	C7 H11 N3 O2	Full match	No results	No results	Full match	2.3	169.08552	170.09278	1.24	64090564.84	0	NA	3	12	4	Multiple matches found	No MS2	[M+H]+1	68067104.52	46013950	18.57444749	21.07932464	1.479	0.56	0.010623006	0.29545107	7.4	6.4	NA	NA	NA	NA	NA	NA	NA	NA	NA	NA	NA	NA	NA	NA	NA	NA	pos	6.6	6	5.6	6.4
(8R,9R,10S,13S,14S)-13-Methyl-1,4,5,6,7,8,9,10,11,12,14,15,16,17-tetradecahydrocyclopenta[a]phenanthrene	C18 H28	Full match	No results	No results	Full match	1.83	244.21955	245.22682	9.239	123415263.6	0	NA	3	3	1	Single match found	DDA for preferred ion	[M+H]+1	37731369.45	74578156.73	38.21531346	48.4400426	0.506	-0.98	0.010977292	0.29545107	4.3	4.1	NA	NA	NA	NA	NA	NA	NA	NA	NA	NA	NA	NA	NA	NA	NA	NA	pos	4.2	3.5	3.8	3.8
4-Hydroxynonenal	C9 H16 O2	Full match	No results	No results	Full match	2.06	156.11535	157.12263	5.866	402521096.3	0	NA	3	2	1	Multiple matches found	DDA for preferred ion	[M+H]+1	364666947.1	301791779.3	15.16845192	11.49399634	1.208	0.27	0.010980632	0.29545107	8.6	6.6	NA	NA	NA	NA	NA	NA	NA	NA	NA	NA	NA	NA	NA	NA	NA	NA	pos	7.7	7	7.7	7.7
4-(Dodecylamino)Phenol	C18 H31 N O	Full match	No results	No results	Full match	2.49	277.24126	300.2305	8.92	71318233.65	0	NA	3	3	1	Single match found	DDA for preferred ion	[M+Na]+1	25158050.32	41522873.05	25.0321451	46.78879844	0.606	-0.72	0.011281171	0.29545107	5.9	4.1	NA	NA	NA	NA	NA	NA	NA	NA	NA	NA	NA	NA	NA	NA	NA	NA	pos	5.9	4.7	5.6	3.6
((2R,3S)-3-Amino-2-hydroxy-2-(1H-imidazol-4-ylmethyl)-5-methyl)-5-methylhexanoic Acid	C11 H19 N3 O3	Full match	No results	No results	Full match	2.5	241.14324	242.15052	5.138	9013672.839	0	NA	3	10	4	Single match found	DDA for preferred ion	[M+H]+1	7754832.644	4376096.163	24.95265061	26.18259944	1.772	0.83	0.011480202	0.29545107	6.5	3.6	NA	NA	NA	NA	NA	NA	NA	NA	NA	NA	NA	NA	NA	NA	NA	NA	pos	4.6	3.1	3.9	3.5
Metaxalone	C12 H15 N O3	Full match	No results	No results	Full match	2.8	221.10581	222.11309	5.459	54266402.17	0	NA	3	2	1	Multiple matches found	DDA for preferred ion	[M+H]+1	22029286.37	37339816.03	38.71447002	29.41113904	0.59	-0.76	0.011594899	0.29545107	7.4	6.4	NA	NA	NA	NA	NA	NA	NA	NA	NA	NA	NA	NA	NA	NA	NA	NA	pos	5.9	6.5	6.3	6.5
4-(4-Methylcyclohexyl)-4-oxobutanoic acid	C11 H18 O3	Full match	No results	No results	Full match	1.66	198.12592	199.1332	6.023	267264126.1	0	NA	3	3	1	Single match found	No MS2	[M+H]+1	269032167.6	237255858	5.135953062	8.133549652	1.134	0.18	0.01176558	0.29545107	8.4	5.1	NA	NA	NA	NA	NA	NA	NA	NA	NA	NA	NA	NA	NA	NA	NA	NA	pos	7.6	8	7.6	8.4
Hypogeic acid	C16 H30 O2	Full match	No results	Partial match	Full match	2	254.22509	255.23237	7.733	107439762.9	0	NA	3	2	1	Multiple matches found	DDA for preferred ion	[M+H]+1	84891458.26	110841559.6	13.52982056	9.372881137	0.766	-0.38	0.012188784	0.295767187	8.4	5.8	NA	NA	NA	NA	NA	NA	NA	NA	NA	NA	NA	NA	NA	NA	NA	NA	pos	7.9	7.9	7.5	7.1
Nicotinamide	C6 H6 N2 O	Full match	Full match	Full match	Partial match	4.16	122.04852	123.0558	1.967	263188623.2	1	92.3	3	1	0	Multiple matches found	DDA for preferred ion	[M+H]+1	238009874.5	153077276.8	22.42263835	17.26706898	1.555	0.64	0.01224916	0.295767187	6.6	4.3	NA	NA	NA	NA	NA	NA	NA	NA	NA	NA	NA	NA	NA	NA	NA	NA	pos	3.8	5.3	3.8	4.9
2-Octenal	C8 H14 O	Full match	No results	No results	Full match	2.87	126.10483	127.1121	5.749	326113253.7	0	NA	3	3	1	Single match found	DDA for preferred ion	[M+H]+1	318452389.6	277468820.7	4.937699425	10.22730029	1.148	0.2	0.012498709	0.295767187	8.9	6.2	NA	NA	NA	NA	NA	NA	NA	NA	NA	NA	NA	NA	NA	NA	NA	NA	pos	8.1	7.7	8.9	8.5
Hydroxykynurenine	C10 H12 N2 O4	Full match	No results	Full match	Full match	2.03	224.08016	225.08744	2.27	2969197328	0	NA	3	1	0	Multiple matches found	DDA for preferred ion	[M+H]+1	1662530855	2262335173	14.55900202	23.20575634	0.735	-0.44	0.012907089	0.295767187	8.2	6.2	NA	NA	NA	NA	NA	NA	NA	NA	NA	NA	NA	NA	NA	NA	NA	NA	pos	8.2	8.2	8.2	8.2
N2,N2-Dimethylguanosine	C12 H17 N5 O5	No results	No results	No results	Full match	1.64	311.12348	312.13075	4.029	4700531.041	0	NA	3	1	1	Single match found	DDA for preferred ion	[M+H]+1	4575704.357	3995989.648	7.843786305	7.417835933	1.145	0.2	0.013132735	0.295767187	7.3	2.5	NA	NA	NA	NA	NA	NA	NA	NA	NA	NA	NA	NA	NA	NA	NA	NA	pos	4.3	5	6.2	4.6
6-Methoxy-2(3H)-benzoxazolone	C8 H7 N O3	Full match	No results	Partial match	Full match	1.83	165.0429	166.05017	2.269	24755749.57	0	NA	3	4	2	Multiple matches found	DDA for preferred ion	[M+H]+1	14812248.81	19674789.06	13.50150285	20.85631741	0.753	-0.41	0.013444845	0.295767187	6.6	4.6	NA	NA	NA	NA	NA	NA	NA	NA	NA	NA	NA	NA	NA	NA	NA	NA	pos	5.1	5.9	4.7	6.3
4-(3-Pyridin-2-yl-[1,2,4]oxadiazol-5-yl)-butyric acid	C11 H11 N3 O3	Full match	No results	No results	Full match	2.04	233.08052	234.08779	4.635	9750713.116	0	NA	3	11	4	Single match found	DDA for preferred ion	[M+H]+1	4807410.702	6756303.425	14.71871208	26.73164196	0.712	-0.49	0.013505239	0.295767187	4.1	3.3	NA	NA	NA	NA	NA	NA	NA	NA	NA	NA	NA	NA	NA	NA	NA	NA	pos	3.8	3.4	4.1	4.1
1-Amino-2-naphthol	C10 H9 N O	Full match	No results	No results	Full match	3.12	159.06891	160.07619	5.242	38520981.88	0	NA	3	8	3	Multiple matches found	DDA for preferred ion	[M+H]+1	35106343.52	27575450.48	4.458858803	15.87659499	1.273	0.35	0.013524889	0.295767187	8.6	6	NA	NA	NA	NA	NA	NA	NA	NA	NA	NA	NA	NA	NA	NA	NA	NA	pos	8.3	8.6	7.9	8.3
(R)-Propyl 2-amino-3-mercaptopropanoate	C6 H13 N O2 S	Full match	No results	No results	Full match	2.78	163.06715	164.07443	4.845	8377704.473	0	NA	3	4	2	Multiple matches found	DDA for preferred ion	[M+H]+1	5542298.649	7626555.425	24.30174297	17.20967535	0.727	-0.46	0.013554967	0.295767187	5.6	2.1	NA	NA	NA	NA	NA	NA	NA	NA	NA	NA	NA	NA	NA	NA	NA	NA	pos	2.4	3.9	2.4	2.8
6-Hydroxy-5-methoxy-1h-indole-2-carboxylic acid	C10 H9 N O4	Full match	No results	Partial match	Full match	2.24	207.05362	208.0609	2.27	990556856.2	0	NA	3	2	1	Multiple matches found	DDA for preferred ion	[M+H]+1	550262103.4	752633941.8	14.8989093	23.63654075	0.731	-0.45	0.013688058	0.295767187	9	7	NA	NA	NA	NA	NA	NA	NA	NA	NA	NA	NA	NA	NA	NA	NA	NA	pos	9	9	8.2	8.2
Acetaminophen	C8 H9 N O2	Full match	No results	Partial match	Full match	2.13	151.06365	152.07093	2.269	274814739.7	0	NA	3	2	1	Multiple matches found	DDA for preferred ion	[M+H]+1	156538854.4	211360232.5	13.27012837	22.7920663	0.741	-0.43	0.013793606	0.295767187	7.9	5.8	NA	NA	NA	NA	NA	NA	NA	NA	NA	NA	NA	NA	NA	NA	NA	NA	pos	7.9	7.9	7.9	7.9
Maltol	C6 H6 O3	Full match	Full match	No results	Partial match	3.04	126.03208	127.03935	0.612	310479734.6	2	84.2	3	18	7	Multiple matches found	DDA for preferred ion	[M+H]+1	167968633.5	252854003.2	18.13869907	29.67253157	0.664	-0.59	0.013843378	0.295767187	4.6	2.8	NA	NA	NA	NA	NA	NA	NA	NA	NA	NA	NA	NA	NA	NA	NA	NA	pos	3.9	2.8	3.6	3.9
Idrapril	C11 H18 N2 O5	Full match	No results	No results	Full match	-1.64	258.12115	259.12843	6.384	274472975.8	0	NA	3	10	4	Single match found	DDA for preferred ion	[M+H]+1	240240413	275546559.8	9.49873117	3.709834171	0.872	-0.2	0.013915541	0.295767187	9.1	6.6	NA	NA	NA	NA	NA	NA	NA	NA	NA	NA	NA	NA	NA	NA	NA	NA	pos	8.4	8.4	8.7	9.1
9-Oxo-10(E),12(E)-octadecadienoic acid	C18 H30 O3	No match	Invalid mass	No results	No results	-74718.58	272.23583	295.22506	7.731	388693092.1	1	53.5	3	7	3	No matches found	DDA for other ion	[M+Na]+1	272168328.4	321099167.3	4.430246581	11.79590973	0.848	-0.24	0.014107347	0.297310786	9.2	6.2	NA	NA	NA	NA	NA	NA	NA	NA	NA	NA	NA	NA	NA	NA	NA	NA	pos	8.5	8.5	8.5	9.2
Kynurenic acid	C10 H7 N O3	Full match	No results	Partial match	Full match	2.85	189.04313	190.05041	2.27	98882923.39	0	NA	3	3	1	Multiple matches found	DDA for preferred ion	[M+H]+1	56576015.79	75847145.99	14.73570613	22.71380094	0.746	-0.42	0.014232955	0.297338248	7.6	5.6	NA	NA	NA	NA	NA	NA	NA	NA	NA	NA	NA	NA	NA	NA	NA	NA	pos	7.6	7.6	7.2	7.2
2,4,6-Tri-tert-butylphenol	C18 H30 O	Full match	No results	No results	Full match	2.07	262.23021	263.23748	9.232	533112778.6	0	NA	3	3	1	Multiple matches found	DDA for preferred ion	[M+H]+1	164126269.4	314514329.6	38.43568174	49.31285322	0.522	-0.94	0.014785986	0.30004221	6.3	5.5	NA	NA	NA	NA	NA	NA	NA	NA	NA	NA	NA	NA	NA	NA	NA	NA	pos	5.2	5.6	5.6	6.3
8-Hydroxyquinoline	C9 H7 N O	Full match	Full match	No results	Partial match	3.1	145.05321	146.06049	5.228	110239724	1	77.8	3	1	0	Multiple matches found	DDA for preferred ion	[M+H]+1	91161063.79	70139656.82	8.903276822	17.64596194	1.3	0.38	0.014861812	0.30004221	9.1	5.5	NA	NA	NA	NA	NA	NA	NA	NA	NA	NA	NA	NA	NA	NA	NA	NA	pos	9.1	8.4	8.4	8.4
6-Hydroxymelatonin	C13 H16 N2 O3	No results	No results	Partial match	Full match	3.01	248.11684	271.10606	5.248	1903678.622	0	NA	3	19	8	Multiple matches found	No MS2	[M+Na]+1	1646271.475	1260482.919	18.6186443	11.40830113	1.306	0.39	0.014903677	0.30004221	6.9	4.9	NA	NA	NA	NA	NA	NA	NA	NA	NA	NA	NA	NA	NA	NA	NA	NA	pos	3.8	4.9	3.8	6.1
2,4-Dimethoxyquinazoline	C10 H10 N2 O2	Full match	No results	No results	Full match	3.08	190.07481	191.08208	5.136	3675088.37	0	NA	3	7	2	Single match found	No MS2	[M+H]+1	455646.9441	3695704.262	52.80271972	54.88453563	0.123	-3.02	0.014965431	0.30004221	4	3.4	NA	NA	NA	NA	NA	NA	NA	NA	NA	NA	NA	NA	NA	NA	NA	NA	pos	NA	NA	NA	2.3
4-ene-Valproic acid	C8 H14 O2	Full match	No results	Partial match	Full match	1.98	142.09966	143.10694	6.059	199010072.2	0	NA	3	3	1	Multiple matches found	No MS2	[M+H]+1	214317527.9	185893109.9	6.862153068	8.759977154	1.153	0.21	0.015019077	0.30004221	6.5	3.6	NA	NA	NA	NA	NA	NA	NA	NA	NA	NA	NA	NA	NA	NA	NA	NA	pos	6.1	5.3	6.1	6.5
2-Benzoxazolol	C7 H5 N O2	Full match	No results	No results	Full match	2.06	135.03231	136.03958	2.271	95410402.91	0	NA	3	2	1	Multiple matches found	DDA for preferred ion	[M+H]+1	55331737.07	72814990.44	13.26445229	22.50319522	0.76	-0.4	0.015616745	0.30004221	7.6	5.6	NA	NA	NA	NA	NA	NA	NA	NA	NA	NA	NA	NA	NA	NA	NA	NA	pos	7.6	7.6	7.6	7.2
Valproylcarnitine	C15 H29 N O4	Full match	No results	No results	Full match	1.01	287.20995	288.21723	5.888	159462849.3	0	NA	3	5	2	Single match found	DDA for preferred ion	[M+H]+1	118362904.3	89237684.49	20.10405461	5.995792798	1.326	0.41	0.016301244	0.309036167	8.4	6.2	NA	NA	NA	NA	NA	NA	NA	NA	NA	NA	NA	NA	NA	NA	NA	NA	pos	5.3	6.8	6.8	4.9
Undecanedioic acid	C11 H20 O4	Full match	No results	No results	Full match	1.79	216.13655	217.14382	6.025	593347323.4	0	NA	3	2	1	Single match found	DDA for preferred ion	[M+H]+1	599618764.6	533118357.3	3.68850297	7.7283393	1.125	0.17	0.016343259	0.309036167	10	5.8	NA	NA	NA	NA	NA	NA	NA	NA	NA	NA	NA	NA	NA	NA	NA	NA	pos	8.9	10	8.9	10
5-(4-Methoxybenzylidene)-1,3-thiazolidine-2,4-dione	C11 H9 N O3 S	Full match	No results	No results	Full match	3.46	235.03113	236.0384	5.278	14834084.29	0	NA	3	7	2	Single match found	DDA for preferred ion	[M+H]+1	13980761.67	10686093.36	18.0154945	13.24690834	1.308	0.39	0.016509329	0.309153915	7.4	5.4	NA	NA	NA	NA	NA	NA	NA	NA	NA	NA	NA	NA	NA	NA	NA	NA	pos	6.9	3.9	4.6	6.5
Cysteine-glutathione disulfide	C13 H22 N4 O8 S2	Full match	No results	No results	Full match	1.69	426.08862	427.0959	1.386	433253374.6	0	NA	3	0	0	Single match found	DDA for preferred ion	[M+H]+1	378656474.6	453459240.8	8.315155933	9.098769216	0.835	-0.26	0.017213821	0.317957213	9.5	7	NA	NA	NA	NA	NA	NA	NA	NA	NA	NA	NA	NA	NA	NA	NA	NA	pos	9.1	9.5	8.4	9.5
Dodecanedioic acid	C12 H22 O4	Full match	No results	No results	Full match	2.08	230.15229	231.15956	7.743	68406190.93	0	NA	3	7	3	Multiple matches found	DDA for preferred ion	[M+H]+1	42347769.03	34215769.06	25.34846422	14.31932247	1.238	0.31	0.017321452	0.318714719	6.9	5.2	NA	NA	NA	NA	NA	NA	NA	NA	NA	NA	NA	NA	NA	NA	NA	NA	pos	5.1	5.5	5.9	5.5
4-(Dodecylamino)Phenol	C18 H31 N O	Full match	No results	No results	Full match	2.32	277.24121	300.23044	8.782	133374642.8	0	NA	3	1	0	Single match found	DDA for preferred ion	[M+Na]+1	58146715.94	81486594.59	24.93905976	42.75454904	0.714	-0.49	0.017521791	0.319007496	7	5.6	NA	NA	NA	NA	NA	NA	NA	NA	NA	NA	NA	NA	NA	NA	NA	NA	pos	7	5.9	5.9	5.5
1,2-Dihydronaphthalene	C10 H10	Full match	No results	No results	Full match	2.61	130.07859	131.08586	6	212051279.5	0	NA	3	3	1	Multiple matches found	No MS2	[M+H]+1	207844762.8	195562334.9	4.097798261	4.016346791	1.063	0.09	0.01753741	0.319007496	7.7	4.7	NA	NA	NA	NA	NA	NA	NA	NA	NA	NA	NA	NA	NA	NA	NA	NA	pos	7.7	6.2	7.3	6.6
10-Hydroxy-2-decenoic acid	C10 H18 O3	Full match	No results	No results	Full match	1.99	186.12596	187.13324	5.749	3628553449	0	NA	3	4	1	Multiple matches found	DDA for preferred ion	[M+H]+1	3547909643	3075242035	3.799050158	10.57887029	1.154	0.21	0.018502475	0.329055171	9.6	6.6	NA	NA	NA	NA	NA	NA	NA	NA	NA	NA	NA	NA	NA	NA	NA	NA	pos	9.6	8.9	9.2	9.6
Dodecanedioic acid	C12 H22 O4	Full match	No results	No results	Full match	1.8	230.15222	253.14145	6.812	291548580.4	0	NA	3	8	3	Multiple matches found	DDA for preferred ion	[M+Na]+1	114856469.3	59425599.58	68.95912507	25.85144973	1.933	0.95	0.018745892	0.330338888	5.8	5.6	NA	NA	NA	NA	NA	NA	NA	NA	NA	NA	NA	NA	NA	NA	NA	NA	pos	5.8	5.6	5.1	5.8
2-Hydroxypropyl octanoate	C11 H22 O3	Full match	No results	No results	Full match	2.06	202.15731	225.14653	6.468	1797019857	0	NA	3	2	1	Single match found	DDA for preferred ion	[M+Na]+1	1434992559	1108268927	25.6208126	9.043805106	1.295	0.37	0.018852717	0.330338888	9.5	7	NA	NA	NA	NA	NA	NA	NA	NA	NA	NA	NA	NA	NA	NA	NA	NA	pos	7.2	7.2	6.8	7.2
Xanthurenic acid	C10 H7 N O4	Full match	Full match	Full match	Full match	3.3	205.03818	206.04546	5.27	123822897.8	1	52.6	3	5	2	Multiple matches found	DDA for preferred ion	[M+H]+1	79594967.43	96373310.33	10.57060596	16.87238613	0.826	-0.28	0.018919911	0.330338888	7.9	6.2	NA	NA	NA	NA	NA	NA	NA	NA	NA	NA	NA	NA	NA	NA	NA	NA	pos	6.7	6.1	7.9	7.1
7-Hexadecynoic acid	C16 H28 O2	Full match	No results	No results	Full match	1.86	252.2094	253.21668	7.556	92581867.27	0	NA	3	2	1	Single match found	DDA for preferred ion	[M+H]+1	62001544.67	80464392.84	16.93696519	10.15866938	0.771	-0.38	0.020284823	0.342990923	8.2	6.6	NA	NA	NA	NA	NA	NA	NA	NA	NA	NA	NA	NA	NA	NA	NA	NA	pos	7.1	7	6.7	7.3
Hydroxytyrosol	C8 H10 O3	Full match	No results	No results	Full match	1.51	154.06323	155.07051	5.796	879371456.5	0	NA	3	9	3	Multiple matches found	DDA for preferred ion	[M+H]+1	260423908.8	724136642.5	22.69485131	44.57534652	0.36	-1.48	0.020457662	0.343877433	7.2	5.5	NA	NA	NA	NA	NA	NA	NA	NA	NA	NA	NA	NA	NA	NA	NA	NA	pos	6.5	7.2	6.8	6.1
5-Hydroxyindole	C8 H7 N O	Full match	No results	Partial match	Full match	2.47	133.05309	134.06037	2.27	44953110.38	0	NA	3	3	1	Multiple matches found	No MS2	[M+H]+1	27296905.11	34165830.2	16.97747182	22.22692359	0.799	-0.32	0.020682615	0.344758294	6.4	4.8	NA	NA	NA	NA	NA	NA	NA	NA	NA	NA	NA	NA	NA	NA	NA	NA	pos	6.4	6.4	6.4	6.4
5-HEPE	C20 H30 O3	Full match	No results	Partial match	Full match	1.27	318.2199	319.22717	6.496	364675371.4	0	NA	3	6	2	Multiple matches found	DDA for preferred ion	[M+H]+1	265413702.5	227675918.9	15.69641105	10.52796753	1.166	0.22	0.020784333	0.34525087	8.6	6.6	NA	NA	NA	NA	NA	NA	NA	NA	NA	NA	NA	NA	NA	NA	NA	NA	pos	8.5	8.5	8.5	7.7
Hypoxanthine	C5 H4 N4 O	Full match	No results	Partial match	Full match	2.19	136.03881	137.04608	6.249	26234776.35	0	NA	3	14	5	Multiple matches found	No MS2	[M+H]+1	20365026.36	17152037.55	14.36778849	15.6992562	1.187	0.25	0.020980357	0.346104702	5.9	5	NA	NA	NA	NA	NA	NA	NA	NA	NA	NA	NA	NA	NA	NA	NA	NA	pos	4.7	4.2	4	4.4
4-Amidinophenyl benzoate	C14 H12 N2 O2	Full match	No results	No results	Full match	2.31	240.09043	241.09771	2.689	2614460.004	0	NA	3	2	1	Multiple matches found	DDA for preferred ion	[M+H]+1	1686797.452	2232900.43	13.14977679	22.99033308	0.755	-0.4	0.021157034	0.347818724	5.8	2.3	NA	NA	NA	NA	NA	NA	NA	NA	NA	NA	NA	NA	NA	NA	NA	NA	pos	3.9	5.8	3.5	3.9
Hydroxypropionylcarnitine	C10 H19 N O5	Full match	No results	No results	Full match	3.98	233.12725	234.13432	5.343	7370962.973	0	NA	3	7	3	Multiple matches found	DDA for preferred ion	[M+H]+1	6514553.688	2789996.106	22.91990714	51.0385861	2.335	1.22	0.022085028	0.35932578	5.8	5.2	NA	NA	NA	NA	NA	NA	NA	NA	NA	NA	NA	NA	NA	NA	NA	NA	pos	4.3	3.1	4.3	5.8
Choline	C5 H13 N O	No results	Invalid mass	No results	No results	5.99	103.10033	104.10761	1.271	11645895759	1	96.5	3	1	1	No matches found	DDA for preferred ion	[M+H]+1	11706904345	10274914670	8.538476349	10.46163011	1.139	0.19	0.022371743	0.35932578	8.4	5.8	NA	NA	NA	NA	NA	NA	NA	NA	NA	NA	NA	NA	NA	NA	NA	NA	pos	8.4	8.4	8.4	8.4
2,4-Diaminoazobenzene	C12 H12 N4	Full match	No results	No match	Full match	-2.59	212.10565	213.11294	5.566	11763626.29	0	NA	3	13	5	Single match found	No MS2	[M+H]+1	12917114.72	9530928.882	14.40326394	14.66077501	1.355	0.44	0.022569326	0.35932578	7	5	NA	NA	NA	NA	NA	NA	NA	NA	NA	NA	NA	NA	NA	NA	NA	NA	pos	7	4.5	7	7
Acetaminophen cystein	C11 H14 N2 O3 S	Full match	No results	No results	Full match	1.57	254.07291	255.08019	4.989	32326620.08	0	NA	3	2	1	Multiple matches found	DDA for preferred ion	[M+H]+1	31827637.92	22227533.52	18.78793862	23.39936061	1.432	0.52	0.022824771	0.35932578	7.1	5.6	NA	NA	NA	NA	NA	NA	NA	NA	NA	NA	NA	NA	NA	NA	NA	NA	pos	6.4	6.4	7.1	7.1
4-(1,1-Dimethylhexyl)phenol	C14 H22 O	Full match	No results	No results	Full match	2.4	206.16756	207.17484	6.894	302548386.2	0	NA	3	3	1	Multiple matches found	DDA for preferred ion	[M+H]+1	244543908.9	285412785.9	6.733606046	10.26745116	0.857	-0.22	0.023242574	0.35932578	8.7	5.8	NA	NA	NA	NA	NA	NA	NA	NA	NA	NA	NA	NA	NA	NA	NA	NA	pos	8	8.4	8	8.7
Phenacemide	C9 H10 N2 O2	Full match	No results	No results	Full match	2.02	178.07459	179.08186	2.273	39958710.67	0	NA	3	1	1	Multiple matches found	DDA for preferred ion	[M+H]+1	22818364.14	29975008.49	14.51318361	24.21737353	0.761	-0.39	0.023680372	0.35932578	7.5	6	NA	NA	NA	NA	NA	NA	NA	NA	NA	NA	NA	NA	NA	NA	NA	NA	pos	7.2	6.9	6.9	6.6
1,5-Isoquinolinediol	C9 H7 N O2	Full match	No results	Partial match	Full match	2.06	161.04801	162.05529	2.272	353924334.2	0	NA	3	3	1	Multiple matches found	DDA for preferred ion	[M+H]+1	209700528.2	274198288.9	9.992751884	22.68821298	0.765	-0.39	0.023766	0.35932578	8.4	6.2	NA	NA	NA	NA	NA	NA	NA	NA	NA	NA	NA	NA	NA	NA	NA	NA	pos	8.4	8.4	8.4	8.4
Undecanedioic acid	C11 H20 O4	Full match	No results	No results	Full match	1.86	216.13656	217.14384	7.195	48462471.92	0	NA	3	1	1	Single match found	No MS2	[M+H]+1	37710724.19	32894135.01	11.90012379	13.19463666	1.146	0.2	0.023859062	0.35932578	8	5.6	NA	NA	NA	NA	NA	NA	NA	NA	NA	NA	NA	NA	NA	NA	NA	NA	pos	7.2	5.7	8	6.5
Hydroxychloroquine	C18 H26 Cl N3 O	No results	No results	No results	Full match	-1.57	335.17591	374.13896	5.698	84929506.59	0	NA	3	12	4	Single match found	DDA for other ion	[M+K]+1	68263634.04	87173600.82	17.29745048	14.33748446	0.783	-0.35	0.023997274	0.35932578	8.6	6.2	NA	NA	NA	NA	NA	NA	NA	NA	NA	NA	NA	NA	NA	NA	NA	NA	pos	7.7	7.5	7.5	7.5
DL-Glutamine	C5 H10 N2 O3	Full match	Full match	Full match	Partial match	2	146.06943	147.07671	1.274	11085477922	3	87.6	3	1	1	Multiple matches found	DDA for preferred ion	[M+H]+1	10413677856	11295959102	5.906053168	5.869201188	0.922	-0.12	0.024026036	0.35932578	9.5	6.2	NA	NA	NA	NA	NA	NA	NA	NA	NA	NA	NA	NA	NA	NA	NA	NA	pos	9.5	9.5	8.7	9.5
Sebacic acid	C10 H18 O4	Full match	No results	No results	Full match	1.69	202.12085	203.12805	6.011	211760988.5	0	NA	3	4	2	Multiple matches found	DDA for other ion	[M+H]+1	216285478.9	202625300.4	4.853189119	4.88669459	1.067	0.09	0.024110279	0.35932578	10	7	NA	NA	NA	NA	NA	NA	NA	NA	NA	NA	NA	NA	NA	NA	NA	NA	pos	8.9	9.2	9.2	9.2
2-Octenoylcarnitine	C15 H27 N O4	No results	No results	No results	Full match	2.06	285.1946	286.20187	6.575	8919284.312	0	NA	3	11	4	Multiple matches found	No MS2	[M+H]+1	5315116.348	3701856.419	28.40803293	27.16175824	1.436	0.52	0.024255039	0.359666406	5.4	2.5	NA	NA	NA	NA	NA	NA	NA	NA	NA	NA	NA	NA	NA	NA	NA	NA	pos	2.8	3.1	NA	1.6
3'-Hydroxyamobarbital	C11 H18 N2 O4	Full match	No results	No results	Full match	2.89	242.12736	243.13463	5.172	26677947.59	0	NA	3	28	10	Multiple matches found	DDA for preferred ion	[M+H]+1	23007614.69	16989438.34	20.28787282	13.13810514	1.354	0.44	0.024786072	0.359666406	7.8	5	NA	NA	NA	NA	NA	NA	NA	NA	NA	NA	NA	NA	NA	NA	NA	NA	pos	7.1	4.9	4.9	6.2
Olopatadine n-oxide	C21 H23 N O4	Full match	No results	No results	Full match	1.96	353.1634	354.17068	5.449	407337225.9	0	NA	3	5	2	Multiple matches found	DDA for preferred ion	[M+H]+1	133071651.7	6428770.639	102.9773351	121.2186779	20.699	4.37	0.025294804	0.359666406	7	7	NA	NA	NA	NA	NA	NA	NA	NA	NA	NA	NA	NA	NA	NA	NA	NA	pos	5.8	5.8	6.4	6.4
4-Ethylphenol	C8 H10 O	Full match	No results	No results	Full match	3.79	122.07363	123.0809	5.982	215952486	0	NA	3	2	1	Multiple matches found	DDA for preferred ion	[M+H]+1	217021358.2	199187430	5.277286214	4.654196822	1.09	0.12	0.026695867	0.36241626	7.3	3.6	NA	NA	NA	NA	NA	NA	NA	NA	NA	NA	NA	NA	NA	NA	NA	NA	pos	6.5	6.5	6.1	6.8
2-Nonenal, 4-oxo-	C9 H14 O2	Full match	No results	No results	Full match	1.84	154.09966	155.10694	5.749	3337388247	0	NA	3	1	0	Single match found	DDA for preferred ion	[M+H]+1	3279400026	2800986338	3.964091696	12.05752146	1.171	0.23	0.026741835	0.36241626	9.6	6.6	NA	NA	NA	NA	NA	NA	NA	NA	NA	NA	NA	NA	NA	NA	NA	NA	pos	9.2	9.6	9.2	9.2
4-Methylstyrene	C9 H10	Full match	No results	No results	Full match	3.69	118.07869	119.08596	5.749	60005859.44	0	NA	3	4	2	Multiple matches found	No MS2	[M+H]+1	58671761.24	52437610.16	1.699361745	8.345836078	1.119	0.16	0.027017996	0.364096042	8.3	4.8	NA	NA	NA	NA	NA	NA	NA	NA	NA	NA	NA	NA	NA	NA	NA	NA	pos	5.2	6.7	6.7	6.4
Satigrel	C20 H19 N O4	Full match	No results	No results	Full match	2.48	337.13224	338.13952	5.444	804971143	0	NA	3	5	2	Single match found	DDA for preferred ion	[M+H]+1	293721336	16250403.14	104.7358769	105.0483852	18.075	4.18	0.027254846	0.364742433	7	6.2	NA	NA	NA	NA	NA	NA	NA	NA	NA	NA	NA	NA	NA	NA	NA	NA	pos	5.8	7	5.5	5.6
alpha-Linolenic acid	C18 H30 O2	Full match	No results	Full match	Full match	2.41	278.22525	279.23253	9.401	147613073.5	0	NA	3	6	2	Multiple matches found	DDA for preferred ion	[M+H]+1	33921457.37	73508786.13	53.00447681	60.64382678	0.461	-1.12	0.028829764	0.375577519	7	7	NA	NA	NA	NA	NA	NA	NA	NA	NA	NA	NA	NA	NA	NA	NA	NA	pos	6	6.1	4.8	5.2
gamma-Glutamylisoleucine	C11 H20 N2 O5	Full match	No results	No results	Full match	2.36	260.13783	261.14511	5.186	28133240.99	0	NA	3	1	1	Multiple matches found	DDA for preferred ion	[M+H]+1	23904843	17682159.08	21.18167069	16.11092483	1.352	0.44	0.029033629	0.375577519	6.9	5.4	NA	NA	NA	NA	NA	NA	NA	NA	NA	NA	NA	NA	NA	NA	NA	NA	pos	6.2	5.6	6.2	6.6
Undecylenic acid	C11 H20 O2	Full match	No results	No results	Full match	1.94	184.14669	185.15396	6.469	439163888.3	0	NA	3	3	1	Multiple matches found	DDA for preferred ion	[M+H]+1	373942210.8	271836285.2	24.93951134	8.493103248	1.376	0.46	0.029253276	0.375577519	9.1	6.6	NA	NA	NA	NA	NA	NA	NA	NA	NA	NA	NA	NA	NA	NA	NA	NA	pos	7.2	7.2	6.8	7.6
4-Hydroxynonenal	C9 H16 O2	Full match	No results	No results	Full match	1.93	156.11533	157.12261	5.694	403482439.1	0	NA	3	1	0	Multiple matches found	DDA for preferred ion	[M+H]+1	347234388.3	382605376.4	9.51383076	6.684647338	0.908	-0.14	0.02946133	0.375577519	9.1	5.8	NA	NA	NA	NA	NA	NA	NA	NA	NA	NA	NA	NA	NA	NA	NA	NA	pos	7.6	8.7	7.2	8
9,10-DHOME	C18 H34 O4	No results	No results	No results	Full match	2.54	314.24651	315.25357	7.614	1367706.889	0	NA	3	19	8	Multiple matches found	DDA for other ion	[M+H]+1	1136973.637	1401982.068	16.00928162	7.444188836	0.811	-0.3	0.030508526	0.379617225	5.2	2.7	NA	NA	NA	NA	NA	NA	NA	NA	NA	NA	NA	NA	NA	NA	NA	NA	pos	3	NA	3.8	NA
14,15-DiHETrE	C20 H34 O4	Full match	No results	No results	Full match	1.73	338.24629	339.25357	6.618	143562086.8	0	NA	3	9	4	Multiple matches found	DDA for preferred ion	[M+H]+1	103934713.5	89088196.26	15.61098503	11.07488995	1.167	0.22	0.030563167	0.379617225	8.2	5.8	NA	NA	NA	NA	NA	NA	NA	NA	NA	NA	NA	NA	NA	NA	NA	NA	pos	7.7	7.7	7	7
Xanthurenic acid	C10 H7 N O4	Full match	No results	Full match	Full match	-0.44	205.03742	206.04469	2.275	64993120.33	0	NA	3	14	5	Multiple matches found	DDA for preferred ion	[M+H]+1	39242454.49	52021446.73	15.69721578	26.44874954	0.754	-0.41	0.031044318	0.381513872	7.1	5.2	NA	NA	NA	NA	NA	NA	NA	NA	NA	NA	NA	NA	NA	NA	NA	NA	pos	6.4	6.7	6.7	6.7
4-(3-Pyridin-2-yl-[1,2,4]oxadiazol-5-yl)-butyric acid	C11 H11 N3 O3	Full match	No results	No results	Full match	2.56	233.08064	234.08792	3.695	19857392.36	0	NA	3	5	2	Single match found	DDA for preferred ion	[M+H]+1	10271033.52	12731169.78	16.55723605	26.33713516	0.807	-0.31	0.031945214	0.386567667	6.9	5.4	NA	NA	NA	NA	NA	NA	NA	NA	NA	NA	NA	NA	NA	NA	NA	NA	pos	6.9	6.9	6.5	6.5
4-Decenoic acid, (4E)-	C10 H18 O2	Full match	No results	No results	Full match	1.86	170.131	171.13827	6.467	422087457	0	NA	3	5	3	Multiple matches found	DDA for preferred ion	[M+H]+1	349166321.8	264719777.7	20.37079786	11.00975537	1.319	0.4	0.03227969	0.387530366	7.9	5.5	NA	NA	NA	NA	NA	NA	NA	NA	NA	NA	NA	NA	NA	NA	NA	NA	pos	6.8	6.5	6.1	6.5
(6E,10E)-2,6,10-Trimethyldodeca-2,6,10-triene	C15 H26	Full match	No results	No results	Full match	1.92	206.20385	207.21112	7.554	7590511.707	0	NA	3	11	4	Multiple matches found	No MS2	[M+H]+1	5158131.507	6390908.144	20.59446491	14.98368594	0.807	-0.31	0.032564216	0.387530366	6	4	NA	NA	NA	NA	NA	NA	NA	NA	NA	NA	NA	NA	NA	NA	NA	NA	pos	2	5	5	5
Metribuzin	C8 H14 N4 O S	Full match	No results	No results	Full match	-0.73	214.08868	215.09595	6.781	16294066.51	0	NA	3	8	3	Single match found	No MS2	[M+H]+1	16135323.09	14935877.56	9.880064133	3.560415639	1.08	0.11	0.03280027	0.388407157	8.3	5.8	NA	NA	NA	NA	NA	NA	NA	NA	NA	NA	NA	NA	NA	NA	NA	NA	pos	5.6	5.6	6.8	7.1
D-(+)-Camphor	C10 H16 O	Full match	Full match	No results	Partial match	2.09	152.12043	153.12771	6.469	999534233.8	4	82.9	3	4	2	Multiple matches found	DDA for preferred ion	[M+H]+1	858014873.2	621300176	24.11745599	10.37175599	1.381	0.47	0.032951201	0.388958012	7.9	5.8	NA	NA	NA	NA	NA	NA	NA	NA	NA	NA	NA	NA	NA	NA	NA	NA	pos	6.5	6.8	6.8	5.7
Lagochilin	C20 H36 O5	Full match	Full match	No results	Partial match	1.83	356.25693	357.2642	6.614	178143657.9	1	52.2	3	5	2	Multiple matches found	DDA for preferred ion	[M+H]+1	118507534.9	102489897.1	18.6032855	14.29387736	1.156	0.21	0.033177066	0.389973173	8.2	5.5	NA	NA	NA	NA	NA	NA	NA	NA	NA	NA	NA	NA	NA	NA	NA	NA	pos	7.7	7	6.6	6.6
1-Tetralone	C10 H10 O	Full match	No results	No results	Full match	2.16	146.07348	147.08076	5.585	21350973.92	0	NA	3	2	1	Single match found	No MS2	[M+H]+1	19202032.17	16177488.95	8.527942704	17.09762505	1.187	0.25	0.033566119	0.390605369	7.5	4.2	NA	NA	NA	NA	NA	NA	NA	NA	NA	NA	NA	NA	NA	NA	NA	NA	pos	7.5	5.3	4.5	4.9
Allantoin	C4 H6 N4 O3	Full match	No results	Partial match	Full match	-4.44	158.04329	159.05057	1.107	16583607.48	0	NA	3	8	4	Multiple matches found	No MS2	[M+H]+1	12708661.57	14670155.82	10.62679335	8.915744226	0.866	-0.21	0.03367049	0.390605369	7.9	5	NA	NA	NA	NA	NA	NA	NA	NA	NA	NA	NA	NA	NA	NA	NA	NA	pos	7.4	6.6	5.5	7
Hydroxyzileuton	C11 H12 N2 O3 S	Full match	No results	No results	Full match	3.12	252.05765	253.06493	5.276	15247482.73	0	NA	3	7	3	Multiple matches found	DDA for preferred ion	[M+H]+1	13674155.13	10609736.74	20.13254203	14.8776527	1.289	0.37	0.033742962	0.390605369	7.2	5.4	NA	NA	NA	NA	NA	NA	NA	NA	NA	NA	NA	NA	NA	NA	NA	NA	pos	4.5	5.3	6.4	6
N-[1-(Hydroxymethyl)-2-(4-nitrophenyl)-2-oxoethyl]acetamide	C11 H12 N2 O5	Full match	No results	No results	Full match	1.92	252.07511	253.08238	2.195	129924588.6	0	NA	3	4	1	Multiple matches found	DDA for preferred ion	[M+H]+1	80313515.47	93375822.92	10.84736157	19.28695412	0.86	-0.22	0.033884036	0.390605369	9	5.8	NA	NA	NA	NA	NA	NA	NA	NA	NA	NA	NA	NA	NA	NA	NA	NA	pos	9	7.9	7.9	7.9
7��-Hydroxytestosterone	C19 H28 O3	Full match	Full match	Partial match	Not the top hit	1.83	304.2044	305.21168	6.571	56356162.88	1	53.4	3	8	4	Multiple matches found	DDA for preferred ion	[M+H]+1	32927012.9	27480773.25	26.27162267	16.22384801	1.198	0.26	0.034119481	0.392161702	7	4.1	NA	NA	NA	NA	NA	NA	NA	NA	NA	NA	NA	NA	NA	NA	NA	NA	pos	5.5	7	6.6	6.6
DL-Alanyl-DL-leucine	C9 H18 N2 O3	Full match	No results	No results	Full match	3.35	202.13242	203.1397	5.169	47282730.43	0	NA	3	12	6	Single match found	DDA for preferred ion	[M+H]+1	30574895.88	22549305.41	35.89199248	18.47114421	1.356	0.44	0.034429203	0.392161702	7.1	5.6	NA	NA	NA	NA	NA	NA	NA	NA	NA	NA	NA	NA	NA	NA	NA	NA	pos	6.1	5.9	5.7	4.2
Vinylcyclohexene	C8 H12	Full match	No results	No results	Full match	4.69	108.09441	109.10168	7.339	544026012.7	0	NA	3	3	1	Multiple matches found	No MS2	[M+H]+1	295065767	161268187.4	52.400983	26.59484452	1.83	0.87	0.034523931	0.392161702	4.6	3.6	NA	NA	NA	NA	NA	NA	NA	NA	NA	NA	NA	NA	NA	NA	NA	NA	pos	2	1.3	2	1.3
(2S)-2-((3-((4-(4-Fluorophenoxy)phenyl)methylcarbamoyl)-4-methoxy-phenyl)methyl)butanoic acid	C26 H26 F N O5	No results	No results	No results	Full match	-1.99	451.1786	452.18588	7.198	16049272.88	0	NA	3	5	2	Single match found	DDA for preferred ion	[M+H]+1	16166793.62	12598979.83	10.28916608	14.88125584	1.283	0.36	0.034605334	0.392161702	7.4	4.6	NA	NA	NA	NA	NA	NA	NA	NA	NA	NA	NA	NA	NA	NA	NA	NA	pos	4	4.4	7.4	2.9
Dodecanedioic acid	C12 H22 O4	Full match	No results	No results	Full match	1.9	230.15225	231.15952	7.195	200743669.7	0	NA	3	4	2	Multiple matches found	DDA for preferred ion	[M+H]+1	165185128.1	147657283.4	8.751810859	14.86566097	1.119	0.16	0.034863868	0.392622307	9.1	6.6	NA	NA	NA	NA	NA	NA	NA	NA	NA	NA	NA	NA	NA	NA	NA	NA	pos	8	8.7	8	9.1
Phenylacetaldehyde	C8 H8 O	Full match	No results	Full match	No results	3.44	120.05793	121.0652	6.372	67518311.59	0	NA	3	5	2	No matches found	No MS2	[M+H]+1	34167216.14	43312467.78	12.41856874	26.40680891	0.789	-0.34	0.034998462	0.393034376	6.5	4.1	NA	NA	NA	NA	NA	NA	NA	NA	NA	NA	NA	NA	NA	NA	NA	NA	pos	4.2	6.5	5.4	5
Palmitoleamide	C16 H31 N O	Full match	No results	No results	Full match	2.71	253.24125	276.23052	8.858	464843480.2	0	NA	3	1	1	Single match found	DDA for preferred ion	[M+Na]+1	194078360.9	248904145.3	25.34985021	43.60806176	0.78	-0.36	0.035433351	0.394269387	8	6.2	NA	NA	NA	NA	NA	NA	NA	NA	NA	NA	NA	NA	NA	NA	NA	NA	pos	6.5	7.2	6.5	6.8
(Z)-5-[(2R,3S,4S)-4-Hydroxy-2-[(E)-3-hydroxyoct-1-enyl]oxan-3-yl]pent-3-enoic acid	C18 H30 O5	Full match	No results	No results	Full match	2.92	326.21028	349.1995	7.005	570093138.3	0	NA	3	3	1	Multiple matches found	DDA for other ion	[M+Na]+1	310352265.2	459716714.9	18.22792319	27.83264641	0.675	-0.57	0.035618273	0.394269387	8.1	6.2	NA	NA	NA	NA	NA	NA	NA	NA	NA	NA	NA	NA	NA	NA	NA	NA	pos	7.7	7.3	7.3	7.3
Inosine-5'-monophosphate (IMP)	C10 H13 N4 O8 P	Not the top hit	Full match	Full match	Partial match	1.7	348.04769	349.05497	1.923	200866155.8	1	81	3	4	2	Multiple matches found	DDA for preferred ion	[M+H]+1	163536671.3	198959655.1	16.4062113	9.201317523	0.822	-0.28	0.035932578	0.394269387	6.5	3.9	NA	NA	NA	NA	NA	NA	NA	NA	NA	NA	NA	NA	NA	NA	NA	NA	pos	5.5	3.9	NA	5.5
(4S,8R)-8,16,18-Trihydroxy-4-methyl-3-oxabicyclo[12.4.0]octadeca-1(14),12,15,17-tetraen-2-one	C18 H24 O5	Full match	No results	No results	Full match	1.02	320.1627	321.16998	6.29	14016193.62	0	NA	3	16	6	Multiple matches found	DDA for preferred ion	[M+H]+1	6199488.855	9073608.798	33.56485973	36.25277312	0.683	-0.55	0.036136975	0.395604781	5.3	2.9	NA	NA	NA	NA	NA	NA	NA	NA	NA	NA	NA	NA	NA	NA	NA	NA	pos	0.7	5.3	2.6	2.8
5-Androstenetriol	C19 H30 O3	Full match	No results	No results	Full match	1.1	306.21983	307.22711	7.754	90127208.85	0	NA	3	4	1	Multiple matches found	DDA for preferred ion	[M+H]+1	49884119.64	41463047.55	29.99699478	12.29780408	1.203	0.27	0.037031908	0.402198639	8	4.8	NA	NA	NA	NA	NA	NA	NA	NA	NA	NA	NA	NA	NA	NA	NA	NA	pos	5.1	7.2	5.9	6.6
1,5-Isoquinolinediol	C9 H7 N O2	Full match	No results	Partial match	Full match	3.22	161.0482	162.05547	5.174	117997544.5	0	NA	3	6	2	Multiple matches found	DDA for preferred ion	[M+H]+1	101992313	115188996.4	5.641441784	13.1992406	0.885	-0.18	0.037103795	0.402198639	8.4	5.8	NA	NA	NA	NA	NA	NA	NA	NA	NA	NA	NA	NA	NA	NA	NA	NA	pos	8.4	8.4	8.4	8
2-Hydroxydodecyl methacrylate	C16 H30 O3	Full match	No results	No results	Full match	1.59	270.21992	271.2272	6.846	20243277.55	0	NA	3	9	3	Single match found	DDA for preferred ion	[M+H]+1	16727189.61	19457705.27	15.47064601	6.756364264	0.86	-0.22	0.037256549	0.402198639	8.7	5	NA	NA	NA	NA	NA	NA	NA	NA	NA	NA	NA	NA	NA	NA	NA	NA	pos	7.7	5	4.6	6.5
Eugenol	C10 H12 O2	Full match	No results	Partial match	Full match	2.73	164.08418	165.09145	6.236	67050460.16	0	NA	3	6	3	Multiple matches found	DDA for preferred ion	[M+H]+1	62081339.8	50842926.27	11.44245043	13.81711579	1.221	0.29	0.037452819	0.402198639	6.5	3.7	NA	NA	NA	NA	NA	NA	NA	NA	NA	NA	NA	NA	NA	NA	NA	NA	pos	6.5	5.4	4.2	4.2
Azepexole	C9 H15 N3 O	Full match	No results	No results	Full match	3.17	181.12209	182.12936	3.699	128833780.6	0	NA	3	7	3	Single match found	DDA for preferred ion	[M+H]+1	39902355.58	25266007.36	70.8368982	22.33152243	1.579	0.66	0.037576348	0.402198639	6.6	5.6	NA	NA	NA	NA	NA	NA	NA	NA	NA	NA	NA	NA	NA	NA	NA	NA	pos	5.6	5.8	5.6	5.6
Prostaglandin B1	C20 H32 O4	Full match	Full match	No results	Partial match	1.38	336.23052	337.2378	6.495	781134631.4	1	50.7	3	7	3	Multiple matches found	DDA for preferred ion	[M+H]+1	541578103.6	489601422	17.37678879	10.02995994	1.106	0.15	0.037866561	0.4036594	8.6	6.6	NA	NA	NA	NA	NA	NA	NA	NA	NA	NA	NA	NA	NA	NA	NA	NA	pos	7.3	8.1	8.1	7.3
Dodecanedioic acid	C12 H22 O4	Full match	No results	No results	Full match	2.24	230.15233	231.15954	6.415	526252983.4	0	NA	3	4	2	Multiple matches found	DDA for preferred ion	[M+H]+1	407361224.5	301569204	18.83833692	27.82010054	1.351	0.43	0.037885257	0.4036594	7.7	7	NA	NA	NA	NA	NA	NA	NA	NA	NA	NA	NA	NA	NA	NA	NA	NA	pos	7.7	7	6.2	6.6
N-[(4-Hydroxy-3-methoxyphenyl)methyl]-8-methyl-6-nonenamide	C18 H27 N O3	Full match	No results	No results	Full match	0.88	305.19936	306.2066	5.788	21530064.29	0	NA	3	6	2	Multiple matches found	DDA for preferred ion	[M+H]+1	18529431.84	21293282.21	4.800946214	11.4471717	0.87	-0.2	0.038244862	0.404294874	6.6	3.9	NA	NA	NA	NA	NA	NA	NA	NA	NA	NA	NA	NA	NA	NA	NA	NA	pos	5.4	5.8	5.4	6.1
Uridine 5'-monophosphate	C9 H13 N2 O9 P	Full match	No results	Partial match	Full match	2	324.03651	325.04368	1.455	122189067.8	0	NA	3	14	5	Multiple matches found	DDA for preferred ion	[M+H]+1	132847089.3	135814345.3	2.212692977	1.759953809	0.978	-0.03	0.038503667	0.404294874	8.9	5.8	NA	NA	NA	NA	NA	NA	NA	NA	NA	NA	NA	NA	NA	NA	NA	NA	pos	8.5	8.1	8.9	8.9
Nonanal	C9 H18 O	Full match	No results	No results	Full match	1.87	142.13603	143.14331	5.635	42102802.61	0	NA	3	4	2	Multiple matches found	No MS2	[M+H]+1	40437466.46	35065262.17	7.862504255	14.38162604	1.153	0.21	0.038732447	0.404576478	8.1	5.2	NA	NA	NA	NA	NA	NA	NA	NA	NA	NA	NA	NA	NA	NA	NA	NA	pos	5.1	7.8	7.8	6.6
Prostaglandin F2a	C20 H34 O5	Full match	No results	No results	Full match	2.05	354.24135	355.24863	7.968	33417005.52	0	NA	3	8	3	Multiple matches found	DDA for preferred ion	[M+H]+1	17854553.01	14240575.13	32.28582756	13.46307277	1.254	0.33	0.040739253	0.411017704	7	4.6	NA	NA	NA	NA	NA	NA	NA	NA	NA	NA	NA	NA	NA	NA	NA	NA	pos	4.7	3.8	6.3	4.7
Dehydroepiandrosterone (DHEA)	C19 H28 O2	Full match	Full match	Not the top hit	Full match	1.85	288.20946	289.21674	7.748	46786612.89	1	69	3	5	2	Multiple matches found	DDA for preferred ion	[M+H]+1	25286577.64	19075221.2	35.32648881	19.91995582	1.326	0.41	0.040743033	0.411017704	7.7	5.4	NA	NA	NA	NA	NA	NA	NA	NA	NA	NA	NA	NA	NA	NA	NA	NA	pos	4	5.7	5.7	4.4
Pyridoxal	C8 H9 N O3	Full match	No results	Full match	Full match	2.59	167.05868	168.06595	5.419	15566913.98	0	NA	3	2	1	Multiple matches found	No MS2	[M+H]+1	16186467.92	13668550.63	9.603105197	10.4568062	1.184	0.24	0.041353398	0.414747711	8.3	6.1	NA	NA	NA	NA	NA	NA	NA	NA	NA	NA	NA	NA	NA	NA	NA	NA	pos	7.9	7.9	6	8.3
Hexobarbital	C12 H16 N2 O3	Full match	No results	Partial match	Full match	3.05	236.11681	237.12408	5.271	17139236.49	0	NA	3	4	2	Multiple matches found	DDA for preferred ion	[M+H]+1	13337318.12	10435455.22	24.62754178	14.02885408	1.278	0.35	0.043914518	0.42716066	7.4	5.4	NA	NA	NA	NA	NA	NA	NA	NA	NA	NA	NA	NA	NA	NA	NA	NA	pos	3	5.3	4.9	3.7
��-Nicotinamide mononucleotide	C11 H15 N2 O8 P	Not the top hit	Full match	No results	No match	0.97	334.05693	335.0642	1.408	62372713.53	1	98	3	1	0	Single match found	DDA for preferred ion	[M+H]+1	57458352.76	66256293.75	8.509946574	10.03795509	0.867	-0.21	0.044713915	0.42716066	8.9	5.6	NA	NA	NA	NA	NA	NA	NA	NA	NA	NA	NA	NA	NA	NA	NA	NA	pos	8.1	8.1	8.5	8.9
Prostaglandin E2	C20 H32 O5	Full match	No results	No results	Full match	1.48	352.22549	353.23277	6.687	61042476.77	0	NA	3	5	2	Multiple matches found	DDA for preferred ion	[M+H]+1	37201699.76	33374678.44	21.77444019	12.32021729	1.115	0.16	0.044734007	0.42716066	7.2	5.6	NA	NA	NA	NA	NA	NA	NA	NA	NA	NA	NA	NA	NA	NA	NA	NA	pos	6.2	4.7	6.2	6.6
Androsta-4,16-dien-3-one	C19 H26 O	Full match	No results	No results	Full match	1.55	270.19878	271.20606	7.195	42184424.81	0	NA	3	4	1	Single match found	DDA for preferred ion	[M+H]+1	35026004.25	30048921.57	10.22124228	16.38709393	1.166	0.22	0.04520006	0.429894801	8.4	6	NA	NA	NA	NA	NA	NA	NA	NA	NA	NA	NA	NA	NA	NA	NA	NA	pos	8	8	8	8.4
Morph	C10 H16 N2 O4	No results	No results	No results	Full match	1.78	228.11141	229.11869	3.155	3430978.038	0	NA	3	5	2	Multiple matches found	DDA for preferred ion	[M+H]+1	2360451.46	1873109.089	30.40533365	23.5552009	1.26	0.33	0.045695373	0.433711977	3.3	3	NA	NA	NA	NA	NA	NA	NA	NA	NA	NA	NA	NA	NA	NA	NA	NA	pos	0.9	1.6	2.4	1.3
2,4-Dodecadienamide, N-(2-methylpropyl)-, (2E,4E)-	C16 H29 N O	Full match	No results	No results	Full match	2.2	251.22547	252.23272	8.403	63597558.53	0	NA	3	4	2	Single match found	DDA for preferred ion	[M+H]+1	25302015.46	34881423.08	33.87442659	41.68717804	0.725	-0.46	0.046672599	0.435074442	4.6	2.6	NA	NA	NA	NA	NA	NA	NA	NA	NA	NA	NA	NA	NA	NA	NA	NA	pos	4.6	4.6	3.5	2.3
Cerulenin	C12 H17 N O3	Full match	No results	No results	Full match	3.12	223.12154	224.12881	5.494	25750813.14	0	NA	3	3	1	Multiple matches found	DDA for preferred ion	[M+H]+1	7631952.009	15630119	50.70166152	42.99495674	0.488	-1.03	0.046814294	0.435074442	6.1	5.8	NA	NA	NA	NA	NA	NA	NA	NA	NA	NA	NA	NA	NA	NA	NA	NA	pos	5.2	6.1	4	2.1
5,6-Epoxy-8,11,14-eicosatrienoic acid	C20 H32 O3	Full match	No results	No results	Full match	-1.7	320.2346	321.2418	8.992	12365557.04	0	NA	3	12	4	Multiple matches found	DDA for preferred ion	[M+H]+1	10010423.45	13028419.81	20.34725538	12.53736407	0.768	-0.38	0.047019789	0.43593541	4.4	1.2	NA	NA	NA	NA	NA	NA	NA	NA	NA	NA	NA	NA	NA	NA	NA	NA	pos	2.4	2.2	1.6	1.5
1,2-Diethylbenzene	C10 H14	Full match	No results	Partial match	Full match	2.39	134.10987	135.11715	6.469	473028054.7	0	NA	3	6	3	Multiple matches found	DDA for preferred ion	[M+H]+1	415956445.4	320615751.3	20.31204789	14.04143527	1.297	0.38	0.047368833	0.438044654	7.5	5.8	NA	NA	NA	NA	NA	NA	NA	NA	NA	NA	NA	NA	NA	NA	NA	NA	pos	6.5	7.2	6.5	5.3
cis-4-Hydroxy-D-proline	C5 H9 N O3	Full match	Full match	Partial match	Full match	1.95	131.0585	132.06578	1.294	380561326.6	1	75.6	3	3	1	Multiple matches found	DDA for preferred ion	[M+H]+1	270781765.6	321027129.2	7.953958236	15.36530541	0.843	-0.25	0.047686052	0.439194654	8.4	5.5	NA	NA	NA	NA	NA	NA	NA	NA	NA	NA	NA	NA	NA	NA	NA	NA	pos	8.4	6.5	7.2	8.4
trans-trans-Muconic acid	C6 H6 O4	Full match	No results	Not the top hit	Full match	3.02	142.02704	143.03431	2.028	157960996.7	0	NA	3	29	10	Multiple matches found	DDA for preferred ion	[M+H]+1	54047380.24	40258957.72	69.53631296	23.99288773	1.342	0.42	0.048495469	0.443856506	3.6	2.6	NA	NA	NA	NA	NA	NA	NA	NA	NA	NA	NA	NA	NA	NA	NA	NA	pos	1.8	2.2	1.8	2.8
2-Propenoic acid, 2-methyl-, 7-oxabicyclo[4.1.0]hept-3-ylmethyl ester	C11 H16 O3	Full match	No results	No results	Full match	3.21	196.11057	197.11785	6.238	40044260.79	0	NA	3	7	3	Multiple matches found	No MS2	[M+H]+1	29622862.84	22553357.96	23.36625077	20.14802116	1.313	0.39	0.048560348	0.443856506	7	4.1	NA	NA	NA	NA	NA	NA	NA	NA	NA	NA	NA	NA	NA	NA	NA	NA	pos	3.6	4	3.4	4.7
2-Octenal	C8 H14 O	Full match	No results	No results	Full match	3.02	126.10485	127.11212	5.628	205661816.5	0	NA	3	4	2	Single match found	No MS2	[M+H]+1	200320967.7	177070388.5	6.747529274	9.80962515	1.131	0.18	0.049263125	0.446353769	8.4	5.8	NA	NA	NA	NA	NA	NA	NA	NA	NA	NA	NA	NA	NA	NA	NA	NA	pos	6.1	8	7.6	8
Biocytin	C16 H28 N4 O4 S	Full match	Full match	No results	No results	2.31	372.18398	373.19126	5.067	6085176.413	1	76.4	3	8	3	No matches found	DDA for preferred ion	[M+H]+1	5308054.88	4687124.141	7.270286996	13.77606497	1.132	0.18	0.050426343	0.450839462	8.1	5.5	NA	NA	NA	NA	NA	NA	NA	NA	NA	NA	NA	NA	NA	NA	NA	NA	pos	7.7	7.7	8.1	7.3
(1S,4Ar,5R,8S,8aS)-2,5-dimethyl-8-propan-2-yl-4,4a,6,7,8,8a-hexahydro-1H-naphthalene-1,5-diol	C15 H26 O2	Full match	No results	No results	Full match	2.17	238.1938	239.20108	6.897	12432197	0	NA	3	2	1	Multiple matches found	DDA for preferred ion	[M+H]+1	10059719.87	11902717.45	9.526267186	12.64850336	0.845	-0.24	0.051066171	0.451714628	6.6	4.2	NA	NA	NA	NA	NA	NA	NA	NA	NA	NA	NA	NA	NA	NA	NA	NA	pos	4.5	4.1	5.3	4.9
Isotretinoin	C20 H28 O2	Full match	Full match	Partial match	Full match	1.03	300.20924	301.21652	6.495	47100316.85	1	59.8	3	7	3	Multiple matches found	DDA for preferred ion	[M+H]+1	31452310.44	27976892.02	18.56916577	12.06012133	1.124	0.17	0.052081773	0.453817838	8	6.4	NA	NA	NA	NA	NA	NA	NA	NA	NA	NA	NA	NA	NA	NA	NA	NA	pos	6.4	7.1	7.5	7.5
Traumatic acid	C12 H20 O4	Full match	No results	No results	Full match	1.65	228.13654	229.1438	5.585	18003233.52	0	NA	3	6	2	Multiple matches found	DDA for preferred ion	[M+H]+1	9790933.356	7593694.614	40.19968078	34.75627059	1.289	0.37	0.052574608	0.453817838	4.8	3.1	NA	NA	NA	NA	NA	NA	NA	NA	NA	NA	NA	NA	NA	NA	NA	NA	pos	1.2	4.8	2.3	1.6
4-Hydroxyproline	C5 H9 N O3	Full match	No results	Partial match	Full match	3.07	131.05865	132.06597	2.66	25066170.43	0	NA	3	6	2	Multiple matches found	DDA for other ion	[M+H]+1	23103270.76	18300700.46	19.2099688	17.11718815	1.262	0.34	0.052803371	0.453817838	7.3	4.6	NA	NA	NA	NA	NA	NA	NA	NA	NA	NA	NA	NA	NA	NA	NA	NA	pos	6.5	5.8	7.3	6
Thr-Leu	C10 H20 N2 O4	Full match	No results	No results	Full match	3	232.143	233.15027	5.172	62845980.88	0	NA	3	1	0	Single match found	DDA for preferred ion	[M+H]+1	29436487.37	22665650.11	53.025025	20.43701771	1.299	0.38	0.053010447	0.453817838	6.4	6	NA	NA	NA	NA	NA	NA	NA	NA	NA	NA	NA	NA	NA	NA	NA	NA	pos	5.6	6.1	5.6	5.6
9-Oxo-nonanoate	C9 H16 O3	Full match	No results	Full match	No results	2.44	172.11036	195.09959	5.751	11700245268	0	NA	3	2	1	No matches found	DDA for preferred ion	[M+Na]+1	12491095205	11201897749	3.406218476	9.011453222	1.115	0.16	0.053753488	0.453880606	10	7	NA	NA	NA	NA	NA	NA	NA	NA	NA	NA	NA	NA	NA	NA	NA	NA	pos	10	10	8.9	9.2
gamma-Glutamylthreonine	C9 H16 N2 O6	Full match	No results	No results	Full match	1.76	248.10127	249.10855	1.483	97519334.79	0	NA	3	3	1	Multiple matches found	DDA for preferred ion	[M+H]+1	94510466.31	104168116.5	11.47917144	8.046610599	0.907	-0.14	0.054266065	0.45414226	8.4	5.1	NA	NA	NA	NA	NA	NA	NA	NA	NA	NA	NA	NA	NA	NA	NA	NA	pos	6.3	7.5	7.1	6.3
4-Decenoic acid, (4E)-	C10 H18 O2	Full match	No results	No results	Full match	2.08	170.13103	171.13831	7.759	89605595.67	0	NA	3	7	3	Multiple matches found	DDA for preferred ion	[M+H]+1	56300393.32	49634914.95	27.16278186	12.49714933	1.134	0.18	0.054394547	0.45414226	4.6	2.6	NA	NA	NA	NA	NA	NA	NA	NA	NA	NA	NA	NA	NA	NA	NA	NA	pos	3.2	3.8	2.4	NA
epsilon-(Hexanoyl)lysine	C12 H24 N2 O3	Full match	No results	No results	Full match	2.49	244.1793	245.18657	5.441	142717613	0	NA	3	2	1	Multiple matches found	DDA for preferred ion	[M+H]+1	114381609.6	89021954.28	27.39294383	21.41188423	1.285	0.36	0.056000648	0.458943945	7.6	5.8	NA	NA	NA	NA	NA	NA	NA	NA	NA	NA	NA	NA	NA	NA	NA	NA	pos	7.2	7.6	7.2	6.1
Nicotinic acid	C6 H5 N O2	Full match	Full match	Full match	Full match	4.53	123.03259	124.03986	1.875	2807363286	2	94.3	3	3	1	Multiple matches found	DDA for preferred ion	[M+H]+1	2708351302	2241811225	9.230766912	17.37427881	1.208	0.27	0.056080648	0.458943945	9.5	7	NA	NA	NA	NA	NA	NA	NA	NA	NA	NA	NA	NA	NA	NA	NA	NA	pos	8.7	9.1	8.7	9.5
N-lactoyl-Tryptophan	C14 H16 N2 O4	Full match	No results	No results	Full match	3.01	276.11184	277.11911	5.262	6024778.734	0	NA	3	3	1	Multiple matches found	DDA for preferred ion	[M+H]+1	4913440.525	3665215.271	24.1324295	18.20495531	1.341	0.42	0.056244053	0.458943945	6.2	5.2	NA	NA	NA	NA	NA	NA	NA	NA	NA	NA	NA	NA	NA	NA	NA	NA	pos	6.2	2.9	5.8	5.8
Imazamox	C15 H19 N3 O4	Full match	No results	No results	Full match	2.45	305.1383	306.14558	5.063	3728388.913	0	NA	3	4	2	Single match found	DDA for preferred ion	[M+H]+1	4018120.917	3284325.588	9.980511111	29.33138222	1.223	0.29	0.057070654	0.458943945	8.1	5.2	NA	NA	NA	NA	NA	NA	NA	NA	NA	NA	NA	NA	NA	NA	NA	NA	pos	7.3	7.1	7.7	8.1
(Z)-7-[(1R,2R,3R,5S)-2-(1,2-Dihydroxy-3-oxooctyl)-3,5-dihydroxycyclopentyl]hept-5-enoic acid	C20 H34 O7	Full match	No results	No results	Full match	1.38	386.23099	409.22025	6.423	97603812.17	0	NA	3	3	1	Single match found	DDA for other ion	[M+Na]+1	70819236.63	60872482.66	15.16598019	19.55485788	1.163	0.22	0.05724425	0.458943945	7	5.2	NA	NA	NA	NA	NA	NA	NA	NA	NA	NA	NA	NA	NA	NA	NA	NA	pos	6	6.6	7	4.8
6-Deoxyerythronolide B	C21 H38 O6	Full match	No results	Full match	No results	2.39	386.26776	387.27489	7.965	462281148.6	0	NA	3	2	1	No matches found	DDA for preferred ion	[M+H]+1	236675843.9	190131011.3	35.8412274	16.26352277	1.245	0.32	0.058603214	0.458943945	8.5	7	NA	NA	NA	NA	NA	NA	NA	NA	NA	NA	NA	NA	NA	NA	NA	NA	pos	7.5	6.3	7.1	7.5
Biotin sulfoxide	C10 H16 N2 O4 S	Full match	No results	No results	Full match	2.77	260.0838	261.09105	4.803	7256090.69	0	NA	3	1	0	Multiple matches found	DDA for preferred ion	[M+H]+1	5408885.834	6814077.663	15.42687692	19.35235193	0.794	-0.33	0.058900902	0.458943945	6.3	3.6	NA	NA	NA	NA	NA	NA	NA	NA	NA	NA	NA	NA	NA	NA	NA	NA	pos	3.3	2.9	4	6.3
Prostaglandin F2a	C20 H34 O5	Full match	No results	No results	Full match	1.61	354.24119	355.24848	6.494	755521498.7	0	NA	3	6	3	Multiple matches found	DDA for preferred ion	[M+H]+1	526023679.1	476044222	17.27587784	10.28644716	1.105	0.14	0.059129273	0.458943945	9	7	NA	NA	NA	NA	NA	NA	NA	NA	NA	NA	NA	NA	NA	NA	NA	NA	pos	8.5	8.5	8.5	8.1
(2E,4E)-Nonadeca-2,4-dienoic acid	C19 H34 O2	Full match	No results	No results	Full match	2.76	294.25669	295.26384	10.753	10626769.6	0	NA	3	9	3	Multiple matches found	DDA for preferred ion	[M+H]+1	967235.9947	2423770.252	88.34381014	107.7201855	0.399	-1.33	0.059170446	0.458943945	5.5	5.2	NA	NA	NA	NA	NA	NA	NA	NA	NA	NA	NA	NA	NA	NA	NA	NA	pos	4.2	0.4	3	1.1
Hydroxyzileuton	C11 H12 N2 O3 S	Full match	No results	No results	Full match	2.71	252.05755	253.06482	5.041	37667772.78	0	NA	3	5	2	Multiple matches found	DDA for preferred ion	[M+H]+1	22833821.27	12963353.29	40.6196209	64.67759132	1.761	0.82	0.059504799	0.458943945	5.2	5.2	NA	NA	NA	NA	NA	NA	NA	NA	NA	NA	NA	NA	NA	NA	NA	NA	pos	2.3	3.3	3.9	4.8
Protopine	C20 H19 N O5	Full match	Full match	No results	Partial match	2.71	353.12728	354.13455	5.436	631266632.4	1	88.3	3	4	1	Multiple matches found	DDA for preferred ion	[M+H]+1	228496103.4	26975855.26	102.4687206	54.74636238	8.47	3.08	0.05950714	0.458943945	6.6	6.6	NA	NA	NA	NA	NA	NA	NA	NA	NA	NA	NA	NA	NA	NA	NA	NA	pos	5.5	5.8	5.5	5.2
Histidinyl-Leucine	C12 H20 N4 O3	Full match	No results	No results	Full match	2.03	268.15408	269.16136	2.543	3641394.55	0	NA	3	8	4	Multiple matches found	DDA for preferred ion	[M+H]+1	3782651.734	3180201.609	13.8155358	16.922861	1.189	0.25	0.059665733	0.458943945	5.7	4	NA	NA	NA	NA	NA	NA	NA	NA	NA	NA	NA	NA	NA	NA	NA	NA	pos	2.4	4.7	4.1	4.1
L-(-)-Methionine	C5 H11 N O2 S	Full match	Full match	Full match	Full match	3.38	149.05155	150.05883	1.971	4012085540	2	70.2	3	2	1	Multiple matches found	DDA for preferred ion	[M+H]+1	3715305819	4064851348	8.683384643	7.459507587	0.914	-0.13	0.059843283	0.458943945	9.5	6.2	NA	NA	NA	NA	NA	NA	NA	NA	NA	NA	NA	NA	NA	NA	NA	NA	pos	8.7	8.7	8.7	8.7
Coenzyme Q1	C14 H18 O4	No match	Invalid mass	No results	No match	-8.73	250.11833	251.12559	6.124	74841782.95	1	55.6	3	8	3	Single match found	DDA for preferred ion	[M+H]+1	66096516.84	48288678.26	14.48627915	32.38415198	1.369	0.45	0.059892607	0.458943945	7.6	3.7	NA	NA	NA	NA	NA	NA	NA	NA	NA	NA	NA	NA	NA	NA	NA	NA	pos	6.5	7.2	7.6	5
N-(2-Hydroxyethyl)-morpholine N-oxide	C6 H13 N O3	Full match	No results	Partial match	Full match	2.14	147.08986	148.09713	1.764	38567691.87	0	NA	3	1	0	Multiple matches found	No MS2	[M+H]+1	31853969.03	25178011.09	22.01201521	11.63563772	1.265	0.34	0.060885448	0.460151636	6.9	4.5	NA	NA	NA	NA	NA	NA	NA	NA	NA	NA	NA	NA	NA	NA	NA	NA	pos	4.7	4.3	5.9	5.9
Uracil	C4 H4 N2 O2	No results	Invalid mass	No results	No results	5.13	112.02785	113.03513	1.718	623485429.7	1	87.7	3	1	0	No matches found	DDA for preferred ion	[M+H]+1	569403212.9	497309682.8	15.06433472	17.12793394	1.145	0.2	0.061291243	0.461451268	7.3	5.8	NA	NA	NA	NA	NA	NA	NA	NA	NA	NA	NA	NA	NA	NA	NA	NA	pos	7.3	7.3	7.3	7.3
4-Heptanone	C7 H14 O	Full match	No results	No results	Full match	4.53	114.10498	115.11226	6.319	283340076.6	0	NA	3	9	3	Multiple matches found	DDA for preferred ion	[M+H]+1	134250020.4	208876528.3	28.13767379	36.14719171	0.643	-0.64	0.061346782	0.461451268	6.3	5.8	NA	NA	NA	NA	NA	NA	NA	NA	NA	NA	NA	NA	NA	NA	NA	NA	pos	4.6	5.3	4.9	4.9
Dehydroepiandrosterone (DHEA)	C19 H28 O2	Full match	Full match	Not the top hit	Full match	1.47	288.20935	289.21663	7.195	398069429.1	1	70.2	3	5	2	Multiple matches found	DDA for preferred ion	[M+H]+1	321723708.7	283107305	10.92998061	15.08605656	1.136	0.18	0.062507853	0.463290136	9	6.6	NA	NA	NA	NA	NA	NA	NA	NA	NA	NA	NA	NA	NA	NA	NA	NA	pos	8.6	8.6	7.1	9
Oleoyl glycine	C20 H37 N O3	Full match	No results	No results	Full match	1.12	339.27772	362.2671	9.569	2327534.646	0	NA	3	3	1	Single match found	DDA for other ion	[M+Na]+1	1118083.67	1946141.104	57.86980518	36.25868713	0.575	-0.8	0.062559663	0.463290136	5.8	4.9	NA	NA	NA	NA	NA	NA	NA	NA	NA	NA	NA	NA	NA	NA	NA	NA	pos	2.3	4.5	4.2	2.7
Methenolone	C20 H30 O2	Not the top hit	Full match	Partial match	Partial match	1.43	302.22501	303.23229	6.795	24273698.14	1	67.2	3	2	1	Multiple matches found	DDA for preferred ion	[M+H]+1	14270002.72	11598659.21	29.25983468	20.49555348	1.23	0.3	0.063300216	0.464689661	6	3.5	NA	NA	NA	NA	NA	NA	NA	NA	NA	NA	NA	NA	NA	NA	NA	NA	pos	4.5	4.3	6	4.1
N-Acetylserotonin sulfate	C12 H14 N2 O5 S	Full match	No results	Partial match	Not the top hit	3.05	298.06325	299.07052	5.119	53400348.33	0	NA	3	10	5	Multiple matches found	DDA for preferred ion	[M+H]+1	32469854.89	14601594.35	44.46865059	77.54347652	2.224	1.15	0.063749047	0.464689661	6.4	5.2	NA	NA	NA	NA	NA	NA	NA	NA	NA	NA	NA	NA	NA	NA	NA	NA	pos	5.8	5.6	5.2	6.4
8-Hydroxycarteolol	C16 H24 N2 O4	Full match	No results	No results	Not the top hit	2.44	308.17436	309.18164	5.112	3382947.994	0	NA	3	8	3	Multiple matches found	DDA for preferred ion	[M+H]+1	2574576.223	2154867.856	16.11092321	24.71640566	1.195	0.26	0.064363384	0.46583121	6.4	5.3	NA	NA	NA	NA	NA	NA	NA	NA	NA	NA	NA	NA	NA	NA	NA	NA	pos	6.4	6.4	5.7	3.4
3b,17b-Dihydroxyetiocholane	C19 H32 O2	Full match	No results	No results	Full match	2.25	292.24089	315.23016	10.219	829086919.2	0	NA	3	8	3	Multiple matches found	DDA for preferred ion	[M+Na]+1	89649707.16	183565834.5	65.58665448	99.98607102	0.488	-1.03	0.064974782	0.468131564	7	6.2	NA	NA	NA	NA	NA	NA	NA	NA	NA	NA	NA	NA	NA	NA	NA	NA	pos	5.8	7	5.8	5.8
5-S-Cysteinyl-D-dopa	C12 H16 N2 O6 S	Full match	No results	No results	Full match	1.96	316.07352	317.0808	2.037	183809931.8	0	NA	3	0	0	Single match found	DDA for preferred ion	[M+H]+1	74555759.64	32114745.2	52.32379709	112.0503147	2.322	1.22	0.065361982	0.469855541	7	7	NA	NA	NA	NA	NA	NA	NA	NA	NA	NA	NA	NA	NA	NA	NA	NA	pos	6.4	7	6.7	5.8
Bulbocapnine	C19 H19 N O4	Full match	No results	No results	Full match	3.5	325.13255	326.13982	5.319	30133023.71	0	NA	3	1	0	Single match found	DDA for preferred ion	[M+H]+1	11457500.25	2007628.144	98.74598867	61.61905136	5.707	2.51	0.066016273	0.4727872	5.8	5.8	NA	NA	NA	NA	NA	NA	NA	NA	NA	NA	NA	NA	NA	NA	NA	NA	pos	5.6	5.6	5.2	4.5
Cyanidin	C15 H10 O6	Full match	Full match	Partial match	Partial match	1.04	286.04804	287.05531	6.004	151847705	1	55.8	3	4	2	Multiple matches found	DDA for preferred ion	[M+H]+1	52595246.32	5792649.118	101.1001342	169.7124813	9.08	3.18	0.066299613	0.473045487	6.2	3.7	NA	NA	NA	NA	NA	NA	NA	NA	NA	NA	NA	NA	NA	NA	NA	NA	pos	6.2	3.6	1.6	2
2,4,6-Tri-tert-butylphenol	C18 H30 O	Full match	No results	No results	Full match	2.16	262.23023	263.23751	10.75	5801175.082	0	NA	3	23	8	Multiple matches found	DDA for preferred ion	[M+H]+1	1262997.451	2035806.13	51.54796958	76.86373163	0.62	-0.69	0.066847482	0.473045487	2.9	1.5	NA	NA	NA	NA	NA	NA	NA	NA	NA	NA	NA	NA	NA	NA	NA	NA	pos	NA	NA	NA	NA
(2S,3S,4S)-4-[(6S)-6-Carboxyhepta-2,4-dien-2-yl]-3-(carboxymethyl)pyrrolidine-2-carboxylic acid	C15 H21 N O6	Full match	No results	No results	Full match	2.63	311.13771	312.14497	5.282	14109693.17	0	NA	3	5	2	Single match found	DDA for preferred ion	[M+H]+1	6851690.627	9536549.688	38.2024382	29.2804685	0.718	-0.48	0.067362732	0.473045487	6.8	5.8	NA	NA	NA	NA	NA	NA	NA	NA	NA	NA	NA	NA	NA	NA	NA	NA	pos	3.4	5.9	4.9	6.4
Dicyclomine	C19 H35 N O2	Full match	No results	No results	Full match	2.07	309.26742	310.2747	10.22	22790844.53	0	NA	3	9	3	Single match found	DDA for preferred ion	[M+H]+1	2431547.411	4711314.544	75.06311946	102.8730599	0.516	-0.95	0.068516588	0.474117333	6.4	6.1	NA	NA	NA	NA	NA	NA	NA	NA	NA	NA	NA	NA	NA	NA	NA	NA	pos	5.3	4.9	5.3	5.3
N-Acetylhistamine	C7 H11 N3 O	Full match	Full match	No results	No results	2.2	153.09055	154.09783	1.613	727552325.3	1	97.2	3	1	0	No matches found	DDA for preferred ion	[M+H]+1	602655492.5	474641375.4	14.43866923	25.28469296	1.27	0.34	0.06941625	0.474117333	7.9	5.8	NA	NA	NA	NA	NA	NA	NA	NA	NA	NA	NA	NA	NA	NA	NA	NA	pos	7.9	7.1	7.9	7.9
17-HDoHE	C22 H32 O3	Full match	No results	No results	Full match	-4.55	344.23358	345.24083	8.011	23844431.25	0	NA	3	4	1	Multiple matches found	DDA for preferred ion	[M+H]+1	26812729.42	23072388.35	10.83074749	9.609670002	1.162	0.22	0.06949311	0.474117333	8.5	6	NA	NA	NA	NA	NA	NA	NA	NA	NA	NA	NA	NA	NA	NA	NA	NA	pos	6.9	6.3	6.9	7.2
3-Hydroxytetradecanedioic acid	C14 H26 O5	Full match	No results	No results	Full match	1.43	274.17842	297.16764	6.121	204083799.5	0	NA	3	6	2	Single match found	DDA for preferred ion	[M+Na]+1	121734714.1	90563174.06	31.94097231	11.1313714	1.344	0.43	0.069538954	0.474117333	7.9	5.5	NA	NA	NA	NA	NA	NA	NA	NA	NA	NA	NA	NA	NA	NA	NA	NA	pos	5.2	6.7	7.1	6.7
Cafestol	C20 H28 O3	Full match	Full match	Partial match	Partial match	1.76	316.2044	317.21168	7.197	130857452.2	1	70.2	3	4	1	Multiple matches found	DDA for preferred ion	[M+H]+1	104213008.8	93303600.86	11.65305255	14.43192502	1.117	0.16	0.070094971	0.474117333	8.6	6.6	NA	NA	NA	NA	NA	NA	NA	NA	NA	NA	NA	NA	NA	NA	NA	NA	pos	8.6	7.9	7.1	8.6
gamma-Glutamyl-2-aminobutyric acid	C9 H16 N2 O5	Full match	No results	Partial match	Full match	-1.28	232.10562	233.1129	6.627	638951032.3	0	NA	3	7	3	Multiple matches found	DDA for preferred ion	[M+H]+1	582771411	659634017.6	9.017442536	5.419840844	0.883	-0.18	0.070316205	0.474117333	9.1	6.2	NA	NA	NA	NA	NA	NA	NA	NA	NA	NA	NA	NA	NA	NA	NA	NA	pos	9.1	8.7	8.7	9.1
Butralin	C14 H21 N3 O4	Full match	No results	No results	Full match	2.97	295.15408	296.16136	5.511	12338359	0	NA	3	6	2	Single match found	DDA for preferred ion	[M+H]+1	5685584.074	9991287.913	20.68824681	37.05785348	0.569	-0.81	0.070442536	0.474117333	6.2	5.2	NA	NA	NA	NA	NA	NA	NA	NA	NA	NA	NA	NA	NA	NA	NA	NA	pos	4.3	5.8	6.2	6.2
3-Gonal	C18 H28 O	Full match	No results	No results	Full match	2.19	260.21459	261.22186	9.403	4380103.687	0	NA	3	16	6	Multiple matches found	DDA for preferred ion	[M+H]+1	1886140.545	2626520.034	29.32948223	50.07018597	0.718	-0.48	0.070463508	0.474117333	4.5	4.5	NA	NA	NA	NA	NA	NA	NA	NA	NA	NA	NA	NA	NA	NA	NA	NA	pos	3.3	2.1	1.8	2.1
2-(4-(Methylamino)phenyl)benzo[d]thiazol-6-ol	C14 H12 N2 O S	Full match	No results	No results	Full match	-0.53	256.0669	257.07417	6.781	9611768.561	0	NA	3	19	9	Single match found	DDA for preferred ion	[M+H]+1	9048068.433	7840328.128	17.55581492	3.623480006	1.154	0.21	0.071382099	0.475776825	8.6	5.8	NA	NA	NA	NA	NA	NA	NA	NA	NA	NA	NA	NA	NA	NA	NA	NA	pos	6.5	4	6.9	6.7
1,2-Dioctanoylglycerol	C19 H36 O5	Full match	No results	No results	Full match	2.07	344.25699	345.26414	7.52	161461767.7	0	NA	3	1	0	Multiple matches found	DDA for preferred ion	[M+H]+1	119912393.9	75905659.85	31.00714307	22.40485562	1.58	0.66	0.07183336	0.47597063	7.2	5.6	NA	NA	NA	NA	NA	NA	NA	NA	NA	NA	NA	NA	NA	NA	NA	NA	pos	4.8	6.7	5.2	4.1
NAPQI	C8 H7 N O2	Full match	No results	Partial match	Full match	3.42	149.04819	150.05546	3.701	10315179.26	0	NA	3	6	3	Multiple matches found	No MS2	[M+H]+1	10606024.52	9688594.864	10.42284202	12.92210635	1.095	0.13	0.072167817	0.476208048	7.6	4.6	NA	NA	NA	NA	NA	NA	NA	NA	NA	NA	NA	NA	NA	NA	NA	NA	pos	6.6	7.6	7.4	7
2-Octenoylcarnitine	C15 H27 N O4	Full match	No results	No results	Not the top hit	2.74	285.19479	286.20209	5.329	13989793.99	0	NA	3	9	4	Multiple matches found	DDA for preferred ion	[M+H]+1	10772240.57	6896313.598	14.91034588	44.5169372	1.562	0.64	0.073258124	0.479310346	7.4	5.2	NA	NA	NA	NA	NA	NA	NA	NA	NA	NA	NA	NA	NA	NA	NA	NA	pos	7.2	4.7	7.4	5.7
5beta-Cholanic acid	C24 H40 O2	Full match	No results	No results	Full match	2.13	360.3036	361.31087	8.848	1994305.505	0	NA	3	11	5	Single match found	No MS2	[M+H]+1	538566.5298	894127.6679	49.86049554	61.80891382	0.602	-0.73	0.073439482	0.479310346	4.2	3.8	NA	NA	NA	NA	NA	NA	NA	NA	NA	NA	NA	NA	NA	NA	NA	NA	pos	0	1.5	2.3	1.5
Leucylphenylalanine	C15 H22 N2 O3	Full match	No results	No results	Full match	3.07	278.1639	279.17117	5.508	73636646.28	0	NA	3	2	1	Multiple matches found	DDA for preferred ion	[M+H]+1	50937318.93	42933872.34	31.31712008	23.09700634	1.186	0.25	0.073678634	0.480216058	7	6	NA	NA	NA	NA	NA	NA	NA	NA	NA	NA	NA	NA	NA	NA	NA	NA	pos	4.6	5.7	6.1	6.1
13-HDoHE	C22 H34 O	Full match	No results	No results	Full match	2.44	314.26173	315.26901	8.11	2924851.615	0	NA	3	9	3	Single match found	DDA for preferred ion	[M+H]+1	1907909.143	2793272.909	36.70115251	20.54522971	0.683	-0.55	0.074594627	0.484207188	5.2	3.4	NA	NA	NA	NA	NA	NA	NA	NA	NA	NA	NA	NA	NA	NA	NA	NA	pos	NA	3.2	3.5	2.4
Fumitremorgin B	C27 H33 N3 O5	Full match	No results	Full match	No match	2.04	479.243	502.23221	5.603	212887168	0	NA	3	4	1	Single match found	DDA for preferred ion	[M+Na]+1	128357613.5	3579619.15	91.75594507	186.3572346	35.858	5.16	0.075833282	0.486715811	6.6	6.2	NA	NA	NA	NA	NA	NA	NA	NA	NA	NA	NA	NA	NA	NA	NA	NA	pos	5.5	NA	5.1	5.6
urapidil	C20 H29 N5 O3	No results	No results	No results	Full match	-2.37	387.22612	410.21536	6.134	396404074.3	0	NA	3	9	4	Single match found	DDA for preferred ion	[M+Na]+1	106552079.3	85966709.97	75.8119975	21.10106375	1.239	0.31	0.07587844	0.486715811	7.2	6.2	NA	NA	NA	NA	NA	NA	NA	NA	NA	NA	NA	NA	NA	NA	NA	NA	pos	5.1	6.6	4.7	3.9
Kelatorphan	C14 H18 N2 O5	Full match	No results	No results	Full match	3.1	294.12248	295.12975	5.269	6630043.226	0	NA	3	4	2	Multiple matches found	DDA for preferred ion	[M+H]+1	5562652.562	4130530.685	21.91333433	21.319216	1.347	0.43	0.075896738	0.486715811	5.8	4.8	NA	NA	NA	NA	NA	NA	NA	NA	NA	NA	NA	NA	NA	NA	NA	NA	pos	5.8	5.8	5.8	3.5
AB-Chminaca	C20 H28 N4 O2	Full match	No results	No results	Full match	-2.79	356.22023	379.20943	7.137	58788040.53	0	NA	3	4	2	Multiple matches found	DDA for preferred ion	[M+Na]+1	44643405.32	30372099.91	24.97691508	19.98359723	1.47	0.56	0.076616816	0.489365618	7.5	5.6	NA	NA	NA	NA	NA	NA	NA	NA	NA	NA	NA	NA	NA	NA	NA	NA	pos	6.6	5.5	6.6	5.1
Tiglylcarnitine	C12 H21 N O4	Full match	No results	No results	Full match	2.02	243.14755	244.15477	5.583	12442558.17	0	NA	3	5	2	Multiple matches found	DDA for preferred ion	[M+H]+1	8372815.261	6976783.158	33.82074305	27.15372831	1.2	0.26	0.077439111	0.490001466	6.5	5.2	NA	NA	NA	NA	NA	NA	NA	NA	NA	NA	NA	NA	NA	NA	NA	NA	pos	5.7	5.7	4.1	3.8
(2s)-7-Amino-2-{[(R)-Hydroxy{(1r)-2-Methyl-1-[(3-Phenylpropanoyl)amino]propyl}phosphoryl]methyl}heptanoic Acid	C21 H35 N2 O5 P	Full match	No results	No results	Not the top hit	3.28	426.22976	427.23703	7.763	25531267.6	0	NA	3	12	5	Multiple matches found	DDA for preferred ion	[M+H]+1	21966237.52	24334234.72	8.157130179	9.995051998	0.903	-0.15	0.077798887	0.490001466	8.3	5.4	NA	NA	NA	NA	NA	NA	NA	NA	NA	NA	NA	NA	NA	NA	NA	NA	pos	8.3	6	8.1	7.1
1,2-Dioctanoylglycerol	C19 H36 O5	Full match	No results	No results	Full match	4.16	344.25771	367.24706	7.193	117558159	0	NA	3	2	1	Multiple matches found	DDA for preferred ion	[M+Na]+1	112570155.6	99188157.8	12.29414296	19.26167843	1.135	0.18	0.077877867	0.490001466	8.6	6.2	NA	NA	NA	NA	NA	NA	NA	NA	NA	NA	NA	NA	NA	NA	NA	NA	pos	8.6	8.2	7.1	8.2
Triethylene glycol dimethacrylate	C14 H22 O6	Full match	No results	No results	Full match	1.04	286.14194	309.13116	6.141	35062206.49	0	NA	3	3	1	Single match found	DDA for other ion	[M+Na]+1	31195735.07	34951766.37	13.91837101	10.75011246	0.893	-0.16	0.078483117	0.492088116	8.4	5.6	NA	NA	NA	NA	NA	NA	NA	NA	NA	NA	NA	NA	NA	NA	NA	NA	pos	8.4	6.1	5.5	7.2
Agmatine	C5 H14 N4	Full match	No results	Full match	Full match	2.85	130.12222	131.12949	1.158	42190412.57	0	NA	3	5	2	Multiple matches found	No MS2	[M+H]+1	26740961.17	15693005.78	29.03855087	52.82314537	1.704	0.77	0.079151688	0.492324159	7.4	6.4	NA	NA	NA	NA	NA	NA	NA	NA	NA	NA	NA	NA	NA	NA	NA	NA	pos	6.8	5.9	5.9	7.4
5-Androstenetriol	C19 H30 O3	Full match	No results	No results	Full match	1.5	306.21996	307.22723	7.197	788370275.8	0	NA	3	4	2	Multiple matches found	DDA for preferred ion	[M+H]+1	642798116.6	576198275.9	10.2843732	15.03548513	1.116	0.16	0.079295899	0.492324159	8.6	6.6	NA	NA	NA	NA	NA	NA	NA	NA	NA	NA	NA	NA	NA	NA	NA	NA	pos	7.9	7.9	7.9	7.9
gamma-Glutamylisoleucine	C11 H20 N2 O5	Full match	No results	No results	Full match	2.61	260.1379	261.14518	3.685	33589333.89	0	NA	3	1	0	Multiple matches found	DDA for preferred ion	[M+H]+1	22588814.9	18425829.03	28.14072504	28.54330943	1.226	0.29	0.079424091	0.492324159	7.1	5.4	NA	NA	NA	NA	NA	NA	NA	NA	NA	NA	NA	NA	NA	NA	NA	NA	pos	6	6.8	6.4	6.4
(+/-)-CP 47,497-C7-Hydroxy metabolite	C21 H34 O3	Full match	Full match	No results	Partial match	-3.52	334.24962	335.2569	8.872	65057271.37	1	64.6	3	11	4	Multiple matches found	DDA for preferred ion	[M+H]+1	41709868.92	25194753.76	39.51011217	43.59261861	1.655	0.73	0.079598841	0.492324159	5.7	5.7	NA	NA	NA	NA	NA	NA	NA	NA	NA	NA	NA	NA	NA	NA	NA	NA	pos	1.6	NA	1.6	NA
Dimethyl (3,3-diethylbutyl)malonate	C13 H24 O4	Full match	No results	No results	Full match	1.78	244.16789	267.15711	6.911	316331712.7	0	NA	3	0	0	Single match found	DDA for preferred ion	[M+Na]+1	247020707.6	211124952.9	26.10379579	16.03786128	1.17	0.23	0.080017698	0.492324159	8.1	6.6	NA	NA	NA	NA	NA	NA	NA	NA	NA	NA	NA	NA	NA	NA	NA	NA	pos	7.6	6.8	6.8	7.6
Buflomedil	C17 H25 N O4	Full match	No results	No results	Full match	2.4	307.17909	308.18637	5.448	98519273.72	0	NA	3	2	1	Multiple matches found	DDA for preferred ion	[M+H]+1	107769213.8	89280141.83	7.625138802	14.29817263	1.207	0.27	0.080624809	0.495133614	9.1	6.2	NA	NA	NA	NA	NA	NA	NA	NA	NA	NA	NA	NA	NA	NA	NA	NA	pos	8.4	8.7	8.7	8.7
3-Gonal	C18 H28 O	Full match	No results	No results	Full match	2.16	260.21458	261.22185	8.77	28303248.13	0	NA	3	8	3	Multiple matches found	DDA for preferred ion	[M+H]+1	11562752.32	13571382.41	24.54477436	41.78610725	0.852	-0.23	0.081166024	0.497180868	4.9	1.6	NA	NA	NA	NA	NA	NA	NA	NA	NA	NA	NA	NA	NA	NA	NA	NA	pos	3	4.9	3	2.6
2-Hydroxyhexadecanoylcarnitine	C25 H47 N O4	Full match	No results	No results	Full match	2.13	425.35141	426.35869	8.145	39486276.07	0	NA	3	1	0	Multiple matches found	DDA for preferred ion	[M+H]+1	15021510.62	28261858.06	57.79559494	43.04789504	0.532	-0.91	0.081359332	0.497727679	6.4	5.8	NA	NA	NA	NA	NA	NA	NA	NA	NA	NA	NA	NA	NA	NA	NA	NA	pos	5.8	5.8	3.1	5.8
Histamine	C5 H9 N3	Invalid mass	Invalid mass	No results	No results	5.01	111.0802	112.08748	1.134	680565616.5	1	97.4	3	2	1	No matches found	DDA for preferred ion	[M+H]+1	682413989.3	743218824.6	18.56453579	9.333899624	0.918	-0.12	0.082431572	0.502055035	8.4	6.2	NA	NA	NA	NA	NA	NA	NA	NA	NA	NA	NA	NA	NA	NA	NA	NA	pos	7.3	7.3	7.7	7.7
Dioxidine	C10 H10 N2 O4	Full match	No results	No results	Full match	2.43	222.0646	223.07187	2.278	192066407.5	0	NA	3	13	4	Single match found	DDA for preferred ion	[M+H]+1	125667024.9	154227885.4	8.511478423	25.5579547	0.815	-0.3	0.082734826	0.502519481	8.7	6.2	NA	NA	NA	NA	NA	NA	NA	NA	NA	NA	NA	NA	NA	NA	NA	NA	pos	8.7	8.4	8.4	8.4
Valproylcarnitine	C15 H29 N O4	No results	No results	No results	Full match	3.1	287.21055	288.21782	5.491	3066467.523	0	NA	3	30	11	Single match found	No MS2	[M+H]+1	3251898.316	2934970.997	8.29661545	18.40233909	1.108	0.15	0.083305418	0.503098878	6.1	3.4	NA	NA	NA	NA	NA	NA	NA	NA	NA	NA	NA	NA	NA	NA	NA	NA	pos	4.4	2.5	3.3	5
Pregnan-20-one	C21 H34 O	Full match	No results	No results	Full match	2.08	302.2616	303.26887	7.9	8547312.245	0	NA	3	9	3	Single match found	DDA for preferred ion	[M+H]+1	5904843.867	7852478.315	38.28447144	15.05251365	0.752	-0.41	0.084193121	0.503098878	7.3	5.2	NA	NA	NA	NA	NA	NA	NA	NA	NA	NA	NA	NA	NA	NA	NA	NA	pos	2.2	4.5	3.8	5.8
Pentamethylchromanol	C14 H20 O2	Full match	No results	No results	Full match	2.9	220.14697	221.15425	6.307	27467871.27	0	NA	3	4	2	Single match found	No MS2	[M+H]+1	22532519.72	20051669.5	14.31491811	12.21070879	1.124	0.17	0.08497155	0.503098878	6.9	5.2	NA	NA	NA	NA	NA	NA	NA	NA	NA	NA	NA	NA	NA	NA	NA	NA	pos	5	6.1	2.9	3.2
10Z-Nonadecenoic acid	C19 H36 O2	Full match	No results	No results	Full match	1.72	296.27204	319.26125	11.371	70230847.61	0	NA	3	13	4	Multiple matches found	DDA for preferred ion	[M+Na]+1	3139632.08	19318959.14	105.001887	110.3826094	0.163	-2.62	0.085614463	0.505237297	5.5	3.9	NA	NA	NA	NA	NA	NA	NA	NA	NA	NA	NA	NA	NA	NA	NA	NA	pos	3.3	1.1	2.5	1.5
Butyrylcarnitine	C11 H21 N O4	Full match	No results	No results	Full match	2.67	231.14768	232.15495	5.037	42723022.05	0	NA	3	1	0	Multiple matches found	DDA for preferred ion	[M+H]+1	6232304.898	4532812.333	122.4484602	53.12526492	1.375	0.46	0.086486227	0.506222643	6.1	4.8	NA	NA	NA	NA	NA	NA	NA	NA	NA	NA	NA	NA	NA	NA	NA	NA	pos	5.5	6.1	5.5	4.8
Gibberellin A4 methyl ester	C20 H26 O5	Full match	No results	Partial match	Full match	1.71	346.17862	347.18589	6.596	142914361	0	NA	3	5	2	Multiple matches found	DDA for preferred ion	[M+H]+1	106389826.5	131134897.9	15.71101148	11.30488199	0.811	-0.3	0.086506574	0.506222643	8.6	6.6	NA	NA	NA	NA	NA	NA	NA	NA	NA	NA	NA	NA	NA	NA	NA	NA	pos	7.7	7.7	8.1	8.1
5beta-Pregnane-3alpha,20alpha-diol	C21 H36 O2	Full match	No results	No results	Full match	2.16	320.27222	343.26146	11.074	28504181.93	0	NA	3	7	3	Single match found	DDA for preferred ion	[M+Na]+1	595455.2072	8007847.818	145.973933	107.9882081	0.074	-3.75	0.086598969	0.506222643	6.7	5.5	NA	NA	NA	NA	NA	NA	NA	NA	NA	NA	NA	NA	NA	NA	NA	NA	pos	4.9	NA	2.3	1.9
Entecavir	C12 H15 N5 O3	Full match	No results	No results	Full match	2.3	277.11813	278.1254	2.646	16145674.34	0	NA	3	3	1	Multiple matches found	DDA for preferred ion	[M+H]+1	9549850.392	13582210.64	36.85409984	21.91696764	0.703	-0.51	0.087081158	0.506222643	7.1	5.4	NA	NA	NA	NA	NA	NA	NA	NA	NA	NA	NA	NA	NA	NA	NA	NA	pos	6.3	4.4	5.1	5.7
4-Methoxycinnamic acid	C10 H10 O3	Full match	No results	No results	Full match	3.39	178.0636	179.07088	6.726	13566889.64	0	NA	3	7	3	Multiple matches found	No MS2	[M+H]+1	9044142.89	11249334.7	14.05293168	19.42835767	0.804	-0.31	0.087785381	0.506222643	6.8	5.4	NA	NA	NA	NA	NA	NA	NA	NA	NA	NA	NA	NA	NA	NA	NA	NA	pos	3.8	6.6	5.1	6.8
(3R-(3alpha,4alpha(2R*,3R*),5beta,6beta))-5-Methoxy-4-(2-methyl-3-(3-methyl-2-butenyl)oxiranyl)-1-oxaspiro(2.5)octan-6-ol carbamate	C17 H27 N O5	Full match	No results	No results	Full match	2.45	325.18972	326.197	5.421	659939403.7	0	NA	3	1	0	Single match found	DDA for preferred ion	[M+H]+1	642338123	539145136.6	8.056904401	15.32126228	1.191	0.25	0.088224899	0.506222643	9.5	6.6	NA	NA	NA	NA	NA	NA	NA	NA	NA	NA	NA	NA	NA	NA	NA	NA	pos	8.4	9.1	8.4	8.7
N-(3-Methylbut-2-EN-1-YL)-9H-purin-6-amine	C10 H13 N5	Full match	No results	No results	Full match	-3.14	203.11646	226.10566	5.539	20798254.43	0	NA	3	2	1	Multiple matches found	No MS2	[M+Na]+1	14641881.37	17713240	24.24195618	17.4290184	0.827	-0.27	0.088396406	0.506222643	7.3	5.8	NA	NA	NA	NA	NA	NA	NA	NA	NA	NA	NA	NA	NA	NA	NA	NA	pos	6.4	6.4	6.4	6.4
1H-Purine-2,6-dione, 7-(2-(ethylamino)ethyl)-3,7-dihydro-1,3-dimethyl-8-(phenylmethyl)-	C18 H23 N5 O2	No results	No results	No results	Full match	-1.01	341.18483	342.19211	5.145	13499918.32	0	NA	3	5	2	Multiple matches found	DDA for preferred ion	[M+H]+1	14325205.36	11678182.54	10.52134334	14.99424292	1.227	0.29	0.08845095	0.506222643	8.2	5.4	NA	NA	NA	NA	NA	NA	NA	NA	NA	NA	NA	NA	NA	NA	NA	NA	pos	7.8	6.6	7	6.6
Dodecylbenzene	C18 H30	Full match	No results	No results	Full match	1.51	246.23512	247.2424	9.756	187835570.8	0	NA	3	6	3	Multiple matches found	DDA for preferred ion	[M+H]+1	50609458.05	94769138.15	62.26424508	69.75159948	0.534	-0.91	0.089045221	0.506222643	7	6.4	NA	NA	NA	NA	NA	NA	NA	NA	NA	NA	NA	NA	NA	NA	NA	NA	pos	5.6	6.1	5.6	4.1
3-Hydroxynorvaline	C5 H11 N O3	Full match	No results	Partial match	Full match	2.05	133.07417	134.08144	1.31	384944432	0	NA	3	3	1	Multiple matches found	DDA for preferred ion	[M+H]+1	277474900.1	318642140.4	5.122099139	15.92406526	0.871	-0.2	0.089476558	0.506222643	8.7	5.5	NA	NA	NA	NA	NA	NA	NA	NA	NA	NA	NA	NA	NA	NA	NA	NA	pos	8.4	8.4	8	8.4
(-)-Camphor	C10 H16 O	Full match	Full match	No results	Partial match	2.62	152.12051	153.12779	7.955	201760495.9	4	61.5	3	9	4	Multiple matches found	DDA for preferred ion	[M+H]+1	139552237.2	112203095.8	23.11428514	10.87262789	1.244	0.31	0.089538186	0.506222643	6.7	2	NA	NA	NA	NA	NA	NA	NA	NA	NA	NA	NA	NA	NA	NA	NA	NA	pos	2.7	2.3	1.9	2.3
L-Valine	C5 H11 N O2	Full match	No results	Not the top hit	Full match	3.72	117.07941	118.08669	1.32	353991735.3	0	NA	3	1	0	Multiple matches found	No MS2	[M+H]+1	210625685.5	130556070.8	47.74696628	48.90190818	1.613	0.69	0.090416585	0.506222643	5.8	5.8	NA	NA	NA	NA	NA	NA	NA	NA	NA	NA	NA	NA	NA	NA	NA	NA	pos	4.7	4.7	5.8	5.8
Octadeca-9,12-dienal	C18 H32 O	Full match	No results	No results	Full match	1.83	264.2458	265.25308	9.753	471269253.1	0	NA	3	4	2	Single match found	DDA for preferred ion	[M+H]+1	129863838.9	240315303.2	61.34369159	68.43322736	0.54	-0.89	0.090658383	0.506222643	6.2	5.8	NA	NA	NA	NA	NA	NA	NA	NA	NA	NA	NA	NA	NA	NA	NA	NA	pos	5.8	5.6	5.8	5.8
2-Hexenoylcarnitine	C13 H23 N O4	Full match	No results	No results	Full match	1.69	257.16314	258.17042	5.636	40829631.65	0	NA	3	1	0	Multiple matches found	DDA for preferred ion	[M+H]+1	42595196.58	38247985.16	8.278203205	20.10689092	1.114	0.16	0.091027609	0.506222643	8.1	5.6	NA	NA	NA	NA	NA	NA	NA	NA	NA	NA	NA	NA	NA	NA	NA	NA	pos	7.8	7.4	8.1	7.8
14,15-DiHETrE	C20 H34 O4	Full match	No results	No results	Full match	2.28	338.24648	339.25376	8.028	52018864.16	0	NA	3	3	1	Multiple matches found	DDA for preferred ion	[M+H]+1	41191930.95	32038213.04	31.05544887	20.40286165	1.286	0.36	0.091175712	0.506222643	5	3.7	NA	NA	NA	NA	NA	NA	NA	NA	NA	NA	NA	NA	NA	NA	NA	NA	pos	4.2	5	3.5	2.7
1,2-Bis(2-(4,5-dihydro-1H-imidazol-2-yl)propan-2-yl)diazene	C12 H22 N6	Full match	No results	No results	Full match	3.03	250.19135	251.19863	7.548	85998193.24	0	NA	3	2	1	Single match found	DDA for preferred ion	[M+H]+1	26836204.64	57522850.09	42.53601464	54.10038833	0.467	-1.1	0.091831167	0.506222643	6.4	6.4	NA	NA	NA	NA	NA	NA	NA	NA	NA	NA	NA	NA	NA	NA	NA	NA	pos	5.4	6.4	3.5	6.4
Oleamide	C18 H35 N O	Full match	Full match	No results	Partial match	2.11	281.27246	304.26167	9.752	14528450977	1	84.5	3	3	1	Multiple matches found	DDA for preferred ion	[M+Na]+1	4895672543	8338914116	58.49615316	59.33941099	0.587	-0.77	0.091988302	0.506222643	7	7	NA	NA	NA	NA	NA	NA	NA	NA	NA	NA	NA	NA	NA	NA	NA	NA	pos	6.2	6.2	6.2	6.2
Suberic acid	C8 H14 O4	Full match	No results	No results	Full match	2.2	174.08959	197.07882	5.667	152116417.1	0	NA	3	2	1	Multiple matches found	DDA for other ion	[M+Na]+1	123064554.5	155061472.3	23.25490866	6.105651893	0.794	-0.33	0.092598683	0.506547002	8.7	6.2	NA	NA	NA	NA	NA	NA	NA	NA	NA	NA	NA	NA	NA	NA	NA	NA	pos	7.2	6.5	6.8	7.2
2-Sec-Butylphenol	C10 H14 O	Full match	No results	Partial match	Full match	2.36	150.10482	151.1121	7.756	245998959.9	0	NA	3	8	3	Multiple matches found	No MS2	[M+H]+1	199847821.8	181134307.7	12.60358355	25.16225799	1.103	0.14	0.093860545	0.507737225	3.7	2	NA	NA	NA	NA	NA	NA	NA	NA	NA	NA	NA	NA	NA	NA	NA	NA	pos	3.3	3.3	3.7	3.3
Tetradecadienyl-l-carnitine	C21 H39 N O3	Full match	No results	No results	Full match	1.64	353.29357	376.28287	9.607	1449611.821	0	NA	3	8	4	Single match found	DDA for preferred ion	[M+Na]+1	599787.4406	1219682.37	65.38708181	48.39820426	0.492	-1.02	0.093925361	0.507737225	4.5	2.3	NA	NA	NA	NA	NA	NA	NA	NA	NA	NA	NA	NA	NA	NA	NA	NA	pos	4.5	2.3	4.5	4.5
Vinylcyclohexene	C8 H12	Full match	No results	No results	Full match	4.97	108.09444	109.10171	5.979	9745643802	0	NA	3	1	0	Multiple matches found	DDA for preferred ion	[M+H]+1	9822230069	9284188836	3.789966369	8.850755282	1.058	0.08	0.094622303	0.507737225	8.9	5.1	NA	NA	NA	NA	NA	NA	NA	NA	NA	NA	NA	NA	NA	NA	NA	NA	pos	7.7	7.3	8.5	8.5
Cyclic ADP-ribose	C15 H21 N5 O13 P2	Full match	Full match	No results	Not the top hit	1.93	541.06215	542.06944	1.451	276181187.1	1	94.3	3	12	5	Multiple matches found	DDA for preferred ion	[M+H]+1	262640372	225876207.5	6.298674434	14.75379122	1.163	0.22	0.095301473	0.507737225	7.6	5.1	NA	NA	NA	NA	NA	NA	NA	NA	NA	NA	NA	NA	NA	NA	NA	NA	pos	7.6	6.8	7.6	7.6
N-(3-Methylbut-2-EN-1-YL)-9H-purin-6-amine	C10 H13 N5	Full match	No results	No results	Not the top hit	-3.7	203.11634	226.1055	5.208	4524533.352	0	NA	3	10	4	Multiple matches found	No MS2	[M+Na]+1	3267358.121	4413361.591	25.17687575	23.18988607	0.74	-0.43	0.095370215	0.507737225	6.2	3.6	NA	NA	NA	NA	NA	NA	NA	NA	NA	NA	NA	NA	NA	NA	NA	NA	pos	4	3.9	4.8	5.9
4-Methylstyrene	C9 H10	Full match	No results	No results	Full match	3.91	118.07871	119.08599	6.347	220734756	0	NA	3	12	4	Multiple matches found	No MS2	[M+H]+1	150581188.3	195472099.6	35.73181033	9.377263145	0.77	-0.38	0.095513207	0.507737225	4.4	1.3	NA	NA	NA	NA	NA	NA	NA	NA	NA	NA	NA	NA	NA	NA	NA	NA	pos	1.4	1.4	1.4	1.8
Meprobamate	C9 H18 N2 O4	Full match	No results	No results	Full match	3.5	218.12742	219.1347	5.123	61946827.71	0	NA	3	3	1	Multiple matches found	DDA for preferred ion	[M+H]+1	42062810.14	30433634.8	37.27029536	16.99453073	1.382	0.47	0.096090445	0.508554888	7.9	5.6	NA	NA	NA	NA	NA	NA	NA	NA	NA	NA	NA	NA	NA	NA	NA	NA	pos	5.7	6.3	6.9	6.1
5-HEPE	C20 H30 O3	Full match	No results	Partial match	Full match	2.65	318.22034	319.22762	7.379	57058792.57	0	NA	3	6	2	Multiple matches found	DDA for preferred ion	[M+H]+1	53095945.91	48344470.24	3.691770053	13.64149218	1.098	0.14	0.096204468	0.508554888	9	6	NA	NA	NA	NA	NA	NA	NA	NA	NA	NA	NA	NA	NA	NA	NA	NA	pos	6.4	9	7.9	6.4
Methyl 4,8-decadienoate	C11 H18 O2	Full match	No results	No results	Full match	1.84	182.13101	183.13829	5.964	1102110572	0	NA	3	2	1	Single match found	DDA for preferred ion	[M+H]+1	1099287130	1196536645	2.583770085	8.017655087	0.919	-0.12	0.096793946	0.508948894	8.9	5.5	NA	NA	NA	NA	NA	NA	NA	NA	NA	NA	NA	NA	NA	NA	NA	NA	pos	8.9	7.7	8.9	8.1
r-limonene	C10 H16 O3	Full match	No results	No results	Full match	2.99	184.11049	185.11777	6.021	112797740.8	0	NA	3	6	2	Single match found	No MS2	[M+H]+1	104902695.5	97148639.6	7.326585511	5.631492567	1.08	0.11	0.097485695	0.51034613	8	5.8	NA	NA	NA	NA	NA	NA	NA	NA	NA	NA	NA	NA	NA	NA	NA	NA	pos	6.1	5.7	8	7.6
Diethyl sulfone	C4 H10 O2 S	No results	No results	No results	Full match	3.74	122.04061	123.04793	1.883	3885741.285	0	NA	3	11	4	Single match found	No MS2	[M+H]+1	1972483.919	3222715.569	54.01471281	10.69991043	0.612	-0.71	0.097811706	0.510841922	6.6	4.9	NA	NA	NA	NA	NA	NA	NA	NA	NA	NA	NA	NA	NA	NA	NA	NA	pos	3.4	1.5	0.4	1.7
Pirsidomine	C17 H22 N4 O3	Full match	No results	No results	Not the top hit	-2.07	330.16851	331.17578	5.436	18146658.7	0	NA	3	3	1	Multiple matches found	No MS2	[M+H]+1	13447567.89	12540218.94	13.41916811	12.80428421	1.072	0.1	0.098441516	0.51345179	7.4	4.2	NA	NA	NA	NA	NA	NA	NA	NA	NA	NA	NA	NA	NA	NA	NA	NA	pos	5.5	6.6	7	4.4
6-Keto-prostaglandin F1a	C20 H34 O6	Full match	No results	No results	Not the top hit	2.05	370.2363	371.24359	7.199	4153564184	0	NA	3	3	1	Multiple matches found	DDA for preferred ion	[M+H]+1	3265278073	2912487082	12.38007468	16.36740559	1.121	0.16	0.100248359	0.515837369	9	6.2	NA	NA	NA	NA	NA	NA	NA	NA	NA	NA	NA	NA	NA	NA	NA	NA	pos	9	8.2	8.2	8.2
Eucalyptol	C10 H18 O	Full match	No results	Partial match	Full match	1.32	154.13597	155.14324	5.951	142929555.4	0	NA	3	2	1	Multiple matches found	No MS2	[M+H]+1	122172722.5	132242473.5	6.981649463	8.425570073	0.924	-0.11	0.100565479	0.515837369	7.6	4.7	NA	NA	NA	NA	NA	NA	NA	NA	NA	NA	NA	NA	NA	NA	NA	NA	pos	5.7	5.3	7.6	6.8
6,15-Diketo,13,14-dihydro-PGF1a	C20 H32 O6	Full match	No results	No results	Full match	1.13	368.2203	369.22758	6.57	182915274.1	0	NA	2	22	9	Multiple matches found	DDA for preferred ion	[M+H]+1	56934142.41	21697418.56	99.84646232	64.28696305	2.624	1.39	0.100701707	0.515837369	5	3	NA	NA	NA	NA	NA	NA	NA	NA	NA	NA	NA	NA	NA	NA	NA	NA	pos	NA	2.4	NA	2
Eplerenone	C24 H30 O6	Full match	No results	No results	Full match	2.11	414.20511	437.19438	6.69	2812851689	0	NA	3	3	1	Single match found	DDA for preferred ion	[M+Na]+1	1206248732	1437209565	15.98165506	37.30208187	0.839	-0.25	0.101353561	0.515837369	8.5	6.2	NA	NA	NA	NA	NA	NA	NA	NA	NA	NA	NA	NA	NA	NA	NA	NA	pos	8.5	7.3	7.7	7.7
6-Nitrotryptophan	C11 H11 N3 O4	Full match	No results	No results	Full match	2.41	249.07556	250.08283	3.682	16731440.87	0	NA	3	1	0	Multiple matches found	DDA for preferred ion	[M+H]+1	12279702.9	12877386.48	9.77984482	16.07806623	0.954	-0.07	0.101914761	0.515837369	9	5.4	NA	NA	NA	NA	NA	NA	NA	NA	NA	NA	NA	NA	NA	NA	NA	NA	pos	7.9	7.9	7.9	8.7
Azepexole	C9 H15 N3 O	Full match	No results	No results	Full match	2.84	181.12203	182.1293	4.62	31170675.12	0	NA	3	17	8	Single match found	No MS2	[M+H]+1	8548278.188	5008014.764	81.0626495	41.49340309	1.707	0.77	0.102055376	0.515837369	3.7	3.5	NA	NA	NA	NA	NA	NA	NA	NA	NA	NA	NA	NA	NA	NA	NA	NA	pos	1.4	3.7	1.4	2
Embelin	C17 H26 O4	Full match	No results	No results	Full match	0.52	294.18326	317.1726	6.142	23283514.51	0	NA	3	15	5	Multiple matches found	DDA for preferred ion	[M+Na]+1	9733932.3	16891013.31	27.14761231	38.14471887	0.576	-0.8	0.102241865	0.515837369	6.2	5.4	NA	NA	NA	NA	NA	NA	NA	NA	NA	NA	NA	NA	NA	NA	NA	NA	pos	2	6	6.2	3.1
4-Methoxycinnamic acid	C10 H10 O3	Full match	No results	No results	Full match	2.51	178.06344	179.07072	6.428	25365222.5	0	NA	3	4	1	Multiple matches found	No MS2	[M+H]+1	15938273.83	20231772.12	27.61870613	17.88996838	0.788	-0.34	0.102799387	0.517131723	6.9	4.2	NA	NA	NA	NA	NA	NA	NA	NA	NA	NA	NA	NA	NA	NA	NA	NA	pos	3	3.6	4.5	4.5
(1E,3E)-4-Hydroxybuta-1,3-diene-1,2,4-tricarboxylate	C7 H6 O7	Full match	No results	Full match	No results	-3.23	202.0107	203.01798	2.569	28699884.27	0	NA	3	3	1	No matches found	DDA for preferred ion	[M+H]+1	26011410.79	28236882.23	13.56784965	9.483723488	0.921	-0.12	0.104103963	0.5188259	3.6	1.1	NA	NA	NA	NA	NA	NA	NA	NA	NA	NA	NA	NA	NA	NA	NA	NA	pos	2.7	3.1	2.7	NA
N-Mononitrosopiperazine	C5 H10 N2 O	No results	No results	No results	Full match	4.48	114.07982	115.0871	1.162	12352615.58	0	NA	3	6	3	Multiple matches found	DDA for preferred ion	[M+H]+1	12535692.48	10926611.23	16.19481966	5.080548048	1.147	0.2	0.105154334	0.522185617	8.3	5	NA	NA	NA	NA	NA	NA	NA	NA	NA	NA	NA	NA	NA	NA	NA	NA	pos	5	6.9	7.3	5.4
(2E)-2-Heptenal	C7 H12 O	Full match	No results	No results	Full match	4.27	112.08929	113.09657	5.746	190135976.3	0	NA	3	3	1	Single match found	No MS2	[M+H]+1	177773553.1	165407656.9	4.145363425	9.899128966	1.075	0.1	0.105184112	0.522185617	9.2	6.6	NA	NA	NA	NA	NA	NA	NA	NA	NA	NA	NA	NA	NA	NA	NA	NA	pos	7.7	8.9	8.5	9.2
4-Methoxycinnamic acid	C10 H10 O3	Full match	No results	No results	Full match	2.6	178.06346	179.07073	6.592	19592544.45	0	NA	3	3	1	Multiple matches found	No MS2	[M+H]+1	15073665.88	17741845.01	16.46225483	15.90444601	0.85	-0.24	0.105491502	0.522975488	6.5	3.1	NA	NA	NA	NA	NA	NA	NA	NA	NA	NA	NA	NA	NA	NA	NA	NA	pos	4.6	6.5	6.5	5.4
Glucocorticoid receptor agonist	C20 H20 F4 N2 O2	No results	No results	No results	Full match	-4.64	396.14425	397.15153	5.754	6281165.446	0	NA	3	18	9	Single match found	DDA for preferred ion	[M+H]+1	6478709.562	5712708.688	7.218867823	19.98339705	1.134	0.18	0.107336513	0.523886311	7.3	4.8	NA	NA	NA	NA	NA	NA	NA	NA	NA	NA	NA	NA	NA	NA	NA	NA	pos	5.4	NA	7.3	4.3
6-Deoxyerythronolide B	C21 H38 O6	Full match	No results	Full match	No results	1.26	386.26733	387.2746	7.376	124569792.3	0	NA	3	5	2	No matches found	DDA for preferred ion	[M+H]+1	117178079.6	110641222.8	6.371721467	12.05688004	1.059	0.08	0.109577491	0.526863169	9.1	6.2	NA	NA	NA	NA	NA	NA	NA	NA	NA	NA	NA	NA	NA	NA	NA	NA	pos	9.1	7.2	8.7	9.1
Proterguride	C22 H32 N4 O	Full match	No results	No results	Full match	-1.3	368.25713	391.24635	7.833	51503435.78	0	NA	3	6	3	Multiple matches found	DDA for preferred ion	[M+Na]+1	36838292.27	32294207.51	18.12848307	26.59001304	1.141	0.19	0.109784728	0.526863169	7.5	5	NA	NA	NA	NA	NA	NA	NA	NA	NA	NA	NA	NA	NA	NA	NA	NA	pos	6.4	6.4	6	7.5
Dodecanedioic acid	C12 H22 O4	Full match	No results	No results	Full match	1.81	230.15223	231.1595	7.012	47257758.48	0	NA	3	10	4	Multiple matches found	DDA for preferred ion	[M+H]+1	40165263.3	32289541.97	13.9787547	20.37736111	1.244	0.31	0.109893593	0.526863169	7.2	5.2	NA	NA	NA	NA	NA	NA	NA	NA	NA	NA	NA	NA	NA	NA	NA	NA	pos	5	6.5	7.2	3.8
Adenosine 3'5'-cyclic monophosphate	C10 H12 N5 O6 P	Not the top hit	Full match	No results	Full match	1.75	329.05309	330.06037	2.067	4955075.506	1	87.1	3	13	6	Multiple matches found	DDA for preferred ion	[M+H]+1	4316867.729	3173535.548	15.76913147	43.75805372	1.36	0.44	0.110646755	0.527166299	6.3	4.8	NA	NA	NA	NA	NA	NA	NA	NA	NA	NA	NA	NA	NA	NA	NA	NA	pos	4	6.3	4	4.4
L-Cystine	C6 H12 N2 O4 S2	No match	Full match	No results	Full match	1.37	240.02418	241.03143	1.238	27840535.04	1	77.8	3	15	6	Multiple matches found	DDA for preferred ion	[M+H]+1	21453810.13	15504175.23	34.05806068	22.53960268	1.384	0.47	0.111267384	0.527166299	6.8	2.6	NA	NA	NA	NA	NA	NA	NA	NA	NA	NA	NA	NA	NA	NA	NA	NA	pos	3.6	4.7	3.1	3.5
Bicarbonate phosphorus	C3 H3 O9 P	Full match	No results	No results	Full match	-0.53	213.95136	214.95863	0.531	4807506.262	0	NA	3	15	6	Single match found	No MS2	[M+H]+1	3390122.564	3082996.966	30.36893418	11.46134617	1.1	0.14	0.111589733	0.527166299	7.3	5.2	NA	NA	NA	NA	NA	NA	NA	NA	NA	NA	NA	NA	NA	NA	NA	NA	pos	5.4	3.9	3.8	2.4
14,15-DiHETrE	C20 H34 O4	Full match	No results	No results	Full match	1.85	338.24634	339.25361	6.797	276801073.3	0	NA	3	5	2	Multiple matches found	DDA for preferred ion	[M+H]+1	163605044.2	145401689.9	28.69349364	15.83929972	1.125	0.17	0.111725969	0.527166299	8.1	6.6	NA	NA	NA	NA	NA	NA	NA	NA	NA	NA	NA	NA	NA	NA	NA	NA	pos	7.6	6.8	7.6	7.2
Deepoxy-deoxynivalenol	C15 H20 O5	Full match	No results	No results	Full match	1.89	280.1316	281.13888	6.694	22418367.89	0	NA	3	1	0	Multiple matches found	DDA for preferred ion	[M+H]+1	8311492.759	10491026.71	25.81757443	43.80632716	0.792	-0.34	0.112340349	0.528760702	6.5	5.4	NA	NA	NA	NA	NA	NA	NA	NA	NA	NA	NA	NA	NA	NA	NA	NA	pos	4.3	6.4	6.4	6.5
Dihydrodaidzein	C15 H12 O4	Full match	No results	Partial match	Full match	0.86	256.07378	257.08106	6.429	960137778.6	0	NA	3	3	1	Multiple matches found	DDA for preferred ion	[M+H]+1	8909268.785	18784952.93	36.71390647	227.4209109	0.474	-1.08	0.11269828	0.529268758	7	6.6	NA	NA	NA	NA	NA	NA	NA	NA	NA	NA	NA	NA	NA	NA	NA	NA	pos	NA	2.2	3	NA
1,2,3-Trihydroxybenzene	C6 H6 O3	Full match	No results	No results	Full match	2.78	126.03204	127.03932	1.374	383623157.2	0	NA	3	19	7	Multiple matches found	No MS2	[M+H]+1	295650942.3	357563363.9	52.03247394	24.78249615	0.827	-0.27	0.113318883	0.530966819	5.3	2.8	NA	NA	NA	NA	NA	NA	NA	NA	NA	NA	NA	NA	NA	NA	NA	NA	pos	3.6	1.1	5.1	2.8
1-Tert-butyl 4-ethyl 5-oxoazepane-1,4-dicarboxylate	C14 H23 N O5	Full match	No results	No results	Not the top hit	2.92	285.15846	286.16572	5.348	29837920	0	NA	3	3	1	Multiple matches found	DDA for preferred ion	[M+H]+1	15665956.98	9045751.261	23.77730566	77.17494837	1.732	0.79	0.113429785	0.530966819	7	5.8	NA	NA	NA	NA	NA	NA	NA	NA	NA	NA	NA	NA	NA	NA	NA	NA	pos	4.1	7	6.4	6.4
Bardoxolone	C31 H41 N O4	No results	No results	No results	Full match	-2.89	491.30214	492.30942	7.93	40183994.73	0	NA	3	12	4	Single match found	No MS2	[M+H]+1	6859873.382	5548329.013	126.1366196	57.41735889	1.236	0.31	0.113982606	0.531591667	4.8	2.5	NA	NA	NA	NA	NA	NA	NA	NA	NA	NA	NA	NA	NA	NA	NA	NA	pos	4.8	0.2	2.1	2.1
Lagochilin	C20 H36 O5	Full match	Full match	No results	Partial match	1.29	356.25673	357.26397	6.797	225408509.7	1	51.7	3	5	2	Multiple matches found	DDA for preferred ion	[M+H]+1	132203618.3	115877333.2	29.9870971	18.90712959	1.141	0.19	0.114007745	0.531591667	8.1	6.6	NA	NA	NA	NA	NA	NA	NA	NA	NA	NA	NA	NA	NA	NA	NA	NA	pos	7.6	6.8	7.2	7.2
L-(-)-Carvone	C10 H14 O	Full match	Full match	Partial match	Partial match	2.03	150.10477	151.11205	6.815	245795187.5	2	64.1	3	8	3	Multiple matches found	DDA for preferred ion	[M+H]+1	199430091.7	176200243.9	14.87914686	17.08273428	1.132	0.18	0.115315648	0.53353004	7.1	5.1	NA	NA	NA	NA	NA	NA	NA	NA	NA	NA	NA	NA	NA	NA	NA	NA	pos	5.6	7.1	6	6
Descyclopropyl Abacavir	C11 H14 N6 O	Full match	No results	No results	Full match	-3.47	246.12206	247.12933	2.009	21573468.19	0	NA	3	3	1	Single match found	DDA for preferred ion	[M+H]+1	12693291.15	11435004.8	36.01043708	19.70876971	1.11	0.15	0.116626262	0.536113311	6.1	4.6	NA	NA	NA	NA	NA	NA	NA	NA	NA	NA	NA	NA	NA	NA	NA	NA	pos	4.4	5.5	4.4	4.7
Oxoglutaric acid	C5 H6 O5	Full match	No results	Full match	Full match	2.73	146.02192	147.0292	2.028	109968877.5	0	NA	3	4	1	Multiple matches found	DDA for preferred ion	[M+H]+1	75013364.63	99890605.97	23.19973992	20.71954269	0.751	-0.41	0.116661108	0.536113311	6.8	5.8	NA	NA	NA	NA	NA	NA	NA	NA	NA	NA	NA	NA	NA	NA	NA	NA	pos	6.5	6.5	6.2	5.9
Arundic acid	C11 H22 O2	Full match	No results	No results	Full match	1.94	186.16234	209.15156	6.2	2588461440	0	NA	3	2	1	Single match found	DDA for preferred ion	[M+Na]+1	1864627537	2281033523	13.70953892	17.7057796	0.817	-0.29	0.116730008	0.536113311	8.6	7	NA	NA	NA	NA	NA	NA	NA	NA	NA	NA	NA	NA	NA	NA	NA	NA	pos	8.2	8.6	8.2	8.6
5beta-Pregnane-3alpha,20alpha-diol	C21 H36 O2	Full match	No results	No results	Full match	1.58	320.27204	321.27931	7.9	12047374.19	0	NA	3	12	5	Single match found	DDA for preferred ion	[M+H]+1	8313340.05	10660602.05	38.12009551	18.33619089	0.78	-0.36	0.116753998	0.536113311	7.3	4.8	NA	NA	NA	NA	NA	NA	NA	NA	NA	NA	NA	NA	NA	NA	NA	NA	pos	5.7	5.9	5.9	1.9
Vinylcyclohexene	C8 H12	No results	No results	No results	Full match	4.92	108.09443	109.10171	7.21	141841426.4	0	NA	2	11	4	Multiple matches found	No MS2	[M+H]+1	132097274.6	108265117.2	9.656983361	18.0022537	1.22	0.29	0.117205147	0.53707799	5.3	2.8	NA	NA	NA	NA	NA	NA	NA	NA	NA	NA	NA	NA	NA	NA	NA	NA	pos	5.3	4.2	NA	5.3
Difructose anhydride III	C12 H20 O10	Full match	No results	No results	Full match	1.55	324.10615	325.11343	1.352	86166292.42	0	NA	3	5	2	Multiple matches found	DDA for preferred ion	[M+H]+1	92438439.18	58699775.11	27.45005706	34.24630059	1.575	0.66	0.117558194	0.537215559	6.8	4.8	NA	NA	NA	NA	NA	NA	NA	NA	NA	NA	NA	NA	NA	NA	NA	NA	pos	5.7	3.8	6.6	6.8
Kahweol	C20 H26 O3	Full match	Full match	No results	Partial match	1.54	314.18868	315.19596	7.043	112921535.4	1	52.9	3	7	3	Multiple matches found	DDA for preferred ion	[M+H]+1	85511213.85	75385435.73	14.05635393	18.38995619	1.134	0.18	0.117719364	0.537215559	8.6	6.6	NA	NA	NA	NA	NA	NA	NA	NA	NA	NA	NA	NA	NA	NA	NA	NA	pos	7.9	8.2	7.9	8.6
3-Gonal	C18 H28 O	Full match	No results	No results	Full match	2.03	260.21454	261.22182	10.219	16243877.69	0	NA	3	10	4	Multiple matches found	DDA for preferred ion	[M+H]+1	2284308.784	3776757.057	50.74786515	98.72745178	0.605	-0.73	0.117796639	0.537215559	6.1	5.9	NA	NA	NA	NA	NA	NA	NA	NA	NA	NA	NA	NA	NA	NA	NA	NA	pos	1.5	1.5	1.5	1.9
1,2,3,4-Tetrahydronaphthalene	C10 H12	Full match	No results	No results	Full match	2.59	132.09424	133.10152	5.633	2371745780	0	NA	3	2	1	Multiple matches found	DDA for preferred ion	[M+H]+1	2283835518	1976103026	8.363011204	17.08538528	1.156	0.21	0.118612579	0.539828979	9.5	6.6	NA	NA	NA	NA	NA	NA	NA	NA	NA	NA	NA	NA	NA	NA	NA	NA	pos	8	8	8.4	9.5
Xanthurenic acid	C10 H7 N O4	Full match	No results	Full match	Full match	2.32	205.03798	206.04526	3.703	3755167.41	0	NA	3	2	1	Multiple matches found	DDA for preferred ion	[M+H]+1	2964865.612	3387808.139	17.88164689	11.81841045	0.875	-0.19	0.119864615	0.542509287	5.1	3.8	NA	NA	NA	NA	NA	NA	NA	NA	NA	NA	NA	NA	NA	NA	NA	NA	pos	4.5	3.8	3.4	3
2-Nonyl-1,4-dioxine	C13 H22 O2	Full match	No results	No results	Full match	1.85	210.16237	211.16965	6.379	118785584.6	0	NA	3	4	1	Single match found	DDA for preferred ion	[M+H]+1	102250257.4	112960869	7.174363593	9.172392613	0.905	-0.14	0.121312335	0.544937289	9.1	6.6	NA	NA	NA	NA	NA	NA	NA	NA	NA	NA	NA	NA	NA	NA	NA	NA	pos	8.4	8	8	9.1
Crocetin	C20 H24 O4	Full match	No results	No results	Full match	1.73	328.16803	329.1753	6.597	16918699.4	0	NA	3	3	1	Multiple matches found	DDA for preferred ion	[M+H]+1	13867997.77	16183745.44	18.09107228	13.10296407	0.857	-0.22	0.121949332	0.54561186	7.8	5	NA	NA	NA	NA	NA	NA	NA	NA	NA	NA	NA	NA	NA	NA	NA	NA	pos	5	5.8	5.4	5
9,12,13-TriHOME	C18 H34 O5	Full match	No results	No results	Full match	2.34	330.2414	331.24842	7.404	81923008.82	0	NA	3	2	1	Multiple matches found	DDA for preferred ion	[M+H]+1	50593118.47	59151698.44	12.93215263	19.34894261	0.855	-0.23	0.122031957	0.54561186	8.8	5.6	NA	NA	NA	NA	NA	NA	NA	NA	NA	NA	NA	NA	NA	NA	NA	NA	pos	7.6	7.6	8.8	8.8
Filipin II	C35 H58 O10	Full match	No results	No results	Full match	-1.07	638.40231	639.40959	8.549	5001312.653	0	NA	3	16	6	Single match found	No MS2	[M+H]+1	976206.7577	1654594.657	54.51814187	86.44188055	0.59	-0.76	0.122297733	0.54561186	4.5	2.3	NA	NA	NA	NA	NA	NA	NA	NA	NA	NA	NA	NA	NA	NA	NA	NA	pos	0	1.5	4.5	0
DL-Alanyl-DL-leucine	C9 H18 N2 O3	Full match	No results	No results	Full match	2.94	202.13234	203.13961	3.686	18534146.64	0	NA	3	2	1	Single match found	DDA for preferred ion	[M+H]+1	9414023.251	7886120.424	46.77362349	19.89892649	1.194	0.26	0.123909481	0.547631326	7.4	5.9	NA	NA	NA	NA	NA	NA	NA	NA	NA	NA	NA	NA	NA	NA	NA	NA	pos	5.5	4.8	5.2	5.8
3-Buten-2-ol, 4-phenyl-	C10 H12 O	Full match	No results	Partial match	Full match	2.09	148.08912	149.0964	5.858	79812210.2	0	NA	3	6	2	Multiple matches found	No MS2	[M+H]+1	72966315.51	80652822.09	8.030939191	8.797023063	0.905	-0.14	0.12470436	0.548596908	8	4.3	NA	NA	NA	NA	NA	NA	NA	NA	NA	NA	NA	NA	NA	NA	NA	NA	pos	4.3	6.5	6.2	5.3
Sebacil	C10 H16 O2	Full match	No results	No results	Full match	1.93	168.11535	169.12263	5.633	3747053040	0	NA	3	1	1	Multiple matches found	DDA for preferred ion	[M+H]+1	3626376391	3174183346	8.153634237	16.14041401	1.142	0.19	0.125581723	0.548636258	9.1	7	NA	NA	NA	NA	NA	NA	NA	NA	NA	NA	NA	NA	NA	NA	NA	NA	pos	7.2	8.4	8.7	9.1
3'-Hydroxyhexobarbital	C12 H16 N2 O4	Full match	No results	No results	Full match	2.47	252.11163	253.1189	5.22	25542051.59	0	NA	3	2	1	Multiple matches found	DDA for preferred ion	[M+H]+1	17481723.33	12190410.75	38.15840311	21.26967764	1.434	0.52	0.12595116	0.548636258	6.8	5.8	NA	NA	NA	NA	NA	NA	NA	NA	NA	NA	NA	NA	NA	NA	NA	NA	pos	5.5	5.3	5.5	5.5
1,2,3,4-Tetrahydronaphthalene	C10 H12	Full match	No results	No results	Full match	2.4	132.09422	133.10149	7.336	184660363.7	0	NA	3	5	2	Multiple matches found	No MS2	[M+H]+1	140445528.9	128256656.4	23.12287473	12.78074336	1.095	0.13	0.126341324	0.548636258	7.5	5.8	NA	NA	NA	NA	NA	NA	NA	NA	NA	NA	NA	NA	NA	NA	NA	NA	pos	4.6	3.8	6.1	3.8
Biopterin	C9 H11 N5 O3	Full match	Full match	No results	Partial match	2.03	237.08667	238.09394	2.396	441435353.2	2	90	3	2	1	Multiple matches found	DDA for preferred ion	[M+H]+1	373364239.5	416096767	11.26084517	10.18254585	0.897	-0.16	0.126349799	0.548636258	9	6.2	NA	NA	NA	NA	NA	NA	NA	NA	NA	NA	NA	NA	NA	NA	NA	NA	pos	8.2	8.2	8.2	8.2
L-(-)-Carvone	C10 H14 O	Full match	Full match	Partial match	Partial match	2.14	150.10479	151.11206	5.633	2911872981	2	83.7	3	2	1	Multiple matches found	DDA for preferred ion	[M+H]+1	2777365752	2422480011	8.486270401	16.78295372	1.146	0.2	0.126497017	0.548636258	9.1	6.6	NA	NA	NA	NA	NA	NA	NA	NA	NA	NA	NA	NA	NA	NA	NA	NA	pos	8	9.1	9.1	9.1
(5R,6S)-6-[(1R)-1-Hydroxyethyl]-7-oxo-3-pyridin-3-yl-4-thia-1-azabicyclo[3.2.0]hept-2-ene-2-carboxylic acid	C13 H12 N2 O4 S	Full match	No results	No results	Full match	2.38	292.05247	293.05975	5.43	17160830.18	0	NA	3	3	1	Single match found	DDA for preferred ion	[M+H]+1	15330818.41	13833227.58	18.41110739	24.79774871	1.108	0.15	0.126503034	0.548636258	6.8	5.4	NA	NA	NA	NA	NA	NA	NA	NA	NA	NA	NA	NA	NA	NA	NA	NA	pos	5.4	5.4	5	4.2
Glutarylglycine	C7 H11 N O5	Full match	No results	Partial match	Full match	2.17	189.06413	190.0714	2.25	850827807.4	0	NA	3	2	1	Multiple matches found	DDA for preferred ion	[M+H]+1	700932799.8	796352560.5	18.15319042	8.786787499	0.88	-0.18	0.12708443	0.548636258	8.7	7	NA	NA	NA	NA	NA	NA	NA	NA	NA	NA	NA	NA	NA	NA	NA	NA	pos	7.3	8.5	7.7	7.7
N-Acetyl-L-phenylalanine	C11 H13 N O3	Full match	No results	No results	Full match	3.33	207.09023	208.09749	5.543	62921170.78	0	NA	3	6	3	Multiple matches found	DDA for preferred ion	[M+H]+1	25925450.97	43066024.78	41.87585399	44.39746328	0.602	-0.73	0.12726925	0.548636258	6	5.6	NA	NA	NA	NA	NA	NA	NA	NA	NA	NA	NA	NA	NA	NA	NA	NA	pos	5.4	5.6	6	5.4
Glycyl-L-leucine	C8 H16 N2 O3	Full match	Full match	Partial match	Partial match	2.71	188.1166	189.12395	5.219	41634362.02	1	65	3	10	4	Multiple matches found	DDA for preferred ion	[M+H]+1	23184158.52	18588726.26	44.88796217	16.01293587	1.247	0.32	0.127359917	0.548636258	7.7	6.1	NA	NA	NA	NA	NA	NA	NA	NA	NA	NA	NA	NA	NA	NA	NA	NA	pos	5	5	3.9	6
Hydroxyzileuton	C11 H12 N2 O3 S	Full match	No results	No results	Full match	2.94	252.0576	253.06488	5.122	61645585.35	0	NA	3	4	1	Multiple matches found	DDA for preferred ion	[M+H]+1	57338064.81	50574961.06	17.11380408	13.49342928	1.134	0.18	0.127361208	0.548636258	7.6	5.6	NA	NA	NA	NA	NA	NA	NA	NA	NA	NA	NA	NA	NA	NA	NA	NA	pos	6.7	6.4	7.1	6.7
Trospectomycin	C17 H30 N2 O7	Full match	No results	No results	Full match	1.01	374.20568	375.21295	7.705	16088991.81	0	NA	3	10	4	Single match found	DDA for preferred ion	[M+H]+1	14971884.82	13557669.57	7.674941525	12.09014768	1.104	0.14	0.127860168	0.548636258	8.7	5.8	NA	NA	NA	NA	NA	NA	NA	NA	NA	NA	NA	NA	NA	NA	NA	NA	pos	8.7	7.1	7.9	7.5
N6-Acetyl-L-lysine	C8 H16 N2 O3	Full match	No results	Partial match	Full match	2.64	188.11659	189.12387	2.047	18752792.95	0	NA	3	1	0	Multiple matches found	No MS2	[M+H]+1	12371051.43	11113768.66	32.30096419	16.71539811	1.113	0.15	0.127952108	0.548636258	6.5	5.8	NA	NA	NA	NA	NA	NA	NA	NA	NA	NA	NA	NA	NA	NA	NA	NA	pos	6.3	3.4	5.5	4.7
Pipecolic acid	C6 H11 N O2	Full match	Full match	Full match	Full match	3.21	129.07939	130.08667	1.671	1088792457	3	72.7	3	2	1	Multiple matches found	DDA for preferred ion	[M+H]+1	780639841.7	601655414.8	33.60552064	15.56530322	1.297	0.38	0.127984545	0.548636258	7.3	5.8	NA	NA	NA	NA	NA	NA	NA	NA	NA	NA	NA	NA	NA	NA	NA	NA	pos	6.3	5.6	5.6	6.3
Lithocholic acid	C24 H40 O3	Full match	No results	No results	Full match	2.46	376.29867	377.30595	8.625	122453357.5	0	NA	3	7	3	Multiple matches found	DDA for preferred ion	[M+H]+1	57804397.13	74262790.41	31.93676386	31.44657469	0.778	-0.36	0.128567204	0.549656393	7.5	6.7	NA	NA	NA	NA	NA	NA	NA	NA	NA	NA	NA	NA	NA	NA	NA	NA	pos	6.1	6.3	6.1	6.1
2-Nonenal, 4-oxo-	C9 H14 O2	Full match	No results	No results	Full match	2.24	154.09972	155.107	5.59	52349053.85	0	NA	3	5	2	Single match found	DDA for preferred ion	[M+H]+1	44615122.74	41575885.76	17.67668956	7.120884406	1.073	0.1	0.128888226	0.549943123	7	4.8	NA	NA	NA	NA	NA	NA	NA	NA	NA	NA	NA	NA	NA	NA	NA	NA	pos	6.4	6	5.6	5.6
Adenosine	C10 H13 N5 O4	Full match	Full match	Full match	Full match	2.25	267.09735	268.10463	3.017	8225551181	1	100	3	3	1	Multiple matches found	DDA for preferred ion	[M+H]+1	6940165361	7702956463	8.285013038	19.30216594	0.901	-0.15	0.129029632	0.549943123	8.7	6.2	NA	NA	NA	NA	NA	NA	NA	NA	NA	NA	NA	NA	NA	NA	NA	NA	pos	7.6	8.7	8.7	8.7
13-L-Hydroperoxylinoleic acid	C18 H32 O4	Full match	No results	Not the top hit	Full match	2.03	312.23069	313.23797	7.402	57735913.73	0	NA	3	9	4	Multiple matches found	DDA for preferred ion	[M+H]+1	37395568.46	41713224.59	11.66477434	20.54356227	0.896	-0.16	0.129694214	0.550178542	7.2	5.6	NA	NA	NA	NA	NA	NA	NA	NA	NA	NA	NA	NA	NA	NA	NA	NA	pos	4.2	7.2	7.2	6.9
10-Hydroxy-2-decenoic acid	C10 H18 O3	Full match	No results	No results	Full match	1.9	186.12595	187.13323	5.632	2036475720	0	NA	3	2	1	Multiple matches found	DDA for preferred ion	[M+H]+1	1931480921	1678065218	8.685886219	17.3383557	1.151	0.2	0.132023043	0.553547972	8.4	5.8	NA	NA	NA	NA	NA	NA	NA	NA	NA	NA	NA	NA	NA	NA	NA	NA	pos	7.6	8.4	8.4	8.4
Fenipentol	C11 H16 O	Full match	No results	No results	Full match	2.6	164.12054	165.12782	6.757	32434338.57	0	NA	3	8	3	Multiple matches found	No MS2	[M+H]+1	21366675.17	19337256.83	33.48956035	14.38587716	1.105	0.14	0.133283546	0.554418221	5.5	2	NA	NA	NA	NA	NA	NA	NA	NA	NA	NA	NA	NA	NA	NA	NA	NA	pos	3.8	5.5	2.5	3.6
1,4,8,11-Tetraoxacyclotetradecane	C10 H20 O4	Full match	No results	No results	Full match	2.01	204.13657	205.14385	5.641	3665510434	0	NA	3	1	0	Single match found	DDA for preferred ion	[M+H]+1	3373813534	2960914508	9.653325594	18.00318368	1.139	0.19	0.133289579	0.554418221	8.7	6.2	NA	NA	NA	NA	NA	NA	NA	NA	NA	NA	NA	NA	NA	NA	NA	NA	pos	8.4	8.7	8.4	8.4
1,2-Dihydronaphthalene	C10 H10	Full match	No results	No results	Full match	2.46	130.07857	131.08585	5.626	64328939.41	0	NA	3	6	2	Multiple matches found	No MS2	[M+H]+1	57819417.1	53665843.27	8.878899808	9.858805522	1.077	0.11	0.133433146	0.554418221	7	4.8	NA	NA	NA	NA	NA	NA	NA	NA	NA	NA	NA	NA	NA	NA	NA	NA	pos	6.2	5.9	6.2	6.6
Eugenol	C10 H12 O2	Full match	No results	Partial match	Full match	2.38	164.08412	165.0914	7.041	49890854.02	0	NA	3	9	3	Multiple matches found	DDA for preferred ion	[M+H]+1	41748453.43	35971453.29	11.14476858	15.8685742	1.161	0.21	0.133754912	0.554418221	7.6	5.6	NA	NA	NA	NA	NA	NA	NA	NA	NA	NA	NA	NA	NA	NA	NA	NA	pos	5.4	6.5	5.7	7.6
Bis(2-propylheptyl) phthalate	C28 H46 O4	Full match	No results	Partial match	Full match	2.79	446.34085	469.33014	10.838	94099155.65	0	NA	3	6	2	Multiple matches found	DDA for preferred ion	[M+Na]+1	7224350.39	31054643.92	117.722487	94.56531685	0.233	-2.1	0.133774849	0.554418221	7	5	NA	NA	NA	NA	NA	NA	NA	NA	NA	NA	NA	NA	NA	NA	NA	NA	pos	6.1	NA	4.6	3.3
6-Methyl-5,6-dihydro-4H-1,3-thiazin-2-amine	C5 H10 N2 S	No results	No results	No results	Full match	4.18	130.05701	131.06429	5.339	1171045.571	0	NA	2	0	0	Single match found	No MS2	[M+H]+1	1068742.601	935618.0668	8.600232975	20.2440047	1.142	0.19	0.133957465	0.554418221	6.3	1.9	NA	NA	NA	NA	NA	NA	NA	NA	NA	NA	NA	NA	NA	NA	NA	NA	pos	5.9	6.3	3.7	2.5
7-Methylguanine	C6 H7 N5 O	Full match	No results	No results	Full match	3.11	165.06557	166.07285	4.864	286496114.6	0	NA	3	1	0	Multiple matches found	DDA for preferred ion	[M+H]+1	235228225.4	248728307.6	5.618120181	11.23516045	0.946	-0.08	0.136842296	0.559036667	8.7	6.2	NA	NA	NA	NA	NA	NA	NA	NA	NA	NA	NA	NA	NA	NA	NA	NA	pos	7.6	7.6	8.7	8.7
Alfaprostolum	C24 H38 O5	Full match	No results	No results	Full match	-3.27	406.27059	407.27788	7.9	3685208738	0	NA	3	8	3	Single match found	DDA for preferred ion	[M+H]+1	2642377605	3140145599	32.65443259	14.09976256	0.841	-0.25	0.137884229	0.560147638	9	7	NA	NA	NA	NA	NA	NA	NA	NA	NA	NA	NA	NA	NA	NA	NA	NA	pos	7.1	7.5	7.5	6
��-Cyclodextrin	C36 H60 O30	No results	Full match	No results	Full match	1.36	972.31826	973.32554	1.444	14095170	1	85.1	3	8	3	Single match found	DDA for preferred ion	[M+H]+1	13055128.17	15368807.21	22.95740077	15.25428493	0.849	-0.24	0.138232584	0.560147638	5.6	2.3	NA	NA	NA	NA	NA	NA	NA	NA	NA	NA	NA	NA	NA	NA	NA	NA	pos	4.5	3.9	4.1	4.5
Bardoxolone methyl	C32 H43 N O4	No results	No results	No results	Full match	-1.46	505.31847	506.32573	8.296	6755646.197	0	NA	3	27	10	Multiple matches found	DDA for preferred ion	[M+H]+1	3932144.871	4352803.318	7.508977357	27.90196389	0.903	-0.15	0.138463894	0.560147638	7.3	4.8	NA	NA	NA	NA	NA	NA	NA	NA	NA	NA	NA	NA	NA	NA	NA	NA	pos	3.9	7.3	2.8	5.8
Z-Leu-Leu-Norvalinal	C25 H39 N3 O5	No results	No results	No results	Full match	3.3	461.29049	462.29777	9.236	12882477.59	0	NA	3	4	2	Single match found	No MS2	[M+H]+1	4400947.722	6547539.581	52.99571162	50.79650673	0.672	-0.57	0.138814084	0.560147638	5	4.8	NA	NA	NA	NA	NA	NA	NA	NA	NA	NA	NA	NA	NA	NA	NA	NA	pos	1.4	2.1	3.6	2.7
Cladinose	C8 H16 O4	Full match	No results	No results	Full match	3.76	176.10552	199.09475	5.307	65851497.19	0	NA	3	3	1	Multiple matches found	DDA for other ion	[M+Na]+1	39518096.01	59563889.68	21.7370844	28.11011865	0.663	-0.59	0.140528334	0.561639534	7.4	5.6	NA	NA	NA	NA	NA	NA	NA	NA	NA	NA	NA	NA	NA	NA	NA	NA	pos	6.2	7.4	6.6	6.6
S-4-Hydroxymephenytoin	C12 H14 N2 O3	Full match	No results	No results	Full match	2.47	234.10102	235.10828	5.231	4400721.363	0	NA	3	12	4	Multiple matches found	DDA for other ion	[M+H]+1	3494958.525	3038875.627	23.0359764	14.73347702	1.15	0.2	0.141208676	0.561639534	6.2	3.6	NA	NA	NA	NA	NA	NA	NA	NA	NA	NA	NA	NA	NA	NA	NA	NA	pos	2.9	4.6	3.3	3.1
L-(-)-Carvone	C10 H14 O	Full match	Full match	Partial match	Partial match	1.93	150.10476	151.11203	5.982	12372137395	2	85.9	3	1	0	Multiple matches found	DDA for preferred ion	[M+H]+1	12609784310	12097000982	3.6007226	5.195236564	1.042	0.06	0.14180858	0.561639534	9.2	6.2	NA	NA	NA	NA	NA	NA	NA	NA	NA	NA	NA	NA	NA	NA	NA	NA	pos	9.2	8.1	8.9	9.2
2-Sec-Butylphenol	C10 H14 O	Full match	No results	Partial match	Full match	2.05	150.10477	151.11205	7.336	261983610.1	0	NA	3	11	4	Multiple matches found	No MS2	[M+H]+1	203643381.3	187079290.7	24.0367634	12.3794971	1.089	0.12	0.142502537	0.561639534	7.5	3.9	NA	NA	NA	NA	NA	NA	NA	NA	NA	NA	NA	NA	NA	NA	NA	NA	pos	6.5	4.9	6.5	5.7
Uracil	C4 H4 N2 O2	Invalid mass	Invalid mass	Invalid mass	No results	5.17	112.02786	113.03513	2.182	323026493.7	1	88.7	3	1	0	No matches found	DDA for preferred ion	[M+H]+1	304362283.8	241188437.3	18.31154256	27.88830486	1.262	0.34	0.144141213	0.561639534	7.3	5.8	NA	NA	NA	NA	NA	NA	NA	NA	NA	NA	NA	NA	NA	NA	NA	NA	pos	7.3	7.3	7.3	7.3
V-Pyrro/NO	C6 H11 N3 O2	Full match	No results	No results	Full match	2.41	157.08551	158.09275	1.233	75041381.51	0	NA	3	7	3	Single match found	No MS2	[M+H]+1	67552978.2	72413924.53	5.390055719	9.47973135	0.933	-0.1	0.144771418	0.561639534	8.9	4.8	NA	NA	NA	NA	NA	NA	NA	NA	NA	NA	NA	NA	NA	NA	NA	NA	pos	7.4	7.8	8.5	6.6
Deacetylmoxisylyte	C14 H23 N O2	Full match	No results	No results	Full match	2.92	237.17357	238.18085	5.55	6587085.795	0	NA	3	10	5	Multiple matches found	No MS2	[M+H]+1	1405286.874	3496236.345	50.46245971	67.95744359	0.402	-1.31	0.14478532	0.561639534	5.2	4.5	NA	NA	NA	NA	NA	NA	NA	NA	NA	NA	NA	NA	NA	NA	NA	NA	pos	3.8	4.5	NA	NA
Thr-Leu	C10 H20 N2 O4	Full match	No results	No results	Full match	1.74	232.14271	233.14999	3.33	20157378.05	0	NA	3	4	2	Single match found	DDA for preferred ion	[M+H]+1	18629162.3	16241790.23	17.05074801	22.32092933	1.147	0.2	0.145180808	0.561639534	6.9	5.4	NA	NA	NA	NA	NA	NA	NA	NA	NA	NA	NA	NA	NA	NA	NA	NA	pos	6.9	6.9	6.5	5.8
Ribothymidine	C10 H14 N2 O6	Full match	No results	No results	Full match	2.17	258.08575	259.09303	2.149	129908209.4	0	NA	3	8	3	Multiple matches found	DDA for preferred ion	[M+H]+1	94385157.23	76162780.52	28.49522521	24.23210199	1.239	0.31	0.145489826	0.561639534	8	6.2	NA	NA	NA	NA	NA	NA	NA	NA	NA	NA	NA	NA	NA	NA	NA	NA	pos	6.8	7.2	6.8	6.8
7��-Hydroxytestosterone	C19 H28 O3	Full match	Full match	Partial match	Not the top hit	1.58	304.20432	305.2116	7.043	1197384323	2	67.4	3	5	2	Multiple matches found	DDA for preferred ion	[M+H]+1	905445421.3	801305377	14.94329903	20.43152862	1.13	0.18	0.145705876	0.561639534	9	7	NA	NA	NA	NA	NA	NA	NA	NA	NA	NA	NA	NA	NA	NA	NA	NA	pos	8.2	9	9	7.9
Trospectomycin	C17 H30 N2 O7	Full match	No results	No results	Full match	-0.26	374.2052	375.21248	6.966	371420833	0	NA	3	10	4	Single match found	DDA for preferred ion	[M+H]+1	273894155.4	291924537.9	7.702796224	11.64784929	0.938	-0.09	0.147053577	0.561639534	9.1	7	NA	NA	NA	NA	NA	NA	NA	NA	NA	NA	NA	NA	NA	NA	NA	NA	pos	8.4	8.4	9.1	9.1
3,4,15-Triacetoxyscirpenol	C21 H28 O8	Full match	No results	Full match	No results	-4.28	408.17667	409.18395	6.478	72419420.36	0	NA	3	13	6	No matches found	DDA for preferred ion	[M+H]+1	24187767.85	7427465.768	41.42745137	167.0485302	3.257	1.7	0.147149578	0.561639534	5.5	5.2	NA	NA	NA	NA	NA	NA	NA	NA	NA	NA	NA	NA	NA	NA	NA	NA	pos	2.7	3.3	2.7	5.2
Chrysin	C15 H10 O4	Full match	Full match	Partial match	Partial match	1.45	254.05828	255.06555	6.581	863825080.9	1	56.3	3	3	1	Multiple matches found	DDA for preferred ion	[M+H]+1	6644015.129	15012171.38	26.32297539	230.0849333	0.443	-1.18	0.147621849	0.561639534	7	6.2	NA	NA	NA	NA	NA	NA	NA	NA	NA	NA	NA	NA	NA	NA	NA	NA	pos	5.8	5.4	3.9	3.5
N2-gamma-Glutamylglutamine	C10 H17 N3 O6	Full match	No results	No results	Full match	1.38	275.11211	276.11939	1.389	800947275	0	NA	3	0	0	Multiple matches found	DDA for preferred ion	[M+H]+1	695716837	787690279.8	3.943301241	12.87053479	0.883	-0.18	0.1476901	0.561639534	10	7	NA	NA	NA	NA	NA	NA	NA	NA	NA	NA	NA	NA	NA	NA	NA	NA	pos	10	10	8.9	9.2
Thiamine	C12 H16 N4 O S	Full match	Full match	No results	No results	0.74	264.10468	265.11195	1.309	98435463.23	1	88	3	4	1	No matches found	DDA for preferred ion	[M+H]+1	64043845.36	72686444.71	9.856336897	21.54527475	0.881	-0.18	0.147782957	0.561639534	8.5	5.6	NA	NA	NA	NA	NA	NA	NA	NA	NA	NA	NA	NA	NA	NA	NA	NA	pos	7.4	6.6	7	8.5
Arachidonic acid	C20 H32 O2	Full match	Full match	Partial match	Full match	1.77	304.24077	305.24805	8.158	44533166.07	1	69.2	3	2	1	Multiple matches found	DDA for preferred ion	[M+H]+1	29291188.01	26143219.26	24.87665285	17.29168085	1.12	0.16	0.149776019	0.561639534	7.9	5.4	NA	NA	NA	NA	NA	NA	NA	NA	NA	NA	NA	NA	NA	NA	NA	NA	pos	5.5	5.9	6.2	5.5
(2s)-7-Amino-2-{[(R)-Hydroxy{(1r)-2-Methyl-1-[(3-Phenylpropanoyl)amino]propyl}phosphoryl]methyl}heptanoic Acid	C21 H35 N2 O5 P	No results	No results	No results	Full match	-4.87	426.22628	427.23356	6.194	4533513.455	0	NA	3	17	7	Single match found	No MS2	[M+H]+1	3460185.079	2802248.941	22.85848045	32.96504701	1.235	0.3	0.149857016	0.561639534	6.2	4.8	NA	NA	NA	NA	NA	NA	NA	NA	NA	NA	NA	NA	NA	NA	NA	NA	pos	4.4	NA	NA	5
(S)-3-(2-Methylphenoxy)propane-1,2-diol	C10 H14 O3	Full match	No results	No results	Full match	3.25	182.09489	183.10217	6.297	56370214.75	0	NA	3	7	2	Single match found	DDA for preferred ion	[M+H]+1	32408047.35	48336109.81	19.58898469	36.49741149	0.67	-0.58	0.149952148	0.561639534	5.4	3.3	NA	NA	NA	NA	NA	NA	NA	NA	NA	NA	NA	NA	NA	NA	NA	NA	pos	3.3	3.7	3.7	3.3
2-Nonenal	C9 H16 O	Full match	No results	Partial match	Full match	1.69	140.12035	141.12763	5.981	7693991496	0	NA	3	2	1	Multiple matches found	DDA for preferred ion	[M+H]+1	7636414177	7415603838	4.041342423	2.882796626	1.03	0.04	0.151167162	0.561639534	8.9	5.8	NA	NA	NA	NA	NA	NA	NA	NA	NA	NA	NA	NA	NA	NA	NA	NA	pos	8.9	8.9	8.1	8.9
N6-Carboxymethyllysine	C8 H16 N2 O4	Full match	No results	No results	Full match	2.49	204.11151	205.11879	2.697	14565126.08	0	NA	3	3	1	Multiple matches found	DDA for preferred ion	[M+H]+1	6698911.746	5279306.421	58.71070097	18.58720808	1.269	0.34	0.151217984	0.561639534	7.4	4	NA	NA	NA	NA	NA	NA	NA	NA	NA	NA	NA	NA	NA	NA	NA	NA	pos	4	4.4	4.8	4.8
Androstenedione	C19 H26 O2	Full match	No results	Full match	Full match	1.5	286.19371	287.20099	7.042	215965693.8	0	NA	3	5	2	Multiple matches found	DDA for preferred ion	[M+H]+1	159899169.1	142995018.7	16.41410128	18.76281008	1.118	0.16	0.152663382	0.561639534	8.1	6.6	NA	NA	NA	NA	NA	NA	NA	NA	NA	NA	NA	NA	NA	NA	NA	NA	pos	8.1	8.1	7.3	7.3
(S)-2,3,4,5-Tetrahydrodipicolinate	C7 H9 N O4	Full match	No results	Full match	No results	1.98	171.0535	172.06077	2.251	103638692.9	0	NA	3	3	1	No matches found	DDA for preferred ion	[M+H]+1	86559275.38	95102707.04	16.83178242	8.166811427	0.91	-0.14	0.152849196	0.561639534	8.4	5.8	NA	NA	NA	NA	NA	NA	NA	NA	NA	NA	NA	NA	NA	NA	NA	NA	pos	7.3	7.3	7.3	7.1
LysoPC(20:3(5Z,8Z,11Z)/0:0)	C28 H52 N O7 P	Full match	No results	No results	Full match	2.61	545.34956	546.35687	9.054	175066164	0	NA	3	2	1	Multiple matches found	DDA for preferred ion	[M+H]+1	57731830.58	81145990.15	41.1485097	54.85878751	0.711	-0.49	0.153303529	0.561639534	7	5.6	NA	NA	NA	NA	NA	NA	NA	NA	NA	NA	NA	NA	NA	NA	NA	NA	pos	6.4	6.4	6.7	6.4
13-HODE	C18 H32 O3	Full match	No results	No results	Full match	2.24	296.23581	319.22512	8.279	35648710.39	0	NA	3	6	3	Multiple matches found	DDA for preferred ion	[M+Na]+1	16340444.65	17920921.69	10.53447122	41.44475967	0.912	-0.13	0.153697763	0.561639534	5.9	4.1	NA	NA	NA	NA	NA	NA	NA	NA	NA	NA	NA	NA	NA	NA	NA	NA	pos	4.4	5.1	3.6	3.6
Pentacyclo(5.4.0.02,6.03,10.05,9)undecane	C11 H14	Full match	No results	No results	Full match	2.44	146.10991	147.11718	6.759	38288584.6	0	NA	3	12	5	Single match found	No MS2	[M+H]+1	29867255.7	27563058.1	13.61220775	25.02470591	1.084	0.12	0.153874295	0.561639534	4.2	2.2	NA	NA	NA	NA	NA	NA	NA	NA	NA	NA	NA	NA	NA	NA	NA	NA	pos	3.8	4.2	3.5	3.8
N-Methacryloyl-L-glutamic acid	C9 H13 N O5	Full match	No results	No results	Full match	1.74	215.07975	216.08702	1.551	54837216.48	0	NA	3	3	1	Single match found	No MS2	[M+H]+1	48039764.41	53937133.62	27.59115362	11.69043146	0.891	-0.17	0.153914558	0.561639534	5.7	3	NA	NA	NA	NA	NA	NA	NA	NA	NA	NA	NA	NA	NA	NA	NA	NA	pos	4.7	3.4	4	3.2
4-Hydroxynonenal	C9 H16 O2	Full match	No results	No results	Full match	2.85	156.11547	157.12275	5.434	275088739.4	0	NA	3	2	1	Multiple matches found	DDA for preferred ion	[M+H]+1	236685275.8	262428559.9	9.744956924	9.203827888	0.902	-0.15	0.154682815	0.561639534	9.5	5.8	NA	NA	NA	NA	NA	NA	NA	NA	NA	NA	NA	NA	NA	NA	NA	NA	pos	8.7	8.4	8.4	8
4'-Hydroxymethohexital	C14 H18 N2 O4	Full match	No results	No results	Full match	2.26	278.12728	279.13456	5.016	24318990.89	0	NA	3	3	1	Single match found	DDA for preferred ion	[M+H]+1	13564619.27	10908435.85	44.06282695	8.853047038	1.243	0.31	0.154955319	0.561639534	6.4	5	NA	NA	NA	NA	NA	NA	NA	NA	NA	NA	NA	NA	NA	NA	NA	NA	pos	5.4	3.5	3.9	3.5
Meprobamate	C9 H18 N2 O4	Full match	No results	No results	Full match	2.57	218.12722	219.13449	2.743	24832199.29	0	NA	3	2	1	Multiple matches found	DDA for preferred ion	[M+H]+1	23029114.88	20856129.6	14.63172564	20.01990639	1.104	0.14	0.155482294	0.561639534	8.4	5.8	NA	NA	NA	NA	NA	NA	NA	NA	NA	NA	NA	NA	NA	NA	NA	NA	pos	7.4	7	7.6	7
Citric acid	C6 H8 O7	Full match	No results	Not the top hit	Full match	2.47	192.02748	193.03481	2.034	45855538.89	0	NA	3	3	1	Multiple matches found	DDA for preferred ion	[M+H]+1	31993109.35	41327252.11	26.84920767	19.61541922	0.774	-0.37	0.155648894	0.561639534	7.5	6	NA	NA	NA	NA	NA	NA	NA	NA	NA	NA	NA	NA	NA	NA	NA	NA	pos	6.2	7	6.6	7
Uridine	C9 H12 N2 O6	Full match	No results	Partial match	Full match	2.18	244.07007	245.07734	2.18	72893300.88	0	NA	3	2	1	Multiple matches found	DDA for preferred ion	[M+H]+1	59181627.87	42572010.23	17.3630188	37.78328303	1.39	0.48	0.156181071	0.561639534	7.9	6.4	NA	NA	NA	NA	NA	NA	NA	NA	NA	NA	NA	NA	NA	NA	NA	NA	pos	7.1	6.7	7.5	7.1
9-Ethylguanine	C7 H9 N5 O	Full match	No results	No results	Full match	2.71	179.0812	180.08847	3.696	1146961.818	0	NA	3	5	2	Single match found	No MS2	[M+H]+1	773217.5554	1116252.821	37.22814054	17.04432858	0.693	-0.53	0.156362214	0.561639534	6.4	4.5	NA	NA	NA	NA	NA	NA	NA	NA	NA	NA	NA	NA	NA	NA	NA	NA	pos	1.3	2	3.9	1.3
trans-Anethole	C10 H12 O	Full match	Full match	Partial match	Not the top hit	2.44	148.08918	149.09645	6.698	226671618.3	2	57.3	3	1	0	Multiple matches found	DDA for preferred ion	[M+H]+1	107438578	117413493.2	23.0305263	37.33599596	0.915	-0.13	0.156403006	0.561639534	6.8	5.5	NA	NA	NA	NA	NA	NA	NA	NA	NA	NA	NA	NA	NA	NA	NA	NA	pos	6.8	6.8	6.8	6.1
5alpha-Androstane-3beta,7alpha,17beta-triol	C19 H32 O3	Full match	No results	No results	Full match	1.67	308.23566	309.24294	7.187	25437205.06	0	NA	3	1	1	Multiple matches found	No MS2	[M+H]+1	21743519.69	17678450.5	22.23268022	32.03298462	1.23	0.3	0.156608316	0.561639534	6.6	5.4	NA	NA	NA	NA	NA	NA	NA	NA	NA	NA	NA	NA	NA	NA	NA	NA	pos	5.3	3.7	5.3	5.3
3-Hydroxynorvaline	C5 H11 N O3	Full match	No results	Partial match	Full match	2.22	133.07419	134.08147	1.423	457634407.5	0	NA	3	1	0	Multiple matches found	DDA for preferred ion	[M+H]+1	393637525.4	320239909.7	15.74576793	30.91634515	1.229	0.3	0.157693628	0.561639534	8.5	6.6	NA	NA	NA	NA	NA	NA	NA	NA	NA	NA	NA	NA	NA	NA	NA	NA	pos	8.5	8.5	8.1	8.5
5-Tetradecenoic acid	C14 H26 O2	Full match	No results	No results	Full match	1.72	226.19367	227.20095	7.048	1178583224	0	NA	3	3	1	Multiple matches found	DDA for preferred ion	[M+H]+1	915335813.5	1025577123	14.23095521	12.49317327	0.893	-0.16	0.158186282	0.561639534	8.2	6.2	NA	NA	NA	NA	NA	NA	NA	NA	NA	NA	NA	NA	NA	NA	NA	NA	pos	8.2	8.2	7.9	8.2
2-(1H-Indazol-3-yl)acetic acid	C9 H8 N2 O2	No results	No results	No results	Full match	2.74	176.05906	177.0663	3.679	8325154.828	0	NA	3	3	1	Multiple matches found	DDA for preferred ion	[M+H]+1	6425407.977	6483873.32	7.700798685	15.08278201	0.991	-0.01	0.158309116	0.561639534	7.7	4.4	NA	NA	NA	NA	NA	NA	NA	NA	NA	NA	NA	NA	NA	NA	NA	NA	pos	7.3	7.3	6.9	7.7
9,12,15,18,21-Tetracosapentaenoic acid	C24 H38 O2	Full match	No results	No results	Full match	1.91	358.28786	359.29514	8.626	10942966.09	0	NA	3	8	3	Multiple matches found	DDA for preferred ion	[M+H]+1	5079272.327	6598267.521	38.546239	34.03381774	0.77	-0.38	0.158688514	0.561639534	6.4	4	NA	NA	NA	NA	NA	NA	NA	NA	NA	NA	NA	NA	NA	NA	NA	NA	pos	5.7	6	5.7	5.7
Prostaglandin F2a	C20 H34 O5	Full match	No results	No results	Full match	2.46	354.2415	355.24872	7.376	356366059.4	0	NA	3	3	1	Multiple matches found	DDA for preferred ion	[M+H]+1	327962794.4	302625859.3	5.725668041	13.94280248	1.084	0.12	0.158724216	0.561639534	9.1	5.8	NA	NA	NA	NA	NA	NA	NA	NA	NA	NA	NA	NA	NA	NA	NA	NA	pos	8.4	8.4	9.1	8
Inosine-5'-monophosphate (IMP)	C10 H13 N4 O8 P	Not the top hit	Full match	Full match	Partial match	1.87	348.04775	349.05504	1.609	333725361	1	57.2	3	24	9	Multiple matches found	DDA for preferred ion	[M+H]+1	254388047.2	310348143	28.00210195	18.61911897	0.82	-0.29	0.160263764	0.562802711	5.8	3.9	NA	NA	NA	NA	NA	NA	NA	NA	NA	NA	NA	NA	NA	NA	NA	NA	pos	4.2	2.3	4.6	5.3
Propofol	C12 H18 O	Full match	No results	No results	Full match	2.13	178.13614	179.14342	6.386	937156056.8	0	NA	3	4	1	Multiple matches found	DDA for preferred ion	[M+H]+1	774587321	860583068.5	9.818989168	9.829641282	0.9	-0.15	0.161183147	0.563142361	9.5	5.8	NA	NA	NA	NA	NA	NA	NA	NA	NA	NA	NA	NA	NA	NA	NA	NA	pos	8.7	8.4	8.4	8.7
Arlacel A	C24 H42 O5	Full match	No results	No results	Full match	2.42	410.30422	433.29341	8.459	19974682.54	0	NA	3	8	3	Single match found	DDA for other ion	[M+Na]+1	11478704.15	13746309.09	24.59496227	29.16523845	0.835	-0.26	0.161548755	0.563142361	7.1	5	NA	NA	NA	NA	NA	NA	NA	NA	NA	NA	NA	NA	NA	NA	NA	NA	pos	4.5	6.4	6.4	5.3
Adenine	C5 H5 N5	Full match	Full match	Partial match	Partial match	2.76	135.05487	136.06215	3.019	1674618290	1	88.9	3	2	1	Multiple matches found	DDA for preferred ion	[M+H]+1	1470488066	1607325172	7.288383941	17.85540509	0.915	-0.13	0.161987395	0.563618645	8.4	5.8	NA	NA	NA	NA	NA	NA	NA	NA	NA	NA	NA	NA	NA	NA	NA	NA	pos	8.4	8.4	8.4	8.4
Indicine-N-oxide	C15 H25 N O6	Full match	No results	No results	Not the top hit	2.99	315.16913	316.17641	5.344	12046376.61	0	NA	3	6	2	Multiple matches found	DDA for preferred ion	[M+H]+1	6520194.646	3664196.779	23.96476179	73.2066455	1.779	0.83	0.162111048	0.563618645	6.2	5.2	NA	NA	NA	NA	NA	NA	NA	NA	NA	NA	NA	NA	NA	NA	NA	NA	pos	2.8	6.2	4.3	3.9
5'-S-Methyl-5'-thioadenosine	C11 H15 N5 O3 S	Full match	Full match	Full match	Full match	2.63	297.09034	298.09762	5.193	266616504.1	1	95.9	3	1	1	Multiple matches found	DDA for preferred ion	[M+H]+1	186857730.6	145291146.4	18.75797031	38.52158542	1.286	0.36	0.163277264	0.56561798	7.7	7	NA	NA	NA	NA	NA	NA	NA	NA	NA	NA	NA	NA	NA	NA	NA	NA	pos	7.7	7.7	7.7	7.3
6,15-Diketo,13,14-dihydro-PGF1a	C20 H32 O6	Full match	No results	No results	Full match	1.86	368.22057	369.22771	7.044	2671223801	0	NA	3	5	2	Multiple matches found	DDA for preferred ion	[M+H]+1	2006727254	1788888723	14.89583013	19.86557846	1.122	0.17	0.165569862	0.567591344	8.2	6.2	NA	NA	NA	NA	NA	NA	NA	NA	NA	NA	NA	NA	NA	NA	NA	NA	pos	8.2	8.2	8.2	8.2
Diprotin A	C17 H31 N3 O4	Full match	No results	No results	Full match	3.92	341.2328	342.23987	5.521	15429428.21	0	NA	3	2	1	Single match found	DDA for preferred ion	[M+H]+1	9378042.745	7504966.818	36.30142198	28.85288194	1.25	0.32	0.165792387	0.567591344	5.7	4.4	NA	NA	NA	NA	NA	NA	NA	NA	NA	NA	NA	NA	NA	NA	NA	NA	pos	4.7	5.7	4.9	5.3
ent-kaurane	C20 H34	Full match	No results	No results	Full match	1.05	274.26634	275.27362	10.589	6420311.587	0	NA	3	27	11	Multiple matches found	DDA for preferred ion	[M+H]+1	857229.7367	2098896.572	80.89234961	95.6912428	0.408	-1.29	0.166208215	0.567591344	5.5	2.8	NA	NA	NA	NA	NA	NA	NA	NA	NA	NA	NA	NA	NA	NA	NA	NA	pos	2.3	NA	4.9	1.9
1H-Indole-2-carboxamide	C9 H8 N2 O	No results	No results	No results	Full match	2.72	160.0641	161.07137	3.692	3904309.729	0	NA	3	6	2	Multiple matches found	No MS2	[M+H]+1	2261196.454	2674141.649	20.25528407	28.51078038	0.846	-0.24	0.166210778	0.567591344	6.9	4.9	NA	NA	NA	NA	NA	NA	NA	NA	NA	NA	NA	NA	NA	NA	NA	NA	pos	5.2	4.8	4	5.2
r-limonene	C10 H16 O3	Full match	No results	No results	Full match	2.37	184.11038	185.11766	5.607	335292795.9	0	NA	3	5	2	Single match found	DDA for preferred ion	[M+H]+1	339338548.2	320026807.5	14.14689575	12.90968817	1.06	0.08	0.167094411	0.568953496	8.6	6.2	NA	NA	NA	NA	NA	NA	NA	NA	NA	NA	NA	NA	NA	NA	NA	NA	pos	7.5	7.9	7.9	8.2
1,2-Diethylbenzene	C10 H14	Full match	No results	Partial match	Full match	2.21	134.10985	135.11712	7.338	168980969.8	0	NA	3	3	1	Multiple matches found	No MS2	[M+H]+1	149492516.6	136794116.5	9.39413606	8.431123594	1.093	0.13	0.167252146	0.569085537	8	3.9	NA	NA	NA	NA	NA	NA	NA	NA	NA	NA	NA	NA	NA	NA	NA	NA	pos	6.5	7.6	6.1	4.9
14-Deoxy-11,12-didehydroandrographolide	C20 H28 O4	Full match	No results	Partial match	Full match	1.35	332.19921	333.20648	7.042	720595398.3	0	NA	3	5	2	Multiple matches found	DDA for preferred ion	[M+H]+1	538031924.9	480802135.5	15.64575784	20.55000615	1.119	0.16	0.167899892	0.570073161	8.5	6.2	NA	NA	NA	NA	NA	NA	NA	NA	NA	NA	NA	NA	NA	NA	NA	NA	pos	8.1	8.5	7.3	8.5
D-(+)-Camphor	C10 H16 O	Full match	Full match	No results	Partial match	2.2	152.12045	153.12773	6.966	375378860.1	4	71.8	3	5	2	Multiple matches found	DDA for preferred ion	[M+H]+1	320244060.6	280186507.7	9.751269445	19.09881821	1.143	0.19	0.169053209	0.572093491	6.2	3.2	NA	NA	NA	NA	NA	NA	NA	NA	NA	NA	NA	NA	NA	NA	NA	NA	pos	5.3	5.7	4.9	4.9
1,2,3,4-Tetrahydronaphthalene	C10 H12	Full match	No results	No results	Full match	2.45	132.09422	133.1015	6.811	182042746.3	0	NA	3	4	1	Multiple matches found	No MS2	[M+H]+1	150748591.7	134238147.4	14.73049864	14.21772278	1.123	0.17	0.16921391	0.572093491	7.1	3.9	NA	NA	NA	NA	NA	NA	NA	NA	NA	NA	NA	NA	NA	NA	NA	NA	pos	5.2	5.2	5.2	4.1
N6-Acetyl-L-lysine	C8 H16 N2 O3	Full match	No results	Partial match	Full match	2.3	188.11652	189.1238	2.858	8395086.37	0	NA	3	5	2	Multiple matches found	No MS2	[M+H]+1	3194762.444	2671078.46	66.04987535	15.62569725	1.196	0.26	0.169571189	0.572093491	6.4	3.4	NA	NA	NA	NA	NA	NA	NA	NA	NA	NA	NA	NA	NA	NA	NA	NA	pos	2.3	1.5	2.7	1.9
Docosapentaenoic acid (22n-6)	C22 H34 O2	Full match	No results	No results	Full match	1.88	330.2565	331.26378	7.899	119282411.7	0	NA	3	7	2	Multiple matches found	DDA for preferred ion	[M+H]+1	85056358.27	101571672.9	36.3949315	14.46263581	0.837	-0.26	0.170425559	0.572875347	9	7	NA	NA	NA	NA	NA	NA	NA	NA	NA	NA	NA	NA	NA	NA	NA	NA	pos	6.1	6.3	5.6	6.9
2,4-Heptadienal	C7 H10 O	Full match	No results	No results	Full match	4.27	110.07363	111.08091	5.911	153092534.2	0	NA	3	16	6	Multiple matches found	No MS2	[M+H]+1	154402719.8	146930642.7	3.929632108	17.12629081	1.051	0.07	0.170837322	0.572875347	7.7	4.7	NA	NA	NA	NA	NA	NA	NA	NA	NA	NA	NA	NA	NA	NA	NA	NA	pos	7.7	7.3	6.2	7.7
Hexadecanamide	C16 H33 N O	Full match	Full match	No results	No results	2.6	255.25688	256.26414	9.536	2386266309	1	88.2	3	3	1	No matches found	DDA for preferred ion	[M+H]+1	985598976.6	1451549176	51.12390861	59.20832095	0.679	-0.56	0.171798489	0.573853669	7	7	NA	NA	NA	NA	NA	NA	NA	NA	NA	NA	NA	NA	NA	NA	NA	NA	pos	6.2	6.2	6.2	6.2
Octyl hydrogen phthalate	C16 H22 O4	No match	Invalid mass	No results	No results	-7	278.14986	279.15714	6.817	203912727.2	1	61.9	3	24	12	No matches found	DDA for preferred ion	[M+H]+1	145785103.3	183769129.9	16.46659356	31.05516176	0.793	-0.33	0.172792076	0.573853669	7	5.5	NA	NA	NA	NA	NA	NA	NA	NA	NA	NA	NA	NA	NA	NA	NA	NA	pos	6.6	7	6.6	6.6
Methylendiglyoxal	C5 H4 O4	Full match	No results	No results	Full match	3.44	128.0114	129.01868	2.018	677305979.6	0	NA	3	4	1	Single match found	DDA for preferred ion	[M+H]+1	232259197.8	294996930.8	22.2421821	66.60416886	0.787	-0.34	0.175048967	0.575789491	6.8	5.8	NA	NA	NA	NA	NA	NA	NA	NA	NA	NA	NA	NA	NA	NA	NA	NA	pos	6.8	6.8	6.8	6.8
Carbocyclic thromboxane A2	C22 H36 O3	Full match	No results	No results	Full match	2.23	348.26722	349.2745	7.899	1214826281	0	NA	3	7	2	Single match found	DDA for preferred ion	[M+H]+1	849179298.9	1017468887	37.40012548	15.38610049	0.835	-0.26	0.175148413	0.575789491	8.5	7	NA	NA	NA	NA	NA	NA	NA	NA	NA	NA	NA	NA	NA	NA	NA	NA	pos	7.5	6.7	6.7	7.5
5-HEPE	C20 H30 O3	Full match	No results	Partial match	Full match	1.95	318.22011	319.22739	6.747	41006430.35	0	NA	3	7	2	Multiple matches found	DDA for preferred ion	[M+H]+1	27500475.63	24789782.66	23.07154618	13.88940688	1.109	0.15	0.17550293	0.575789491	5.9	4.5	NA	NA	NA	NA	NA	NA	NA	NA	NA	NA	NA	NA	NA	NA	NA	NA	pos	5.5	4.7	4.3	2.8
2-Methoxybenzaldehyde	C8 H8 O2	Full match	Full match	Partial match	Partial match	-4.07	136.05188	137.05915	3.015	37782515.07	1	50.2	3	17	6	Multiple matches found	DDA for preferred ion	[M+H]+1	32542969.8	37431652.77	15.13227593	14.58912006	0.869	-0.2	0.175601352	0.575789491	5.7	4.1	NA	NA	NA	NA	NA	NA	NA	NA	NA	NA	NA	NA	NA	NA	NA	NA	pos	4.8	5.2	4.5	4.8
Etomidate	C14 H16 N2 O2	Full match	No results	No results	Full match	-3.38	244.12035	245.12763	0.962	605966.9403	0	NA	2	18	6	Multiple matches found	DDA for preferred ion	[M+H]+1	625147.2898	456049.8361	17.65424284	30.76180434	1.371	0.46	0.176396385	0.577208339	6.4	2.7	NA	NA	NA	NA	NA	NA	NA	NA	NA	NA	NA	NA	NA	NA	NA	NA	pos	3.8	6.4	6.1	6.4
D-(+)-Camphor	C10 H16 O	Full match	Full match	No results	Partial match	2.18	152.12045	153.12772	7.524	433493269	4	65.6	3	1	0	Multiple matches found	DDA for preferred ion	[M+H]+1	326045226.6	310654178.4	15.59272647	9.882994789	1.05	0.07	0.177072845	0.577208339	8	5.5	NA	NA	NA	NA	NA	NA	NA	NA	NA	NA	NA	NA	NA	NA	NA	NA	pos	5.5	6.2	5.8	5.8
gamma-Glutamylacetamide	C7 H12 N2 O4	Full match	No results	No results	Full match	-1.92	188.07935	189.08662	6.779	16297984.76	0	NA	3	14	6	Multiple matches found	No MS2	[M+H]+1	14655899.21	13490886.49	19.1467149	8.235579885	1.086	0.12	0.177826952	0.577208339	7.9	3.9	NA	NA	NA	NA	NA	NA	NA	NA	NA	NA	NA	NA	NA	NA	NA	NA	pos	4.6	6.9	6.5	6.5
Galactosylhydroxylysine	C12 H24 N2 O8	Full match	No results	Partial match	Full match	1.76	324.15384	325.16111	1.161	6734608.061	0	NA	3	3	1	Multiple matches found	DDA for preferred ion	[M+H]+1	5677910.071	6890058.301	22.61791496	10.26421421	0.824	-0.28	0.178072827	0.577208339	7.9	5.9	NA	NA	NA	NA	NA	NA	NA	NA	NA	NA	NA	NA	NA	NA	NA	NA	pos	3.1	6.5	6.9	5.8
9-Ethylguanine	C7 H9 N5 O	Full match	No results	No results	Full match	2.14	179.08109	180.08837	2.95	13695178.78	0	NA	3	5	2	Single match found	No MS2	[M+H]+1	7335772.8	5718473.605	33.90266914	30.46302674	1.283	0.36	0.179520576	0.578170052	4.7	3.3	NA	NA	NA	NA	NA	NA	NA	NA	NA	NA	NA	NA	NA	NA	NA	NA	pos	4.1	4.7	2.6	4.5
LysoPC(18:1(9Z)/0:0)	C26 H52 N O7 P	Full match	No results	No results	Full match	2.79	521.3496	522.35697	9.288	17498567720	0	NA	3	2	1	Multiple matches found	DDA for preferred ion	[M+H]+1	6756644701	9793798482	41.85147975	47.10431257	0.69	-0.54	0.179590447	0.578170052	7	7	NA	NA	NA	NA	NA	NA	NA	NA	NA	NA	NA	NA	NA	NA	NA	NA	pos	6.2	6.2	6.2	6.2
Brassinolide	C28 H48 O6	Full match	No results	Full match	No results	2.65	480.34636	481.35364	8.401	29098862.99	0	NA	3	8	3	No matches found	DDA for preferred ion	[M+H]+1	14649822.77	19545269.88	43.87376934	28.7999533	0.75	-0.42	0.182184794	0.580556664	6.6	5	NA	NA	NA	NA	NA	NA	NA	NA	NA	NA	NA	NA	NA	NA	NA	NA	pos	3.1	5.4	4.2	5.8
1,2,3,4-Tetrahydronaphthalene	C10 H12	Full match	No results	No results	Full match	2.37	132.09421	133.10149	5.982	9688914247	0	NA	3	1	0	Multiple matches found	DDA for preferred ion	[M+H]+1	9835146817	9501376570	4.367872621	5.419901801	1.035	0.05	0.182698364	0.58075015	9.6	6.2	NA	NA	NA	NA	NA	NA	NA	NA	NA	NA	NA	NA	NA	NA	NA	NA	pos	9.6	8.9	9.2	8.9
Glycyl-prolyl-glutamic acid	C12 H19 N3 O6	Full match	No results	No results	Full match	0.93	301.12767	302.13494	1.431	59400134.41	0	NA	3	3	1	Single match found	DDA for preferred ion	[M+H]+1	55099947.35	46487554.8	8.83638428	13.77206606	1.185	0.25	0.185038031	0.583919486	8.9	5.6	NA	NA	NA	NA	NA	NA	NA	NA	NA	NA	NA	NA	NA	NA	NA	NA	pos	8.1	8.1	8.1	8.9
14-Deoxy-11,12-didehydro andrographolide	C20 H28 O4	No match	Invalid mass	No results	No results	-5.68	332.19687	333.20419	6.744	75774453.23	1	57.8	3	9	4	No matches found	DDA for preferred ion	[M+H]+1	28285050.54	39935795.63	20.66802479	66.76666623	0.708	-0.5	0.18562605	0.58500331	4.8	4.8	NA	NA	NA	NA	NA	NA	NA	NA	NA	NA	NA	NA	NA	NA	NA	NA	pos	4	2.1	4.1	4.3
Acetaminophen cystein	C11 H14 N2 O3 S	Full match	No results	No results	Full match	2.72	254.0732	255.08048	5.088	131634915.9	0	NA	3	4	1	Multiple matches found	DDA for preferred ion	[M+H]+1	79826193.89	85540838.06	27.95052257	53.99616835	0.933	-0.1	0.185750663	0.585010647	7.6	6.6	NA	NA	NA	NA	NA	NA	NA	NA	NA	NA	NA	NA	NA	NA	NA	NA	pos	6.8	6.8	6.6	7.6
Glycyl-L-leucine	C8 H16 N2 O3	Full match	Full match	Partial match	Partial match	2.59	188.11658	189.12386	3.733	8518121.366	1	75.5	3	4	2	Multiple matches found	DDA for preferred ion	[M+H]+1	4467912.041	4163272.679	44.65313802	13.18751409	1.073	0.1	0.186906571	0.585660902	7.6	5.5	NA	NA	NA	NA	NA	NA	NA	NA	NA	NA	NA	NA	NA	NA	NA	NA	pos	4.4	4	4.8	4.4
gamma-Glutamyl-2-aminobutyric acid	C9 H16 N2 O5	Full match	No results	Partial match	Full match	-1.75	232.10552	233.11279	9.482	129472859	0	NA	2	1	0	Multiple matches found	DDA for preferred ion	[M+H]+1	71577859.13	63231961.63	41.56220628	38.99889158	1.132	0.18	0.187289879	0.585660902	2.7	1.8	NA	NA	NA	NA	NA	NA	NA	NA	NA	NA	NA	NA	NA	NA	NA	NA	pos	1.4	1.7	1.8	1.4
[3-[2-Aminoethoxy(hydroxy)phosphoryl]oxy-2-hydroxypropyl] hexadecanoate	C21 H44 N O7 P	Full match	No results	No results	Full match	2.97	453.28688	454.294	9.018	19449939.26	0	NA	3	4	2	Single match found	DDA for preferred ion	[M+H]+1	6341691.489	8889486.824	53.07569193	55.40773187	0.713	-0.49	0.18773225	0.585728157	6.1	5.5	NA	NA	NA	NA	NA	NA	NA	NA	NA	NA	NA	NA	NA	NA	NA	NA	pos	5.9	3.3	5.5	4.8
gamma-Glutamyl-2-aminobutyric acid	C9 H16 N2 O5	Full match	No results	Partial match	Full match	-1.55	232.10556	233.11284	6.764	80962695.54	0	NA	3	12	5	Multiple matches found	DDA for preferred ion	[M+H]+1	74157451.68	61843768.9	16.51491153	16.97364907	1.199	0.26	0.187792156	0.585728157	7	5.6	NA	NA	NA	NA	NA	NA	NA	NA	NA	NA	NA	NA	NA	NA	NA	NA	pos	7	7	5.6	6
r-limonene	C10 H16 O3	Full match	No results	No results	Full match	1.8	184.11028	207.0995	5.846	339028909.8	0	NA	3	4	1	Single match found	DDA for other ion	[M+Na]+1	317134908.7	338554961.5	9.267859801	9.867728836	0.937	-0.09	0.189683477	0.585728157	8.7	6.2	NA	NA	NA	NA	NA	NA	NA	NA	NA	NA	NA	NA	NA	NA	NA	NA	pos	8	8.7	8.4	8.4
L-Tyrosine	C9 H11 N O3	Full match	No results	Full match	Full match	3.34	181.0745	182.08177	3.704	8316404.33	0	NA	3	6	3	Multiple matches found	No MS2	[M+H]+1	7910974.202	7161925.768	15.29587113	11.00112868	1.105	0.14	0.189963449	0.585728157	6.4	4	NA	NA	NA	NA	NA	NA	NA	NA	NA	NA	NA	NA	NA	NA	NA	NA	pos	5.9	5.5	5.9	5.9
4-Methoxy-2-naphthylamine	C11 H11 N O	No results	No results	No results	Full match	3.11	173.0846	174.09188	5.234	9515837.875	0	NA	3	4	2	Single match found	No MS2	[M+H]+1	7970004.005	7353417.806	11.78455842	15.11451471	1.084	0.12	0.190403776	0.586159372	7	5.2	NA	NA	NA	NA	NA	NA	NA	NA	NA	NA	NA	NA	NA	NA	NA	NA	pos	2.2	6.3	4.5	6
Meprobamate	C9 H18 N2 O4	Full match	No results	No results	Full match	2.7	218.12725	219.13452	5.451	7121349.053	0	NA	3	4	1	Multiple matches found	DDA for preferred ion	[M+H]+1	8062731.789	5439844.403	35.7108394	36.67539795	1.482	0.57	0.19199208	0.588099193	5.7	4	NA	NA	NA	NA	NA	NA	NA	NA	NA	NA	NA	NA	NA	NA	NA	NA	pos	5.7	0.9	4.1	3.8
Amioca	C42 H72 O36	No results	No results	No results	Full match	0.76	1152.38121	1153.38854	1.434	5976894.654	0	NA	2	1	1	Multiple matches found	No MS2	[M+H]+1	4657322.704	5896349.103	13.02536789	16.18016866	0.79	-0.34	0.192085774	0.588099193	6.3	0.6	NA	NA	NA	NA	NA	NA	NA	NA	NA	NA	NA	NA	NA	NA	NA	NA	pos	4.5	3.8	5.7	3.8
Pro-Pro-Pro	C15 H23 N3 O4	Full match	No results	No results	Full match	0.49	309.16901	310.17628	2.219	13794860.65	0	NA	3	3	1	Single match found	DDA for preferred ion	[M+H]+1	13285201.99	11663244.76	13.96965534	16.34443451	1.139	0.19	0.193586634	0.589884367	7.8	6.1	NA	NA	NA	NA	NA	NA	NA	NA	NA	NA	NA	NA	NA	NA	NA	NA	pos	7	7.8	6.6	7
5-Androstenetriol	C19 H30 O3	Full match	No results	No results	Full match	1.28	306.21989	307.22716	7.023	162654871.6	0	NA	3	4	2	Multiple matches found	DDA for preferred ion	[M+H]+1	147730971.7	109020534.4	22.2446055	38.73362844	1.355	0.44	0.194144937	0.590678932	7.6	6.6	NA	NA	NA	NA	NA	NA	NA	NA	NA	NA	NA	NA	NA	NA	NA	NA	pos	6.1	6.5	7.6	7.2
2,5-Dimethyl-3(2H)-furanone	C6 H8 O2	Full match	No results	No results	Full match	3.61	112.05283	113.06011	5.981	136357904.9	0	NA	3	10	4	Multiple matches found	No MS2	[M+H]+1	143204659.8	132908985.4	9.699634345	5.13127379	1.077	0.11	0.194596874	0.590705232	6.8	4.3	NA	NA	NA	NA	NA	NA	NA	NA	NA	NA	NA	NA	NA	NA	NA	NA	pos	6.1	NA	NA	4.9
(6AR,10AR)-3-(1,1-Dimethylbutyl)-6A,7,10,10A-tetrahydro-6,6,9-trimethyl-6H-dibenzo[B,D]pyran	C22 H32 O	Full match	No results	No results	Full match	1.51	312.24579	313.25306	7.899	9089394.67	0	NA	3	3	1	Single match found	DDA for preferred ion	[M+H]+1	6806942.184	7981834.522	40.36593163	17.09047756	0.853	-0.23	0.195710266	0.591586771	7	5.2	NA	NA	NA	NA	NA	NA	NA	NA	NA	NA	NA	NA	NA	NA	NA	NA	pos	3	3.6	4.4	4.5
13-L-Hydroperoxylinoleic acid	C18 H32 O4	Full match	No results	Not the top hit	Full match	2.08	312.23071	313.23798	7.278	21303304.62	0	NA	3	8	4	Multiple matches found	DDA for preferred ion	[M+H]+1	17357263.4	15712031.21	12.32456969	10.77468654	1.105	0.14	0.196206855	0.59183707	7	5	NA	NA	NA	NA	NA	NA	NA	NA	NA	NA	NA	NA	NA	NA	NA	NA	pos	7	6.6	7	5.1
2,3-Dinor-TXB1	C19 H34 O5	Full match	No results	No results	Full match	1.58	342.24117	343.24844	5.919	31259892.02	0	NA	3	7	3	Single match found	DDA for preferred ion	[M+H]+1	24397769.8	21141103.02	15.80269887	29.04024657	1.154	0.21	0.197016027	0.592489974	7.1	3.9	NA	NA	NA	NA	NA	NA	NA	NA	NA	NA	NA	NA	NA	NA	NA	NA	pos	3.9	7.1	4.1	4.2
9,12,13-TriHOME	C18 H34 O5	Full match	No results	No results	Full match	1.59	330.24115	331.24843	7.276	34938163.42	0	NA	3	6	2	Multiple matches found	DDA for preferred ion	[M+H]+1	27360923.28	25355426.86	16.37515113	14.59189014	1.079	0.11	0.198225753	0.592964764	7.6	5.6	NA	NA	NA	NA	NA	NA	NA	NA	NA	NA	NA	NA	NA	NA	NA	NA	pos	6.1	7.1	7.5	5.6
1-Cyclohexene-1-carboxylic acid	C7 H10 O2	Full match	No results	Partial match	Full match	2.56	126.0684	127.07568	5.987	383490114.9	0	NA	3	2	1	Single match found	No MS2	[M+H]+1	401577410.3	383201501.9	5.294870274	5.539322597	1.048	0.07	0.198255157	0.592964764	8.4	5.5	NA	NA	NA	NA	NA	NA	NA	NA	NA	NA	NA	NA	NA	NA	NA	NA	pos	6.8	8	7.2	8
13-Acetylphorbol	C22 H30 O7	Full match	No results	No results	Full match	-4.12	406.19748	407.20475	6.377	34480309.91	0	NA	3	11	4	Single match found	DDA for preferred ion	[M+H]+1	27547193.56	24190605.65	10.53623014	21.14076903	1.139	0.19	0.198498459	0.592964764	7.6	5.2	NA	NA	NA	NA	NA	NA	NA	NA	NA	NA	NA	NA	NA	NA	NA	NA	pos	5	7.6	5.7	7.2
1,2-Diethylbenzene	C10 H14	Full match	No results	Partial match	Full match	2.54	134.10989	135.11717	7.762	58787953.11	0	NA	3	9	4	Multiple matches found	No MS2	[M+H]+1	53386228.69	43092319.93	13.09586359	17.85768627	1.239	0.31	0.198687817	0.592964764	6.5	3	NA	NA	NA	NA	NA	NA	NA	NA	NA	NA	NA	NA	NA	NA	NA	NA	pos	3.1	5	5	6.5
DL-Arginine	C6 H14 N4 O2	Full match	Full match	Full match	Full match	2.21	174.11206	175.11934	2.463	58713680.95	1	62.9	3	19	7	Multiple matches found	DDA for preferred ion	[M+H]+1	36194752.02	43369867.89	14.91690493	26.54990921	0.835	-0.26	0.199585985	0.593729572	3.8	2.2	NA	NA	NA	NA	NA	NA	NA	NA	NA	NA	NA	NA	NA	NA	NA	NA	pos	NA	3.1	3.8	3.5
19-Norandrosterone	C18 H28 O2	Full match	No results	No results	Full match	1.46	276.20933	277.21661	7.487	154217665.6	0	NA	3	2	1	Multiple matches found	DDA for preferred ion	[M+H]+1	106508117	148386126.6	23.19232921	30.96385752	0.718	-0.48	0.200563686	0.593918209	6.7	4.3	NA	NA	NA	NA	NA	NA	NA	NA	NA	NA	NA	NA	NA	NA	NA	NA	pos	5.7	3.8	5.3	6.1
2,3-Dihydroxypropyl acetate	C5 H10 O4	Full match	No results	Partial match	Full match	3.39	134.05836	157.04758	2.642	85388273.51	0	NA	3	5	2	Multiple matches found	DDA for other ion	[M+Na]+1	78638503.43	85456138.09	24.03689794	8.156527433	0.92	-0.12	0.201451722	0.593918209	9.5	7	NA	NA	NA	NA	NA	NA	NA	NA	NA	NA	NA	NA	NA	NA	NA	NA	pos	6.8	6.8	7.2	6.6
Uric acid	C5 H4 N4 O3	Full match	Full match	Full match	Partial match	2.29	168.02873	169.036	1.767	908215599.7	1	90.9	3	2	1	Single match found	DDA for preferred ion	[M+H]+1	742901798	861502318.6	9.385726417	13.09992653	0.862	-0.21	0.202083646	0.593918209	9	6.6	NA	NA	NA	NA	NA	NA	NA	NA	NA	NA	NA	NA	NA	NA	NA	NA	pos	8.4	8.4	8.7	8.7
N2-Acetylornithine	C7 H14 N2 O3	Full match	No results	Partial match	Full match	2.67	174.10091	175.10818	2.097	13725347.7	0	NA	3	9	3	Multiple matches found	No MS2	[M+H]+1	8815209.835	8051648.385	32.89927112	18.74020481	1.095	0.13	0.202711937	0.594953316	6.3	3.6	NA	NA	NA	NA	NA	NA	NA	NA	NA	NA	NA	NA	NA	NA	NA	NA	pos	5.3	4.1	3.8	4.5
2-(1H-Indazol-3-yl)acetic acid	C9 H8 N2 O2	Full match	No results	No results	Full match	2.24	176.05897	177.06625	2.282	3804986.054	0	NA	3	12	4	Multiple matches found	No MS2	[M+H]+1	2946555.784	3150069.957	16.69730245	22.34371043	0.935	-0.1	0.203449818	0.595497711	4.4	1.4	NA	NA	NA	NA	NA	NA	NA	NA	NA	NA	NA	NA	NA	NA	NA	NA	pos	3.4	1.9	3.8	1.9
5-S-Cysteinyldopamine	C11 H16 N2 O4 S	Full match	No results	No results	Not the top hit	1.81	272.08357	273.09085	1.956	114305101.8	0	NA	3	5	2	Multiple matches found	DDA for preferred ion	[M+H]+1	39651129.24	36156261.55	57.85679164	76.13889677	1.097	0.13	0.205203131	0.597863445	6.4	6.4	NA	NA	NA	NA	NA	NA	NA	NA	NA	NA	NA	NA	NA	NA	NA	NA	pos	6	6.2	4.8	4.5
Trimethadione	C6 H9 N O3	Full match	No results	No results	Full match	2.97	143.05867	144.06596	3.689	29337127.61	0	NA	3	8	3	Multiple matches found	DDA for preferred ion	[M+H]+1	26235041.83	25531033.19	18.00892584	15.1844598	1.028	0.04	0.208039657	0.599798371	7.1	5.2	NA	NA	NA	NA	NA	NA	NA	NA	NA	NA	NA	NA	NA	NA	NA	NA	pos	6.4	7.1	4.5	6.7
Paracetamol mercapturate	C13 H16 N2 O4 S	Full match	No results	No results	Full match	2.99	296.08396	297.09123	5.5	105297482	0	NA	3	5	2	Multiple matches found	DDA for preferred ion	[M+H]+1	61141831.67	42417875.3	29.05027407	68.63086388	1.441	0.53	0.208540335	0.599798371	7.6	6.4	NA	NA	NA	NA	NA	NA	NA	NA	NA	NA	NA	NA	NA	NA	NA	NA	pos	7.4	7.6	7.4	6.6
Dibenzothiophene	C12 H8 S	Full match	No results	No results	Full match	2.75	184.03518	185.04245	3.109	24743074	0	NA	3	5	2	Single match found	DDA for preferred ion	[M+H]+1	19000291.94	21612559.48	10.34496544	14.76777841	0.879	-0.19	0.208625521	0.599798371	7.8	4.2	NA	NA	NA	NA	NA	NA	NA	NA	NA	NA	NA	NA	NA	NA	NA	NA	pos	5.5	5.9	7	5.5
Glyceryl palmitoleate	C19 H36 O4	Full match	No results	No results	Full match	0.78	328.26162	351.25082	6.18	29415648.04	0	NA	3	3	1	Multiple matches found	DDA for other ion	[M+Na]+1	25494255.58	22613320.76	11.31126327	31.53970164	1.127	0.17	0.209418675	0.600123553	7.6	5.6	NA	NA	NA	NA	NA	NA	NA	NA	NA	NA	NA	NA	NA	NA	NA	NA	pos	7.6	6.9	6.5	5.1
N-(Carboxymethyl)-N-(2-((carboxymethyl)amino)ethyl)glycine	C8 H14 N2 O6	Full match	No results	No results	Full match	0.99	234.08542	235.0927	1.341	83427604.68	0	NA	3	2	1	Multiple matches found	DDA for preferred ion	[M+H]+1	83499387.62	87854578.6	12.33420883	6.951288828	0.95	-0.07	0.210453871	0.601025836	8.4	5.5	NA	NA	NA	NA	NA	NA	NA	NA	NA	NA	NA	NA	NA	NA	NA	NA	pos	6.7	5.7	7.5	7.5
Biopterin	C9 H11 N5 O3	Full match	Full match	No results	Partial match	2.19	237.08671	238.09399	2.935	28167731.36	2	85.6	3	8	3	Multiple matches found	DDA for preferred ion	[M+H]+1	20798404.77	24925842.13	17.67971125	16.47341732	0.834	-0.26	0.210506721	0.601025836	7.5	5.4	NA	NA	NA	NA	NA	NA	NA	NA	NA	NA	NA	NA	NA	NA	NA	NA	pos	6.9	6.4	6.5	6.1
Prostaglandin F1a	C20 H36 O5	Full match	No results	No results	Full match	3.39	356.25748	379.24675	7.555	957147628.6	0	NA	3	1	0	Multiple matches found	DDA for preferred ion	[M+Na]+1	675822994.9	566468854.7	23.78629125	25.66414392	1.193	0.25	0.210613349	0.601025836	6.5	5.1	NA	NA	NA	NA	NA	NA	NA	NA	NA	NA	NA	NA	NA	NA	NA	NA	pos	6.5	6.5	6.1	6.5
4-Decenoic acid, (4E)-	C10 H18 O2	Full match	No results	No results	Full match	1.55	170.13094	171.13822	7.368	85213591.09	0	NA	2	7	2	Multiple matches found	No MS2	[M+H]+1	77912013.3	74726353.11	8.279195802	7.432173781	1.043	0.06	0.212199718	0.603939525	6.1	1.3	NA	NA	NA	NA	NA	NA	NA	NA	NA	NA	NA	NA	NA	NA	NA	NA	pos	6.1	3.4	3.2	NA
(12R)-12-Hydroxyoctadec-9-enoic acid	C18 H34 O3	Full match	No results	No results	Full match	2.79	298.25163	321.24086	8.732	67151876.66	0	NA	3	6	2	Multiple matches found	DDA for preferred ion	[M+Na]+1	29312955.79	30597285.68	18.58208555	58.22795768	0.958	-0.06	0.212791882	0.604081207	6.4	6	NA	NA	NA	NA	NA	NA	NA	NA	NA	NA	NA	NA	NA	NA	NA	NA	pos	5.2	5.2	6.4	6.4
19-Nortestosterone	C18 H26 O2	Full match	Full match	No results	Full match	1.7	274.19375	275.20102	7.453	15290685.14	1	58.8	3	16	6	Single match found	DDA for preferred ion	[M+H]+1	4610385.024	7053578.546	24.28805018	61.59576312	0.654	-0.61	0.213845923	0.604081207	4.8	1.7	NA	NA	NA	NA	NA	NA	NA	NA	NA	NA	NA	NA	NA	NA	NA	NA	pos	1.2	3.9	3.9	4.6
gamma-Glutamylacetamide	C7 H12 N2 O4	Full match	No results	No results	Full match	2.36	188.08015	189.08741	1.694	105401438.4	0	NA	3	3	1	Multiple matches found	DDA for preferred ion	[M+H]+1	91748409.88	80863403.99	18.25573216	25.81375791	1.135	0.18	0.214562105	0.604081207	7.3	5.8	NA	NA	NA	NA	NA	NA	NA	NA	NA	NA	NA	NA	NA	NA	NA	NA	pos	7.3	7.1	7	7.3
Hypoxanthine	C5 H4 N4 O	Full match	Full match	Partial match	Partial match	2.12	136.0388	137.04608	1.481	148287208.9	1	89.5	3	4	2	Multiple matches found	DDA for preferred ion	[M+H]+1	138711192.8	153282749.4	12.86424995	11.28910012	0.905	-0.14	0.214753851	0.604081207	7.5	5.5	NA	NA	NA	NA	NA	NA	NA	NA	NA	NA	NA	NA	NA	NA	NA	NA	pos	7.5	7.5	7.1	7.5
Metyrosine	C10 H13 N O3	Full match	No results	No results	Full match	3.36	195.0902	218.07943	4.87	26097820.45	0	NA	3	6	2	Multiple matches found	DDA for other ion	[M+Na]+1	26023014.7	28958356.14	27.59525149	13.25813162	0.899	-0.15	0.214913506	0.604081207	7.6	5.6	NA	NA	NA	NA	NA	NA	NA	NA	NA	NA	NA	NA	NA	NA	NA	NA	pos	6.6	4.9	6.6	6.2
Dodecanedioic acid	C12 H22 O4	Full match	No results	No results	Full match	1.73	230.15221	231.15948	7.376	73203847.69	0	NA	3	7	3	Multiple matches found	DDA for preferred ion	[M+H]+1	70087422.12	63645580.02	6.286790372	11.17145574	1.101	0.14	0.215255466	0.604415319	8.5	4.1	NA	NA	NA	NA	NA	NA	NA	NA	NA	NA	NA	NA	NA	NA	NA	NA	pos	6.6	7	8.5	7.4
LysoPC(18:0/0:0)	C26 H54 N O7 P	Full match	No results	No results	Full match	3.07	523.3654	524.37266	9.932	84762293.21	0	NA	3	0	0	Multiple matches found	DDA for preferred ion	[M+H]+1	17427222.46	31766529.27	84.67358425	72.34073341	0.549	-0.87	0.216522218	0.605401689	7	6.1	NA	NA	NA	NA	NA	NA	NA	NA	NA	NA	NA	NA	NA	NA	NA	NA	pos	4.8	5.2	5.4	3.5
Cytosporone B	C18 H26 O5	Full match	No results	No results	Full match	-3.07	322.17704	323.18431	6.674	76368900.35	0	NA	3	4	1	Single match found	DDA for preferred ion	[M+H]+1	59580155.68	63991925.98	25.61600098	12.66153603	0.931	-0.1	0.217169437	0.606335433	8	4.8	NA	NA	NA	NA	NA	NA	NA	NA	NA	NA	NA	NA	NA	NA	NA	NA	pos	4.7	5.3	3.6	3.6
14-Deoxy-11,12-didehydro andrographolide	C20 H28 O4	Not the top hit	Full match	Partial match	Full match	-4.89	332.19713	333.20441	8.058	46892420.48	1	58	3	6	2	Multiple matches found	DDA for preferred ion	[M+H]+1	31577121.36	29968556.98	32.06380849	23.43647409	1.054	0.08	0.217771756	0.606414484	6.2	5.2	NA	NA	NA	NA	NA	NA	NA	NA	NA	NA	NA	NA	NA	NA	NA	NA	pos	4.2	4.6	6.1	5.7
2,3-Dihydro-1H-pyrrole-2-carboxylic acid	C5 H7 N O2	Full match	No results	Partial match	Full match	4.11	113.04814	114.05542	5.687	119004250.1	0	NA	3	9	3	Multiple matches found	DDA for preferred ion	[M+H]+1	100628973.1	81060929.58	13.7200834	30.93914545	1.241	0.31	0.218933008	0.607257085	6.3	3.9	NA	NA	NA	NA	NA	NA	NA	NA	NA	NA	NA	NA	NA	NA	NA	NA	pos	4.1	6.3	3.3	4.8
2-[4-(Carboxymethyl)-1,4,8,11-tetrazabicyclo[6.6.2]hexadecan-11-yl]acetic acid	C16 H30 N4 O4	Full match	No results	No results	Full match	3.28	342.22783	343.23511	5.294	5741614.627	0	NA	3	4	2	Single match found	DDA for preferred ion	[M+H]+1	3868073.521	3411825.793	39.34405608	29.13210019	1.134	0.18	0.219426925	0.607257085	6.2	5.2	NA	NA	NA	NA	NA	NA	NA	NA	NA	NA	NA	NA	NA	NA	NA	NA	pos	5.3	5.4	2.4	4.5
3,5-Dimethyl-2-(3-pyridyl)thiazolidin-4-one	C10 H12 N2 O S	Full match	No results	No results	Full match	2.62	208.06758	209.07485	5.021	115947678.1	0	NA	3	5	2	Single match found	DDA for preferred ion	[M+H]+1	91712533.16	86028322.93	14.74390976	29.88769378	1.066	0.09	0.219902837	0.607257085	8.6	5.8	NA	NA	NA	NA	NA	NA	NA	NA	NA	NA	NA	NA	NA	NA	NA	NA	pos	7.9	7.9	7.9	8.6
4-Hydroxypropofol	C12 H18 O2	Full match	No results	No results	Full match	2.03	194.13107	195.13835	6.175	163880404	0	NA	3	2	1	Multiple matches found	DDA for preferred ion	[M+H]+1	139761317.7	130756356	11.95815261	37.15660965	1.069	0.1	0.22104255	0.607257085	6	3.6	NA	NA	NA	NA	NA	NA	NA	NA	NA	NA	NA	NA	NA	NA	NA	NA	pos	5.2	4.8	4.8	4.4
Dimethylaminoparthenolide	C17 H27 N O3	Full match	No results	No results	Full match	0.78	293.19932	294.20722	5.283	6591856.447	0	NA	3	5	2	Multiple matches found	DDA for preferred ion	[M+H]+1	5400364.591	2807148.848	46.1937479	51.33589608	1.924	0.94	0.223241686	0.608496367	5.2	4.4	NA	NA	NA	NA	NA	NA	NA	NA	NA	NA	NA	NA	NA	NA	NA	NA	pos	1.5	5.2	4.4	5.2
L-Threonine	C4 H9 N O3	Full match	No results	Full match	Full match	3.63	119.05868	120.06595	1.296	443960808.2	0	NA	3	7	3	Multiple matches found	No MS2	[M+H]+1	332961686.6	363832041	17.29401267	15.98104021	0.915	-0.13	0.223496147	0.608496367	8.1	6.6	NA	NA	NA	NA	NA	NA	NA	NA	NA	NA	NA	NA	NA	NA	NA	NA	pos	7.3	7.3	7.7	6.6
Tetrahydrocoptisine	C19 H17 N O4	Full match	No results	No results	Full match	2.88	323.11669	324.12396	5.495	193139052.5	0	NA	3	4	2	Single match found	DDA for preferred ion	[M+H]+1	26601351.54	4412044.124	143.7043195	104.3580131	6.029	2.59	0.223665407	0.608496367	6	6	NA	NA	NA	NA	NA	NA	NA	NA	NA	NA	NA	NA	NA	NA	NA	NA	pos	4.5	5.8	4.2	5.2
2-Ethylphenyl isothiocyanate	C9 H9 N S	No results	No results	No results	Full match	3.45	163.04613	164.05341	4.982	3008545.19	0	NA	3	25	9	Single match found	No MS2	[M+H]+1	1797712.872	2480532.649	39.84934844	23.0242823	0.725	-0.46	0.224559333	0.609249816	2.5	1.5	NA	NA	NA	NA	NA	NA	NA	NA	NA	NA	NA	NA	NA	NA	NA	NA	pos	0.9	2	2	2
LysoPC(20:1(11Z)/0:0)	C28 H56 N O7 P	Full match	No results	No results	Full match	2.65	549.3809	550.38814	10.142	13408925.16	0	NA	3	15	5	Multiple matches found	DDA for preferred ion	[M+H]+1	1611451.386	4303564.585	112.6447491	92.8707234	0.374	-1.42	0.225030189	0.609249816	5.5	2.3	NA	NA	NA	NA	NA	NA	NA	NA	NA	NA	NA	NA	NA	NA	NA	NA	pos	3.8	4.9	2.7	5.3
Biotin	C19 H22 O3	No match	Invalid mass	No match	No match	-181340.55	244.08896	245.09623	5.395	52299584.35	1	87.6	3	2	1	Multiple matches found	DDA for preferred ion	[M+H]+1	47261224.76	38322106.21	15.0277132	29.5337495	1.233	0.3	0.226653029	0.610856951	7.9	6.4	NA	NA	NA	NA	NA	NA	NA	NA	NA	NA	NA	NA	NA	NA	NA	NA	pos	7.5	6.7	7.9	7.9
4-(Dodecylamino)Phenol	C18 H31 N O	Full match	No results	No results	Full match	2.09	277.24114	278.24842	7.286	68092786.78	0	NA	3	5	2	Single match found	DDA for preferred ion	[M+H]+1	29796137.61	39043732.61	33.28000491	40.38093281	0.763	-0.39	0.22721286	0.610856951	3.1	2.6	NA	NA	NA	NA	NA	NA	NA	NA	NA	NA	NA	NA	NA	NA	NA	NA	pos	2.3	2.7	2.3	1.9
2,4-Thiazolidinedicarboxylic acid, 2-methyl-	C6 H9 N O4 S	Full match	No results	No results	Full match	1.76	191.02556	192.03284	1.484	160513190.7	0	NA	3	26	9	Single match found	DDA for preferred ion	[M+H]+1	113625087.5	63259131.61	40.89819657	57.17966334	1.796	0.84	0.227285722	0.610856951	5.8	5.1	NA	NA	NA	NA	NA	NA	NA	NA	NA	NA	NA	NA	NA	NA	NA	NA	pos	5.8	5.1	3.9	3.6
(R)-Salsolinol	C10 H13 N O2	Full match	No results	No results	Full match	3.4	179.09524	180.1025	5.338	132057393	0	NA	3	4	2	Multiple matches found	DDA for preferred ion	[M+H]+1	115218216.5	131498254.2	18.98345582	11.10976286	0.876	-0.19	0.228005184	0.611253088	9	7	NA	NA	NA	NA	NA	NA	NA	NA	NA	NA	NA	NA	NA	NA	NA	NA	pos	7.7	7.3	7.7	7.3
trans-Aconitic acid	C6 H6 O6	Full match	Full match	Not the top hit	Full match	2.31	174.01684	175.02412	2.027	56863241.67	1	79.5	3	2	1	Multiple matches found	DDA for preferred ion	[M+H]+1	38519116.41	50056466.96	25.49570937	23.59542276	0.77	-0.38	0.228179582	0.611253088	6.6	5.2	NA	NA	NA	NA	NA	NA	NA	NA	NA	NA	NA	NA	NA	NA	NA	NA	pos	5.9	6.6	5.1	5.1
2,3-Dihydro-1H-pyrrole-2-carboxylic acid	C5 H7 N O2	Full match	No results	Partial match	Full match	4.79	113.04822	114.0555	1.363	338607213.4	0	NA	3	12	4	Multiple matches found	DDA for preferred ion	[M+H]+1	243125196.4	189136640.1	16.08850722	40.92492804	1.285	0.36	0.22883365	0.611253088	7	5.8	NA	NA	NA	NA	NA	NA	NA	NA	NA	NA	NA	NA	NA	NA	NA	NA	pos	7	7	6.6	5.8
DL-Alanyl-DL-leucine	C9 H18 N2 O3	Full match	No results	No results	Full match	2.39	202.13222	203.1395	3.915	13541266.72	0	NA	3	4	2	Single match found	DDA for preferred ion	[M+H]+1	10085158.01	9434974.163	26.45229759	26.54072681	1.069	0.1	0.228901166	0.611253088	6.5	4.4	NA	NA	NA	NA	NA	NA	NA	NA	NA	NA	NA	NA	NA	NA	NA	NA	pos	5.3	3.9	5.6	5.3
Lumazine	C6 H4 N4 O2	Full match	No results	No results	Full match	2.81	164.03389	165.04119	2.619	7144625.392	0	NA	3	8	3	Single match found	DDA for preferred ion	[M+H]+1	2178443.092	1887941.674	83.02975679	11.27930196	1.154	0.21	0.231655847	0.614458825	5.1	4.5	NA	NA	NA	NA	NA	NA	NA	NA	NA	NA	NA	NA	NA	NA	NA	NA	pos	1.5	3.8	3	3
Adenosine diphosphate (ADP)	C10 H15 N5 O10 P2	Full match	Full match	Full match	Full match	1.55	427.03007	428.03735	1.45	92261853.1	1	66.2	3	17	7	Multiple matches found	DDA for preferred ion	[M+H]+1	41585217.28	33970997.13	56.30353086	20.75692562	1.224	0.29	0.231916876	0.614509484	4.3	3.7	NA	NA	NA	NA	NA	NA	NA	NA	NA	NA	NA	NA	NA	NA	NA	NA	pos	3.3	2.2	2.6	2.2
3b-Hydroxy-5-cholenoic acid	C24 H38 O3	Full match	No results	No results	Full match	2.13	374.28289	375.29017	8.252	8289340.377	0	NA	3	7	3	Single match found	No MS2	[M+H]+1	6884512.019	7526730.908	19.06516242	15.21622545	0.915	-0.13	0.23223937	0.614509484	7	4.8	NA	NA	NA	NA	NA	NA	NA	NA	NA	NA	NA	NA	NA	NA	NA	NA	pos	4	4.4	5.2	4
Indanidine	C11 H13 N5	No results	No results	No results	Full match	-3	215.11645	216.12373	5.414	4737508.386	0	NA	3	16	5	Multiple matches found	No MS2	[M+H]+1	3653021.94	2966480.641	32.07850166	28.12590505	1.231	0.3	0.232819981	0.615365078	3.3	1.7	NA	NA	NA	NA	NA	NA	NA	NA	NA	NA	NA	NA	NA	NA	NA	NA	pos	2.2	1.9	2	0.7
4'-Phosphopantetheine	C11 H23 N2 O7 P S	Full match	No results	Full match	No results	2.2	358.09714	359.10441	5.05	111183448.6	0	NA	3	4	1	No matches found	DDA for preferred ion	[M+H]+1	104469473.1	109318785.2	9.960043214	9.875205957	0.956	-0.07	0.233211933	0.615381073	8.7	7	NA	NA	NA	NA	NA	NA	NA	NA	NA	NA	NA	NA	NA	NA	NA	NA	pos	8.7	8.4	8.4	8.4
9-Ethylguanine	C7 H9 N5 O	Full match	No results	No results	Full match	2.25	179.08111	180.08839	4.994	27911023.27	0	NA	3	4	2	Single match found	No MS2	[M+H]+1	25722220.14	20280944.53	15.33868161	28.65443123	1.268	0.34	0.233511085	0.615491478	7.1	5.6	NA	NA	NA	NA	NA	NA	NA	NA	NA	NA	NA	NA	NA	NA	NA	NA	pos	6.7	7.1	6.9	6.7
Taurine	C2 H7 N O3 S	Full match	No results	Full match	Full match	2.81	125.01502	126.02231	1.261	1100745625	0	NA	3	16	6	Multiple matches found	DDA for other ion	[M+H]+1	934083153.9	1048694396	23.79271952	13.53869247	0.891	-0.17	0.234151366	0.616010739	7.9	4.7	NA	NA	NA	NA	NA	NA	NA	NA	NA	NA	NA	NA	NA	NA	NA	NA	pos	6.5	4.6	6.5	6.1
6-Pentyl-2H-pyran-2-one	C10 H14 O2	Full match	Full match	No results	Partial match	2.49	166.09979	167.10707	5.602	622980991	1	75.1	3	1	0	Multiple matches found	DDA for preferred ion	[M+H]+1	603554722.3	592060657.5	7.248959862	9.825910409	1.019	0.03	0.234867927	0.61635116	9.5	5.8	NA	NA	NA	NA	NA	NA	NA	NA	NA	NA	NA	NA	NA	NA	NA	NA	pos	8.4	8.7	8.4	8.7
Difloxacin	C21 H19 F2 N3 O3	No results	No results	No results	Full match	0.88	399.1398	400.14708	3.689	646550.3212	0	NA	3	3	1	Single match found	No MS2	[M+H]+1	474005.6576	344141.6341	27.06352314	40.10356651	1.377	0.46	0.23627	0.616998682	5.9	3	NA	NA	NA	NA	NA	NA	NA	NA	NA	NA	NA	NA	NA	NA	NA	NA	pos	5.9	5.9	5.6	5.6
3-Buten-2-ol, 4-phenyl-	C10 H12 O	Full match	No results	Partial match	Full match	1.78	148.08908	149.09635	6.029	87999615.61	0	NA	3	5	2	Multiple matches found	No MS2	[M+H]+1	97430577.33	89751404.96	7.258206426	34.77381444	1.086	0.12	0.236435355	0.616998682	8	4.7	NA	NA	NA	NA	NA	NA	NA	NA	NA	NA	NA	NA	NA	NA	NA	NA	pos	4.9	8	5.7	5.7
2-Phenylglycine	C8 H9 N O2	Full match	Full match	Partial match	Not the top hit	3.23	151.06382	152.07109	2.816	11649217.23	1	53	3	14	5	Multiple matches found	DDA for preferred ion	[M+H]+1	8658346.019	8600606.155	16.41766659	16.91464846	1.007	0.01	0.2367913	0.616998682	4.2	1.4	NA	NA	NA	NA	NA	NA	NA	NA	NA	NA	NA	NA	NA	NA	NA	NA	pos	2.9	4.2	2.1	2.9
Paraxanthine	C7 H8 N4 O2	Full match	No results	Partial match	Full match	2.38	180.06515	181.07243	4.866	5949371.74	0	NA	3	2	1	Multiple matches found	DDA for preferred ion	[M+H]+1	5473165.351	5511853.279	5.592248925	8.945782664	0.993	-0.01	0.237375645	0.617047437	6.5	4.4	NA	NA	NA	NA	NA	NA	NA	NA	NA	NA	NA	NA	NA	NA	NA	NA	pos	5.8	5.4	5.8	5.8
1-Methylindole	C9 H9 N	Full match	No results	No results	Full match	3.6	131.07397	132.08125	5.227	33829755.29	0	NA	3	3	1	Multiple matches found	No MS2	[M+H]+1	28540335.99	25960854.09	11.55990462	14.42572064	1.099	0.14	0.237455573	0.617047437	8.4	5.6	NA	NA	NA	NA	NA	NA	NA	NA	NA	NA	NA	NA	NA	NA	NA	NA	pos	7.2	7.6	7.2	7.6
2,5-Furandicarboxylic acid	C6 H4 O5	Full match	No results	No results	Full match	2.56	156.00627	157.01355	2.028	58972957.35	0	NA	3	3	2	Multiple matches found	DDA for preferred ion	[M+H]+1	42607642.79	52346216.86	22.04122207	21.47345641	0.814	-0.3	0.2375839	0.617047437	6.6	4.8	NA	NA	NA	NA	NA	NA	NA	NA	NA	NA	NA	NA	NA	NA	NA	NA	pos	6.6	6.2	5.9	5.9
4-Methylstyrene	C9 H10	Full match	No results	No results	Full match	3.94	118.07872	119.08599	6.695	136604829.4	0	NA	3	3	1	Multiple matches found	DDA for preferred ion	[M+H]+1	74501970.7	81970055.85	19.50953626	30.43762229	0.909	-0.14	0.23910258	0.618238476	7	5.1	NA	NA	NA	NA	NA	NA	NA	NA	NA	NA	NA	NA	NA	NA	NA	NA	pos	5.1	5.5	7	4.8
Arlacel	C24 H44 O6	No results	No results	No results	Full match	0.11	428.31384	451.30314	7.31	56961401.15	0	NA	3	7	2	Multiple matches found	DDA for other ion	[M+Na]+1	46307608.76	58896460.27	14.17858395	17.82311794	0.786	-0.35	0.239205564	0.618238476	7.6	4.8	NA	NA	NA	NA	NA	NA	NA	NA	NA	NA	NA	NA	NA	NA	NA	NA	pos	5.4	7.6	4.6	5.4
N-Acetyl-D-lactosamine	C14 H25 N O11	No results	Full match	No results	Partial match	1.28	383.14325	384.15041	1.393	15853782.1	1	87.8	3	13	5	Multiple matches found	DDA for preferred ion	[M+H]+1	12385727.97	13611954.83	15.36884659	5.877473964	0.91	-0.14	0.23958374	0.618300979	4.9	2	NA	NA	NA	NA	NA	NA	NA	NA	NA	NA	NA	NA	NA	NA	NA	NA	pos	2.7	2.7	2.3	2
6-Keto-prostaglandin F1a	C20 H34 O6	Full match	No results	No results	Full match	1.65	370.23615	393.22537	6.342	170388541.7	0	NA	3	11	5	Multiple matches found	DDA for preferred ion	[M+Na]+1	143948502.2	141235300.6	10.25330002	15.1522878	1.019	0.03	0.240429834	0.619394899	7.5	5.5	NA	NA	NA	NA	NA	NA	NA	NA	NA	NA	NA	NA	NA	NA	NA	NA	pos	7.5	7.5	7.1	7.5
3-Dehydroshikimate	C7 H8 O5	Full match	No results	Full match	No results	2.3	172.03757	173.04485	2.975	11063522.6	0	NA	3	1	1	No matches found	DDA for preferred ion	[M+H]+1	10436231.44	8107487.574	22.60610152	19.15679912	1.287	0.36	0.240945939	0.619723319	5.6	2.9	NA	NA	NA	NA	NA	NA	NA	NA	NA	NA	NA	NA	NA	NA	NA	NA	pos	4.5	3.9	3.7	3.7
N-Acetyldopamine	C10 H13 N O3	Full match	Full match	No results	Partial match	3.38	195.0902	196.09746	5.169	294371676.9	2	91.5	3	2	1	Multiple matches found	DDA for preferred ion	[M+H]+1	152065259.6	205374175.8	20.91860714	35.40026664	0.74	-0.43	0.242936869	0.620838665	8	5.8	NA	NA	NA	NA	NA	NA	NA	NA	NA	NA	NA	NA	NA	NA	NA	NA	pos	7.6	8	8	8
3-Hydroxyoctanoic acid	C8 H16 O3	Full match	No results	No results	Full match	2.44	160.11033	183.09956	5.695	3037233771	0	NA	3	2	1	Multiple matches found	DDA for preferred ion	[M+Na]+1	2824681320	3116479117	13.10560593	13.48651584	0.906	-0.14	0.243297212	0.620965896	9	6.6	NA	NA	NA	NA	NA	NA	NA	NA	NA	NA	NA	NA	NA	NA	NA	NA	pos	8.6	8.6	8.6	9
��-Glutamylcysteine	C8 H14 N2 O5 S	Full match	Full match	Full match	Partial match	2.07	250.06286	251.07014	1.916	207400757.9	1	96.1	3	1	1	Multiple matches found	DDA for preferred ion	[M+H]+1	184078808.5	221654769	18.21196515	15.96320313	0.83	-0.27	0.245226967	0.620965896	8.5	7	NA	NA	NA	NA	NA	NA	NA	NA	NA	NA	NA	NA	NA	NA	NA	NA	pos	8.5	7.3	7.3	7.7
Hypoxanthine	C5 H4 N4 O	Full match	Full match	Partial match	Partial match	2.06	136.03879	137.04607	1.61	207795469	1	84.4	3	5	2	Multiple matches found	DDA for preferred ion	[M+H]+1	202256155.2	228253682.4	10.52392245	10.85916499	0.886	-0.17	0.245346822	0.620965896	7.1	3.6	NA	NA	NA	NA	NA	NA	NA	NA	NA	NA	NA	NA	NA	NA	NA	NA	pos	5.6	4.4	4.4	5.6
15-Keto-13,14-dihydroprostaglandin A2	C20 H30 O4	Full match	No results	Partial match	Full match	1.16	334.2148	335.22207	6.353	31792874.1	0	NA	3	3	1	Multiple matches found	DDA for preferred ion	[M+H]+1	27974966.83	26125075.74	13.58254204	13.31722369	1.071	0.1	0.245437423	0.620965896	7.2	4.8	NA	NA	NA	NA	NA	NA	NA	NA	NA	NA	NA	NA	NA	NA	NA	NA	pos	7.2	5.7	5.7	6.9
Gemcabene	C16 H30 O5	Full match	No results	No results	Full match	2.17	302.20998	325.19918	6.981	134663542.3	0	NA	3	2	1	Multiple matches found	DDA for preferred ion	[M+Na]+1	96352147.14	100087143.9	15.64263492	19.3790443	0.963	-0.05	0.245514885	0.620965896	8.1	6.6	NA	NA	NA	NA	NA	NA	NA	NA	NA	NA	NA	NA	NA	NA	NA	NA	pos	8.1	7.3	7	7
15(S)-Hydroxyeicosatrienoic acid	C20 H34 O3	Full match	No results	No results	Full match	1.88	322.2514	323.25868	8.157	176603282.5	0	NA	3	6	2	Multiple matches found	DDA for preferred ion	[M+H]+1	116018787.3	104313917.2	24.6156936	19.26667639	1.112	0.15	0.246546532	0.620965896	8.5	6.2	NA	NA	NA	NA	NA	NA	NA	NA	NA	NA	NA	NA	NA	NA	NA	NA	pos	7.6	7.2	7.6	7.6
Lidamidine	C11 H16 N4 O	Full match	No results	No results	Full match	-2.37	220.13189	243.12112	5.291	28555545.81	0	NA	3	4	1	Single match found	DDA for other ion	[M+Na]+1	27827086.47	25458612.59	8.72896894	12.49163845	1.093	0.13	0.246808718	0.620965896	8.5	6	NA	NA	NA	NA	NA	NA	NA	NA	NA	NA	NA	NA	NA	NA	NA	NA	pos	8.5	7.4	8.5	8.5
1,2-Dioctanoylglycerol	C19 H36 O5	Full match	No results	No results	Full match	1.95	344.25695	367.24618	6.359	1918669817	0	NA	3	6	2	Multiple matches found	DDA for preferred ion	[M+Na]+1	1381832264	1222549577	19.3288297	26.37109509	1.13	0.18	0.24704546	0.620965896	8.1	6.2	NA	NA	NA	NA	NA	NA	NA	NA	NA	NA	NA	NA	NA	NA	NA	NA	pos	8.1	7.7	7.3	7.3
Nontrial	C12 H20 O3	Full match	No results	Partial match	Full match	1.38	212.14154	213.14881	6.037	389575025.9	0	NA	3	2	1	Single match found	DDA for preferred ion	[M+H]+1	377199621.8	348543475.6	6.307505702	8.434698527	1.082	0.11	0.247622784	0.621525393	8.7	5.8	NA	NA	NA	NA	NA	NA	NA	NA	NA	NA	NA	NA	NA	NA	NA	NA	pos	7.6	7.2	7.2	8.7
Indole-3-propionic acid	C11 H11 N O2	Full match	No results	Partial match	Full match	1.63	189.07929	190.08656	5.545	9340163.761	0	NA	3	1	0	Multiple matches found	No MS2	[M+H]+1	4144538.062	6688729.689	34.59693152	49.60124055	0.62	-0.69	0.248597397	0.622664893	5.3	4.8	NA	NA	NA	NA	NA	NA	NA	NA	NA	NA	NA	NA	NA	NA	NA	NA	pos	2.4	5.3	4.9	3.4
Guanine	C5 H5 N5 O	Full match	Full match	Full match	Partial match	3.16	151.04989	152.05716	4.834	39060388.7	1	62.3	3	4	2	Multiple matches found	DDA for preferred ion	[M+H]+1	31576152.89	27590827.18	19.88331924	24.23710322	1.144	0.19	0.248857231	0.622989532	6.7	4.8	NA	NA	NA	NA	NA	NA	NA	NA	NA	NA	NA	NA	NA	NA	NA	NA	pos	5.6	6.4	5.2	6.7
15-Keto-13,14-dihydroprostaglandin A2	C20 H30 O4	Full match	No results	Partial match	Full match	1.57	334.21493	335.22221	7.196	798667954.5	0	NA	3	8	4	Multiple matches found	DDA for preferred ion	[M+H]+1	642516007.6	568313087	14.18516445	46.36718992	1.131	0.18	0.250417156	0.625071527	8.6	6.6	NA	NA	NA	NA	NA	NA	NA	NA	NA	NA	NA	NA	NA	NA	NA	NA	pos	8.6	8.6	7.9	7.9
Tetradecanedioic acid	C14 H26 O4	Full match	No results	No results	Full match	1.87	258.18359	281.17283	7.495	97270561.08	0	NA	3	3	1	Multiple matches found	DDA for preferred ion	[M+Na]+1	95056621.33	75533195.15	28.20499165	29.73240942	1.258	0.33	0.251153881	0.625791752	7.6	5.6	NA	NA	NA	NA	NA	NA	NA	NA	NA	NA	NA	NA	NA	NA	NA	NA	pos	6.1	4.7	5.3	7.6
Palmitoleoylethanolamde	C18 H35 N O2	Full match	No results	No results	Full match	2.16	297.26742	320.25665	7.47	182085804.7	0	NA	3	2	1	Multiple matches found	DDA for other ion	[M+Na]+1	70120429.18	88556723.82	28.99072766	48.49966479	0.792	-0.34	0.251486528	0.625968548	6.8	5.8	NA	NA	NA	NA	NA	NA	NA	NA	NA	NA	NA	NA	NA	NA	NA	NA	pos	6.8	6.5	6.6	6.6
Pyridoxamine	C8 H12 N2 O2	Full match	No results	Full match	Full match	1.88	168.09019	169.09747	1.259	65652718.15	0	NA	3	6	3	Multiple matches found	No MS2	[M+H]+1	58441405.68	42597234.49	12.08434119	32.86856909	1.372	0.46	0.252585751	0.626748046	6.9	4.8	NA	NA	NA	NA	NA	NA	NA	NA	NA	NA	NA	NA	NA	NA	NA	NA	pos	6.5	6.9	5	6.5
13-HODE	C18 H32 O3	Full match	No results	No results	Full match	2.24	296.23581	319.22507	8.135	50105385.48	0	NA	3	3	1	Multiple matches found	DDA for preferred ion	[M+Na]+1	10205555.83	11461187.81	48.74509648	87.98746215	0.89	-0.17	0.253323755	0.627927899	5	5	NA	NA	NA	NA	NA	NA	NA	NA	NA	NA	NA	NA	NA	NA	NA	NA	pos	2.5	4.2	1.2	0.5
9,10-Epoxy-10,12Z,15Z-octadecatrienoate	C18 H28 O3	Full match	No results	Full match	No results	1.73	292.20435	293.21163	7.113	88869353.15	0	NA	3	7	2	No matches found	DDA for preferred ion	[M+H]+1	74012820.38	71776095.59	8.046809108	13.1315743	1.031	0.04	0.25444564	0.63005587	8.5	6	NA	NA	NA	NA	NA	NA	NA	NA	NA	NA	NA	NA	NA	NA	NA	NA	pos	8.5	8.4	7.4	8.1
1-(4-Acetyl-2-pyrrolidin-1-ylmethyl-piperazin-1-yl)-2-(3,4-dichloro-phenyl)-ethanone	C19 H25 Cl2 N3 O2	No results	No results	No results	Full match	-2.33	397.13146	398.13873	5.756	116214765.6	0	NA	3	8	3	Single match found	DDA for preferred ion	[M+H]+1	110350106.6	99537640.91	7.524018329	21.45578595	1.109	0.15	0.254727393	0.630101267	8.4	5.8	NA	NA	NA	NA	NA	NA	NA	NA	NA	NA	NA	NA	NA	NA	NA	NA	pos	8	8	8.4	8.4
Hexanoylglycine	C8 H15 N O3	Full match	No results	No results	Full match	2.54	173.10563	196.09479	5.41	10956918.21	0	NA	3	9	3	Multiple matches found	No MS2	[M+Na]+1	3411402.018	5491983.586	82.27049372	20.70056844	0.621	-0.69	0.255962551	0.630501063	5.8	1.7	NA	NA	NA	NA	NA	NA	NA	NA	NA	NA	NA	NA	NA	NA	NA	NA	pos	1.5	3.3	1.1	2.1
Chromane	C9 H10 O	Full match	No results	No results	Full match	2.32	134.07348	135.08075	6.371	350539015.5	0	NA	3	3	1	Multiple matches found	DDA for preferred ion	[M+H]+1	157378215.6	173407871	21.16126277	38.24859136	0.908	-0.14	0.255983484	0.630501063	6.8	5.8	NA	NA	NA	NA	NA	NA	NA	NA	NA	NA	NA	NA	NA	NA	NA	NA	pos	6.8	6.8	6.8	6.5
gamma-Glutamylisoleucine	C11 H20 N2 O5	Full match	No results	No results	Full match	3.02	260.13801	261.14528	5.37	621062932.8	0	NA	3	2	1	Multiple matches found	DDA for preferred ion	[M+H]+1	513708051	570688286.7	13.57711471	12.02025034	0.9	-0.15	0.256979756	0.631428431	9	6.2	NA	NA	NA	NA	NA	NA	NA	NA	NA	NA	NA	NA	NA	NA	NA	NA	pos	7.5	8.6	7.9	8.6
1,2-Benzisoxazole	C7 H5 N O	Full match	No results	No results	Full match	4.63	119.03766	120.04494	4.718	7974408.712	0	NA	2	12	4	Multiple matches found	DDA for preferred ion	[M+H]+1	3892633.907	7395821.865	37.75154986	40.69675579	0.526	-0.93	0.259642077	0.633214141	3.8	3	NA	NA	NA	NA	NA	NA	NA	NA	NA	NA	NA	NA	NA	NA	NA	NA	pos	1.5	3.4	2.4	1.9
Acetaminophen	C8 H9 N O2	Full match	No results	Partial match	Full match	2.31	151.06368	152.07095	1.882	28021868.85	0	NA	3	6	2	Multiple matches found	No MS2	[M+H]+1	23120222.41	18764784.26	12.18784026	31.88044298	1.232	0.3	0.259883088	0.633214141	6.9	3.3	NA	NA	NA	NA	NA	NA	NA	NA	NA	NA	NA	NA	NA	NA	NA	NA	pos	5.9	5.4	6.6	6.9
2-Cyclooctyl-2-hydroxyethylamine	C10 H21 N O	Full match	No results	No results	Full match	2.02	171.16266	172.16993	6.912	132929217.9	0	NA	3	1	0	Single match found	DDA for preferred ion	[M+H]+1	62848493.49	92030704.93	30.12220671	36.01326654	0.683	-0.55	0.260539346	0.633214141	7.5	6.6	NA	NA	NA	NA	NA	NA	NA	NA	NA	NA	NA	NA	NA	NA	NA	NA	pos	6.5	7.5	5.4	6.9
Valproylcarnitine	C15 H29 N O4	No results	No results	No results	Full match	3.99	287.2108	310.20023	6.172	12307500.06	0	NA	3	6	2	Single match found	DDA for other ion	[M+Na]+1	10057354.97	10272430.68	20.02174549	19.27524209	0.979	-0.03	0.260568059	0.633214141	5.4	5.4	NA	NA	NA	NA	NA	NA	NA	NA	NA	NA	NA	NA	NA	NA	NA	NA	pos	3	1.2	5.3	5.3
Bis(3-methoxysalicylidene)ethylenediamine	C18 H20 N2 O4	Full match	No results	No results	Full match	2.16	328.14302	329.15029	5.374	8599403.718	0	NA	3	5	2	Multiple matches found	DDA for preferred ion	[M+H]+1	5106444.894	4437035.535	41.39102695	25.11567039	1.151	0.2	0.260883167	0.633214141	5.8	4.4	NA	NA	NA	NA	NA	NA	NA	NA	NA	NA	NA	NA	NA	NA	NA	NA	pos	2.5	1.7	4.4	4.8
N(6)-Methyllysine	C7 H16 N2 O2	Full match	No results	No results	Full match	2.51	160.12158	161.12886	1.191	24826059.88	0	NA	3	6	2	Multiple matches found	No MS2	[M+H]+1	22000944.65	17418284.2	18.69251107	23.89039798	1.263	0.34	0.261121434	0.633289475	6.4	3.9	NA	NA	NA	NA	NA	NA	NA	NA	NA	NA	NA	NA	NA	NA	NA	NA	pos	4.1	3.7	5.8	4.6
4-Methylstyrene	C9 H10	Full match	No results	No results	Full match	3.71	118.07869	119.08597	7.041	76380022.76	0	NA	3	4	2	Multiple matches found	No MS2	[M+H]+1	59616530.58	57277640.67	12.35415824	15.68242504	1.041	0.06	0.26179032	0.633962334	7.2	5.2	NA	NA	NA	NA	NA	NA	NA	NA	NA	NA	NA	NA	NA	NA	NA	NA	pos	5.4	7.1	5.4	7.2
Prostaglandin F2a	C20 H34 O5	Full match	No results	No results	Full match	1.76	354.24125	355.24853	6.88	469632713.5	0	NA	3	3	1	Multiple matches found	DDA for preferred ion	[M+H]+1	355864090.3	289914270.7	19.55788441	35.28671597	1.227	0.3	0.266367562	0.640600899	8.1	6.6	NA	NA	NA	NA	NA	NA	NA	NA	NA	NA	NA	NA	NA	NA	NA	NA	pos	7.3	7.3	8.1	8.1
2-Propyl-2,4-pentadienoic acid	C8 H12 O2	Full match	No results	No results	Full match	2.22	140.08404	141.09132	6.875	94494707.47	0	NA	3	12	5	Multiple matches found	No MS2	[M+H]+1	67397514.04	45203750.72	35.71008357	54.56556303	1.491	0.58	0.266635717	0.640600899	4.8	2.2	NA	NA	NA	NA	NA	NA	NA	NA	NA	NA	NA	NA	NA	NA	NA	NA	pos	2.9	3.1	1.9	2.2
Uridine	C9 H12 N2 O6	Full match	No results	Partial match	Full match	1.79	244.06997	245.07727	1.598	29090092.27	0	NA	3	4	1	Multiple matches found	DDA for preferred ion	[M+H]+1	18602974.65	23483868.16	18.17978056	31.18973276	0.792	-0.34	0.266801375	0.640600899	3.7	1.6	NA	NA	NA	NA	NA	NA	NA	NA	NA	NA	NA	NA	NA	NA	NA	NA	pos	3.1	2.3	2.3	3.1
Prostaglandin F1a	C20 H36 O5	Full match	No results	No results	Full match	2.1	356.25702	357.2642	7.338	14101232919	0	NA	3	4	1	Multiple matches found	DDA for preferred ion	[M+H]+1	12045722502	11539348670	8.171299001	12.10218172	1.044	0.06	0.268079622	0.640769492	9.5	7	NA	NA	NA	NA	NA	NA	NA	NA	NA	NA	NA	NA	NA	NA	NA	NA	pos	9.5	8.4	8.7	8.7
9,10-DHOME	C18 H34 O4	Full match	No results	No results	Full match	1.76	314.24626	337.23548	6.848	169671220.6	0	NA	3	3	1	Multiple matches found	DDA for preferred ion	[M+Na]+1	149592944.9	118578283.8	22.27954637	42.94625032	1.262	0.34	0.268549923	0.640769492	7.2	6.2	NA	NA	NA	NA	NA	NA	NA	NA	NA	NA	NA	NA	NA	NA	NA	NA	pos	5.7	6.1	6.8	7.2
Dehydroepiandrosterone (DHEA)	C19 H28 O2	Full match	Full match	Not the top hit	Full match	1.63	288.2094	289.21668	6.677	92831670.35	1	52.8	3	3	1	Multiple matches found	DDA for preferred ion	[M+H]+1	13838278.85	11984178.62	127.9412653	37.29687367	1.155	0.21	0.270736158	0.643738459	5.5	4.1	NA	NA	NA	NA	NA	NA	NA	NA	NA	NA	NA	NA	NA	NA	NA	NA	pos	5	3.1	2.7	2
S-Adenosylmethionine	C15 H22 N6 O5 S	Full match	Full match	No results	Partial match	0.99	398.13763	399.14491	1.246	76673293.98	1	84.4	3	1	0	Multiple matches found	DDA for preferred ion	[M+H]+1	65511391.74	69837204.69	6.382335528	10.71445388	0.938	-0.09	0.2713983	0.643913966	8.5	5.6	NA	NA	NA	NA	NA	NA	NA	NA	NA	NA	NA	NA	NA	NA	NA	NA	pos	8.1	7.4	8.1	7.4
2-Nonenal	C9 H16 O	Full match	No results	Partial match	Full match	1.91	140.12038	141.12766	5.604	190776298.1	0	NA	3	11	5	Multiple matches found	DDA for preferred ion	[M+H]+1	191085359.3	169394639.7	15.98682467	10.95766321	1.128	0.17	0.271482958	0.643913966	7.9	3.9	NA	NA	NA	NA	NA	NA	NA	NA	NA	NA	NA	NA	NA	NA	NA	NA	pos	3.9	4.3	4.7	3.9
Methenolone	C20 H30 O2	Full match	Full match	Partial match	Partial match	1.52	302.22504	303.23232	7.338	703545714.7	1	71	3	3	1	Multiple matches found	DDA for preferred ion	[M+H]+1	588680181.5	559066705	9.390100539	12.38829431	1.053	0.07	0.272454529	0.643983432	9.5	7	NA	NA	NA	NA	NA	NA	NA	NA	NA	NA	NA	NA	NA	NA	NA	NA	pos	9.5	8.7	8	8.4
Ricolinostat	C24 H27 N5 O3	Full match	No results	No results	Full match	-0.33	433.21125	434.21853	5.57	26678201.96	0	NA	3	4	1	Multiple matches found	DDA for preferred ion	[M+H]+1	22373736.18	23466397.9	9.135206499	13.6679683	0.953	-0.07	0.274829186	0.647033488	8.3	4.1	NA	NA	NA	NA	NA	NA	NA	NA	NA	NA	NA	NA	NA	NA	NA	NA	pos	6.4	5.3	8.3	4.7
(R)-Propyl 2-amino-3-mercaptopropanoate	C6 H13 N O2 S	Full match	No results	No results	Full match	1.91	163.06701	164.07429	1.193	133198032.3	0	NA	3	3	1	Multiple matches found	DDA for preferred ion	[M+H]+1	22265008.46	35220045.07	23.81438296	105.2833651	0.632	-0.66	0.275311552	0.647033488	6.6	5.2	NA	NA	NA	NA	NA	NA	NA	NA	NA	NA	NA	NA	NA	NA	NA	NA	pos	4.5	6.4	4.7	6.6
5,6-Epoxy-8,11,14-eicosatrienoic acid	C20 H32 O3	Full match	No results	No results	Full match	1.69	320.23569	321.24296	7.337	5012560955	0	NA	3	4	1	Multiple matches found	DDA for preferred ion	[M+H]+1	4158389365	3947033746	9.700334077	13.05325519	1.054	0.08	0.275364995	0.647033488	9.5	7	NA	NA	NA	NA	NA	NA	NA	NA	NA	NA	NA	NA	NA	NA	NA	NA	pos	9.5	8.7	9.1	7.6
Sumarotene	C24 H30 O2 S	No results	No results	No results	Full match	1.41	382.19719	383.20447	6.165	25006421.85	0	NA	3	7	3	Single match found	No MS2	[M+H]+1	18035636.65	16098197.54	23.82549025	13.19805827	1.12	0.16	0.276088842	0.647213762	6.6	4.6	NA	NA	NA	NA	NA	NA	NA	NA	NA	NA	NA	NA	NA	NA	NA	NA	pos	1.8	2.1	3.7	6
Indoline	C8 H9 N	No results	No results	No results	Full match	4.43	119.07403	120.0813	2.694	6358876.336	0	NA	3	11	4	Multiple matches found	No MS2	[M+H]+1	6468123.925	5658388.639	13.81329923	13.79510939	1.143	0.19	0.276121089	0.647213762	5.3	2.5	NA	NA	NA	NA	NA	NA	NA	NA	NA	NA	NA	NA	NA	NA	NA	NA	pos	4.5	4.9	3.8	4.9
(R)-N1-((S)-3,3-Dimethyl-1-(methylamino)-1-oxobutan-2-yl)-N4-hydroxy-2-isobutylsuccinamide	C15 H29 N3 O4	Full match	No results	No results	Full match	2.38	315.21656	316.2238	5.579	31307867.09	0	NA	3	3	1	Single match found	DDA for preferred ion	[M+H]+1	30613045.96	26172853.07	23.05007489	22.45063044	1.17	0.23	0.277208236	0.647980367	7	6	NA	NA	NA	NA	NA	NA	NA	NA	NA	NA	NA	NA	NA	NA	NA	NA	pos	4.7	5.6	6.6	6.6
16,16-Dimethylprostaglandin E2	C22 H36 O5	Full match	No results	No results	Full match	1.87	380.25699	381.26426	7.175	55408494.35	0	NA	2	5	2	Multiple matches found	DDA for preferred ion	[M+H]+1	33212438.73	29671623.14	33.27463827	15.2140482	1.119	0.16	0.27756064	0.647980367	6.7	4.8	NA	NA	NA	NA	NA	NA	NA	NA	NA	NA	NA	NA	NA	NA	NA	NA	pos	NA	5.4	5	4.6
N-Acetyl-3-hydroxyprocainamide	C15 H23 N3 O3	Full match	No results	No results	Full match	2.18	293.17458	294.18186	2.687	4016111.881	0	NA	3	5	2	Single match found	DDA for preferred ion	[M+H]+1	3478022.792	3223957.593	18.50690127	28.60400547	1.079	0.11	0.278794239	0.648427199	6.7	3.4	NA	NA	NA	NA	NA	NA	NA	NA	NA	NA	NA	NA	NA	NA	NA	NA	pos	4.9	5.3	6.7	5.5
alpha-Linolenic acid	C18 H30 O2	Full match	No results	Full match	Full match	2.22	278.2252	279.23247	7.818	85393601.46	0	NA	3	3	1	Multiple matches found	DDA for preferred ion	[M+H]+1	35963950.32	40577122.7	21.45755427	60.65608004	0.886	-0.17	0.278942971	0.648427199	5.2	4.1	NA	NA	NA	NA	NA	NA	NA	NA	NA	NA	NA	NA	NA	NA	NA	NA	pos	4.3	2.8	3.2	5.1
3-Dehydroquinate	C7 H10 O6	Full match	No results	Full match	No match	2.74	190.04826	213.0375	2.97	7650441.263	0	NA	3	8	3	Single match found	DDA for other ion	[M+Na]+1	7077729.942	5175543.437	32.02682578	36.16397081	1.368	0.45	0.28219007	0.6518577	5.3	5.2	NA	NA	NA	NA	NA	NA	NA	NA	NA	NA	NA	NA	NA	NA	NA	NA	pos	3.4	1.9	3	2.6
19,20-DiHDPA	C22 H34 O4	Full match	No results	No results	Full match	2.06	362.24646	363.25373	7.803	28379473.15	0	NA	3	6	2	Multiple matches found	DDA for preferred ion	[M+H]+1	20904406.24	22718218.66	22.32547904	18.42486783	0.92	-0.12	0.28290104	0.652554762	7.9	6	NA	NA	NA	NA	NA	NA	NA	NA	NA	NA	NA	NA	NA	NA	NA	NA	pos	5.3	7	6.2	6.8
Dehydroepiandrosterone	C19 H28 O2	Full match	No results	Not the top hit	Full match	0.95	288.2092	289.21648	7.022	29994638.99	0	NA	3	4	2	Multiple matches found	No MS2	[M+H]+1	25633918.49	20581858.06	20.37247165	33.86991949	1.245	0.32	0.28334016	0.652623652	7	5.4	NA	NA	NA	NA	NA	NA	NA	NA	NA	NA	NA	NA	NA	NA	NA	NA	pos	4.1	6.6	7	4
3b,17b-Dihydroxyetiocholane	C19 H32 O2	Full match	No results	No results	Full match	1.41	292.24064	293.24792	7.338	109914119.4	0	NA	3	7	2	Multiple matches found	DDA for preferred ion	[M+H]+1	90631351.21	87128575.13	9.690999596	11.44359354	1.04	0.06	0.283956263	0.653413546	9.1	6.6	NA	NA	NA	NA	NA	NA	NA	NA	NA	NA	NA	NA	NA	NA	NA	NA	pos	9.1	8	7.6	7.2
4-ene-Valproic acid	C8 H14 O2	Full match	No results	Partial match	Full match	2.1	142.09968	143.10695	6.501	153341053.3	0	NA	3	7	3	Multiple matches found	No MS2	[M+H]+1	117911380.1	128763443.6	9.453009322	11.72575071	0.916	-0.13	0.28513374	0.653716823	6.5	4.3	NA	NA	NA	NA	NA	NA	NA	NA	NA	NA	NA	NA	NA	NA	NA	NA	pos	5.7	6.5	6.5	5.3
Linoleic acid	C18 H32 O2	Full match	No results	Full match	Full match	1.71	280.24071	281.24799	7.607	217540760.6	0	NA	3	5	2	Multiple matches found	DDA for preferred ion	[M+H]+1	5479999.885	6155260.05	8.495983531	216.7023309	0.89	-0.17	0.285206378	0.653716823	8.1	5.6	NA	NA	NA	NA	NA	NA	NA	NA	NA	NA	NA	NA	NA	NA	NA	NA	pos	6.9	7.3	7.3	5
O-Phosphoethanolamine	C2 H8 N O4 P	No results	No results	Full match	Full match	2.35	141.01943	142.02669	1.244	73806030.75	0	NA	3	6	2	Multiple matches found	No MS2	[M+H]+1	65769922.29	73832817.86	23.36328727	9.755717204	0.891	-0.17	0.286969963	0.654992511	6.6	4.3	NA	NA	NA	NA	NA	NA	NA	NA	NA	NA	NA	NA	NA	NA	NA	NA	pos	4.2	3.6	5.9	4.3
Benzoyl L-arginine methyl ester	C14 H20 N4 O3	No results	No results	No results	Full match	2.35	292.15423	293.1615	5.371	35967463.93	0	NA	3	8	3	Single match found	No MS2	[M+H]+1	20935000.43	12038918.16	39.70156672	67.63594815	1.739	0.8	0.287870056	0.656420567	6.9	5	NA	NA	NA	NA	NA	NA	NA	NA	NA	NA	NA	NA	NA	NA	NA	NA	pos	6.6	6.1	6.9	5.5
L-Proline	C5 H9 N O2	Full match	No results	Full match	Full match	4.26	115.06382	116.0711	1.233	67656872.44	0	NA	3	10	4	Multiple matches found	No MS2	[M+H]+1	60184646.51	66677541.21	8.414356108	10.19780775	0.903	-0.15	0.289708611	0.658228521	7.4	5.2	NA	NA	NA	NA	NA	NA	NA	NA	NA	NA	NA	NA	NA	NA	NA	NA	pos	7	5.5	7.4	5.5
a Jasmonic acid	C12 H18 O3	Full match	No results	Full match	No results	1.62	210.12594	211.13321	5.925	130086850.1	0	NA	3	4	2	No matches found	No MS2	[M+H]+1	114105796.7	121442117.8	9.370099305	7.088213191	0.94	-0.09	0.289763643	0.658228521	8.7	4.7	NA	NA	NA	NA	NA	NA	NA	NA	NA	NA	NA	NA	NA	NA	NA	NA	pos	8.7	7.2	7.2	6.1
Tetradecanedioic acid	C14 H26 O4	Full match	No results	No results	Full match	1.85	258.18359	281.17282	7.166	163079669.1	0	NA	3	5	2	Multiple matches found	DDA for preferred ion	[M+Na]+1	101847937.1	85746080.18	31.09214985	46.09338404	1.188	0.25	0.29157368	0.660541289	7.1	6.6	NA	NA	NA	NA	NA	NA	NA	NA	NA	NA	NA	NA	NA	NA	NA	NA	pos	3.7	5.6	6.7	7.1
��-Aspartylphenylalanine	C13 H16 N2 O5	Full match	Full match	No results	Not the top hit	3.46	280.10689	281.11416	5.293	12523212.59	1	76.9	3	6	3	Multiple matches found	DDA for preferred ion	[M+H]+1	8250617.147	6836819.711	24.38955824	34.63993901	1.207	0.27	0.291610201	0.660541289	6	4	NA	NA	NA	NA	NA	NA	NA	NA	NA	NA	NA	NA	NA	NA	NA	NA	pos	3.5	5.4	3.5	5.8
Ureidopropionic acid	C4 H8 N2 O3	Full match	No results	Partial match	Full match	2.66	132.05384	133.06114	1.654	62220727.6	0	NA	3	1	0	Multiple matches found	No MS2	[M+H]+1	48844985.7	45839205.84	20.8934913	22.88537839	1.066	0.09	0.291776247	0.660604621	6.6	5.6	NA	NA	NA	NA	NA	NA	NA	NA	NA	NA	NA	NA	NA	NA	NA	NA	pos	5.9	6.2	3.6	6.2
5alpha-Androsta-16-ene-3-ol	C19 H30 O	Full match	No results	No results	Full match	2.29	274.23029	275.23757	7.339	88177571.7	0	NA	3	2	1	Single match found	DDA for preferred ion	[M+H]+1	73734601.15	70801460.66	9.867375928	12.58820615	1.041	0.06	0.292629217	0.661143407	8.9	6.4	NA	NA	NA	NA	NA	NA	NA	NA	NA	NA	NA	NA	NA	NA	NA	NA	pos	8.9	8.7	7.2	7
Asi-222	C29 H45 N O7	No results	No results	No results	Full match	1.61	519.32044	520.32772	6.2	15874325.79	0	NA	3	9	4	Single match found	DDA for preferred ion	[M+H]+1	5100823.022	4975045.5	82.05324916	39.12013244	1.025	0.04	0.29270765	0.661143407	6	3.3	NA	NA	NA	NA	NA	NA	NA	NA	NA	NA	NA	NA	NA	NA	NA	NA	pos	4.2	2.5	4.8	2.9
4-Hydroxynonenal	C9 H16 O2	Full match	No results	No results	Full match	2.27	156.11538	157.12266	6.5	188542464	0	NA	3	3	1	Multiple matches found	No MS2	[M+H]+1	139215151.1	116128826.7	24.68867882	31.03489409	1.199	0.26	0.292843411	0.661143407	4.6	3.2	NA	NA	NA	NA	NA	NA	NA	NA	NA	NA	NA	NA	NA	NA	NA	NA	pos	3.1	3.4	3.8	3.1
(12R)-12-Hydroxyoctadec-9-enoic acid	C18 H34 O3	Full match	No results	No results	Full match	1.66	298.25129	299.25857	7.606	143395432	0	NA	3	3	1	Multiple matches found	DDA for preferred ion	[M+H]+1	3369298.071	3834955.4	15.9368635	218.4169491	0.879	-0.19	0.29418315	0.662335673	6.4	6.1	NA	NA	NA	NA	NA	NA	NA	NA	NA	NA	NA	NA	NA	NA	NA	NA	pos	4	3	5.3	6.4
Ethanol, 2-(pentyl(5-(1-piperidinyl)(1,2,4)triazolo(1,5-a)pyrimidin-7-yl)amino)-	C17 H28 N6 O	Full match	No results	No match	Full match	3.27	332.23355	333.24082	8.51	61444016.83	0	NA	3	1	0	Multiple matches found	DDA for preferred ion	[M+H]+1	19431720.27	24291123.23	36.34310311	74.62815801	0.8	-0.32	0.29434976	0.662356187	6.6	4.8	NA	NA	NA	NA	NA	NA	NA	NA	NA	NA	NA	NA	NA	NA	NA	NA	pos	3.6	4.7	4.7	4.2
3-Methylxanthine	C6 H6 N4 O2	Full match	No results	Partial match	Full match	2.45	166.04948	167.05676	4.864	10848506.37	0	NA	3	2	1	Multiple matches found	DDA for preferred ion	[M+H]+1	7538976.89	6781643.734	30.47058364	9.934156882	1.112	0.15	0.297244175	0.663850219	7.3	4	NA	NA	NA	NA	NA	NA	NA	NA	NA	NA	NA	NA	NA	NA	NA	NA	pos	4.1	3.4	3.8	4.9
2-Methylbutyrylglycine	C7 H13 N O3	Full match	No results	Partial match	Full match	3.09	159.09004	160.09745	5.342	4063175.426	0	NA	3	4	2	Multiple matches found	No MS2	[M+H]+1	3536529.938	3027221.772	15.05685489	31.10200081	1.168	0.22	0.298207083	0.664406814	6.4	3.6	NA	NA	NA	NA	NA	NA	NA	NA	NA	NA	NA	NA	NA	NA	NA	NA	pos	6.4	6.4	2.9	6.4
7-Methylguanosine	C11 H15 N5 O5	Full match	Full match	No results	Partial match	2.65	297.1081	298.11538	4.863	383222930	2	96.6	3	2	1	Multiple matches found	DDA for preferred ion	[M+H]+1	332479599.2	345847771.2	3.512938907	10.62966815	0.961	-0.06	0.298316438	0.664406814	10	7	NA	NA	NA	NA	NA	NA	NA	NA	NA	NA	NA	NA	NA	NA	NA	NA	pos	9.2	9.2	9.2	10
D-(+)-Camphor	C10 H16 O	Full match	Full match	No results	Partial match	1.85	152.1204	153.12767	7.339	323759624.6	4	65.6	3	7	3	Multiple matches found	DDA for preferred ion	[M+H]+1	291564244.6	264584599.5	9.044940305	9.989058202	1.102	0.14	0.300498919	0.665549457	7.6	5.1	NA	NA	NA	NA	NA	NA	NA	NA	NA	NA	NA	NA	NA	NA	NA	NA	pos	4.6	6.1	6.1	4.9
4-(Dodecylamino)Phenol	C18 H31 N O	Full match	No results	No results	Full match	2.26	277.24119	278.24847	7.611	51206634.71	0	NA	3	5	2	Single match found	DDA for preferred ion	[M+H]+1	25800050.69	33532029.49	36.31257969	33.01844792	0.769	-0.38	0.300840237	0.665683083	4.6	3.3	NA	NA	NA	NA	NA	NA	NA	NA	NA	NA	NA	NA	NA	NA	NA	NA	pos	4.2	3.1	2.7	3.5
Acrylophenone	C9 H8 O	Full match	No results	No results	Full match	3.21	132.05794	133.06521	5.462	17570834.72	0	NA	3	4	1	Multiple matches found	No MS2	[M+H]+1	11776957.89	12850404.44	11.88646474	24.70156633	0.916	-0.13	0.301612154	0.665683083	7.8	4.6	NA	NA	NA	NA	NA	NA	NA	NA	NA	NA	NA	NA	NA	NA	NA	NA	pos	4.7	5.1	7.8	4.4
Balsalazide	C17 H15 N3 O6	No results	No results	No results	Full match	3.06	357.09718	358.10445	5.372	3060618.922	0	NA	3	5	2	Single match found	No MS2	[M+H]+1	2837967.392	3284360.906	23.03471148	9.563033088	0.864	-0.21	0.30564227	0.667370734	6.7	3	NA	NA	NA	NA	NA	NA	NA	NA	NA	NA	NA	NA	NA	NA	NA	NA	pos	5.2	1.4	1.6	4.8
Carbocyclic thromboxane A2	C22 H36 O3	No results	No results	No results	Full match	1.92	348.26711	349.27439	8.575	12248329.71	0	NA	3	28	10	Single match found	DDA for preferred ion	[M+H]+1	7837155.125	10015761.47	42.73973846	21.2448809	0.782	-0.35	0.305832746	0.667370734	3.9	2.9	NA	NA	NA	NA	NA	NA	NA	NA	NA	NA	NA	NA	NA	NA	NA	NA	pos	0.6	3.1	0.5	1.4
15-Deoxy-d-12,14-PGJ2	C20 H28 O3	Full match	No results	Partial match	Full match	0.75	316.20408	317.21136	6.441	25893288.6	0	NA	3	7	3	Multiple matches found	DDA for preferred ion	[M+H]+1	15644584.7	16031105.75	25.49627964	19.02308421	0.976	-0.04	0.30588294	0.667370734	6.1	2.3	NA	NA	NA	NA	NA	NA	NA	NA	NA	NA	NA	NA	NA	NA	NA	NA	pos	2.6	3.2	4.1	3.4
Papaverine	C20 H21 N O4	Full match	No results	No results	Full match	3.64	339.14829	340.15557	5.482	21232116.2	0	NA	3	0	0	Multiple matches found	DDA for preferred ion	[M+H]+1	3823467.45	1024863.219	117.5980364	101.118399	3.731	1.9	0.305924753	0.667370734	5.8	5.2	NA	NA	NA	NA	NA	NA	NA	NA	NA	NA	NA	NA	NA	NA	NA	NA	pos	0.6	5.8	NA	NA
Suberoyl-L-carnitine	C15 H27 N O6	Full match	No results	No results	Full match	1.43	317.18429	318.19152	5.719	24316428.95	0	NA	3	4	2	Single match found	DDA for preferred ion	[M+H]+1	16440078.64	16785582.82	23.09582449	29.9458642	0.979	-0.03	0.306208121	0.667684435	6	2.7	NA	NA	NA	NA	NA	NA	NA	NA	NA	NA	NA	NA	NA	NA	NA	NA	pos	6	2.2	6	4.9
Perillic acid	C10 H14 O2	Full match	No results	No results	Full match	1.66	166.09965	167.10693	5.872	195996301	0	NA	3	2	1	Multiple matches found	No MS2	[M+H]+1	168438496.1	184476849.1	8.400303299	7.367893369	0.913	-0.13	0.306420232	0.667842548	8	5.1	NA	NA	NA	NA	NA	NA	NA	NA	NA	NA	NA	NA	NA	NA	NA	NA	pos	6.8	7.6	5.7	8
Norepinephrine sulfate	C8 H11 N O6 S	Full match	No results	No results	Full match	1.97	249.0312	250.03848	2.122	62588978.73	0	NA	3	3	1	Multiple matches found	DDA for preferred ion	[M+H]+1	34211131.95	29950887.62	24.92883349	62.50586001	1.142	0.19	0.30698005	0.668149482	5.9	4.8	NA	NA	NA	NA	NA	NA	NA	NA	NA	NA	NA	NA	NA	NA	NA	NA	pos	5.1	5.9	5.1	5.9
Palmitoleic acid	C16 H30 O2	Full match	Full match	Full match	Not the top hit	2.2	254.22514	255.23242	6.746	17695114.84	1	54.5	3	4	2	Multiple matches found	DDA for preferred ion	[M+H]+1	8378354.869	13719525.5	29.62158662	46.41852575	0.611	-0.71	0.307492727	0.668656913	6.4	5	NA	NA	NA	NA	NA	NA	NA	NA	NA	NA	NA	NA	NA	NA	NA	NA	pos	3.5	5.6	2.4	4.1
Pregnenolone	C21 H32 O2	Full match	Full match	Full match	Full match	2.08	316.24089	317.24817	7.803	14607536.92	2	74.9	3	7	2	Multiple matches found	DDA for preferred ion	[M+H]+1	11063762.69	12055014.92	23.250726	23.02413624	0.918	-0.12	0.308914186	0.669027285	7.1	5.8	NA	NA	NA	NA	NA	NA	NA	NA	NA	NA	NA	NA	NA	NA	NA	NA	pos	6.2	6.4	6.4	3.7
Perillic acid	C10 H14 O2	Full match	No results	No results	Full match	3.25	166.09992	167.1072	6.568	39301709.5	0	NA	2	10	4	Multiple matches found	No MS2	[M+H]+1	36729155.84	36785862.46	4.913310361	21.56302383	0.998	0	0.309444663	0.669027285	3.7	0.7	NA	NA	NA	NA	NA	NA	NA	NA	NA	NA	NA	NA	NA	NA	NA	NA	pos	NA	NA	3.7	NA
Oxybutynin	C22 H31 N O3	No results	No results	No results	Full match	-4.54	357.22877	358.23605	8.5	7452325.995	0	NA	3	5	2	Multiple matches found	No MS2	[M+H]+1	4362666.176	4668062.723	20.69525948	27.51056194	0.935	-0.1	0.310029335	0.669027285	6.5	5.5	NA	NA	NA	NA	NA	NA	NA	NA	NA	NA	NA	NA	NA	NA	NA	NA	pos	6.2	5.8	5	4.3
Dodecanoyl-sn-glycero-3-phosphocholine (isomer 1) (LPC(12:0) i1) ? ?	C20 H42 N O7 P	Full match	No results	No results	Full match	1.44	439.27052	440.27776	7.342	34633289.74	0	NA	3	5	2	Multiple matches found	DDA for preferred ion	[M+H]+1	26934357.75	27768319.3	11.4788465	30.76064335	0.97	-0.04	0.310459986	0.669027285	8	6	NA	NA	NA	NA	NA	NA	NA	NA	NA	NA	NA	NA	NA	NA	NA	NA	pos	6.1	8	5.7	5.7
Palmitoleoylethanolamde	C18 H35 N O2	Full match	No results	No results	Full match	1.38	297.26719	320.25627	9.763	47031586.56	0	NA	3	16	6	Multiple matches found	DDA for preferred ion	[M+Na]+1	13855967.65	20450891.92	59.76663832	75.75789623	0.678	-0.56	0.314351644	0.672172992	5.4	2.7	NA	NA	NA	NA	NA	NA	NA	NA	NA	NA	NA	NA	NA	NA	NA	NA	pos	3.3	1.4	3	2.7
Dehydroepiandrosterone	C19 H28 O2	Full match	No results	Not the top hit	Full match	2.02	288.20951	289.21679	6.786	11885034.51	0	NA	3	10	4	Multiple matches found	DDA for preferred ion	[M+H]+1	10692933.96	8255180.114	16.0349229	26.86809504	1.295	0.37	0.316523396	0.674197653	6.2	2.3	NA	NA	NA	NA	NA	NA	NA	NA	NA	NA	NA	NA	NA	NA	NA	NA	pos	4.4	2.3	2.9	3.1
Guanine	C5 H5 N5 O	Full match	Full match	Full match	Partial match	2.27	151.04975	152.05703	3.262	1456711513	1	91.1	3	3	2	Multiple matches found	DDA for preferred ion	[M+H]+1	1493484948	1429683801	5.679878235	7.649770434	1.045	0.06	0.320565865	0.676142572	8.7	6.2	NA	NA	NA	NA	NA	NA	NA	NA	NA	NA	NA	NA	NA	NA	NA	NA	pos	8.7	8.7	8.7	8.7
L-Dopa	C9 H11 N O4	Full match	Full match	Full match	Full match	2.25	197.06925	198.07653	1.882	110492427.2	1	95	3	1	0	Multiple matches found	DDA for preferred ion	[M+H]+1	83315251.43	65116967.33	12.98293552	36.95343174	1.279	0.36	0.32093586	0.676142572	8.2	5.8	NA	NA	NA	NA	NA	NA	NA	NA	NA	NA	NA	NA	NA	NA	NA	NA	pos	7.6	7.5	7.9	8.2
(3As)-2,3,3a,4-tetrahydro-1H-pyrrolo[2,1-c][1,2,4]benzothiadiazine 5,5-dioxide	C10 H12 N2 O2 S	Full match	No results	No results	Full match	2.37	224.06248	225.06975	5.019	54788117.21	0	NA	3	2	1	Single match found	DDA for preferred ion	[M+H]+1	40733750.06	33137877.98	30.7564794	40.89515993	1.229	0.3	0.321824204	0.676142572	7.2	6.4	NA	NA	NA	NA	NA	NA	NA	NA	NA	NA	NA	NA	NA	NA	NA	NA	pos	6.5	5.4	6.1	7.2
LysoPC(14:0/0:0)	C22 H46 N O7 P	Full match	No results	No results	Not the top hit	2.87	467.30253	468.30983	8.382	15233862.89	0	NA	3	11	5	Multiple matches found	DDA for preferred ion	[M+H]+1	6305505.942	6784498.875	15.84925482	50.3887366	0.929	-0.11	0.32191842	0.676142572	7	4.6	NA	NA	NA	NA	NA	NA	NA	NA	NA	NA	NA	NA	NA	NA	NA	NA	pos	4	2.9	NA	7
17-Deoxyestradiol	C18 H24 O	Full match	No results	No results	Full match	0.43	256.18283	257.1901	6.821	20331014.13	0	NA	3	13	6	Multiple matches found	DDA for preferred ion	[M+H]+1	14095811.52	14277801.2	20.19617436	13.2401317	0.987	-0.02	0.322425516	0.67635341	7	2.7	NA	NA	NA	NA	NA	NA	NA	NA	NA	NA	NA	NA	NA	NA	NA	NA	pos	3.7	6.4	5.6	4.1
(S)-3-(2-Methylphenoxy)propane-1,2-diol	C10 H14 O3	Full match	No results	No results	Full match	4.15	182.09505	183.10233	5.266	13575650.55	0	NA	3	5	2	Single match found	No MS2	[M+H]+1	14223004.97	12396785.22	12.35040836	14.77814484	1.147	0.2	0.322719223	0.67639462	7.4	4.6	NA	NA	NA	NA	NA	NA	NA	NA	NA	NA	NA	NA	NA	NA	NA	NA	pos	7.4	4.7	7	4.7
2,3-Dinor-TXB1	C19 H34 O5	Full match	No results	No results	Full match	2.4	342.24145	365.23068	7.022	5488198825	0	NA	3	4	2	Single match found	DDA for preferred ion	[M+Na]+1	4737564823	4045778118	14.31306634	29.55453091	1.171	0.23	0.323626366	0.677265326	9	7	NA	NA	NA	NA	NA	NA	NA	NA	NA	NA	NA	NA	NA	NA	NA	NA	pos	9	9	9	9
methionine glutamate	C10 H18 N2 O6 S	Full match	No results	No results	Not the top hit	1.55	294.08901	295.09629	1.444	574387975.1	0	NA	3	2	1	Multiple matches found	DDA for preferred ion	[M+H]+1	425351711.6	390530852.8	16.65844714	21.72740242	1.089	0.12	0.324295287	0.677661325	8.5	6.2	NA	NA	NA	NA	NA	NA	NA	NA	NA	NA	NA	NA	NA	NA	NA	NA	pos	7.7	7.7	8.5	7.7
Glycylphenylalanylleucylglycine	C19 H28 N4 O5	Full match	No results	No results	Full match	2.38	392.2069	393.21418	5.55	14982849.89	0	NA	3	25	10	Single match found	DDA for preferred ion	[M+H]+1	12654352.92	10242598.25	19.48907677	15.94056024	1.235	0.31	0.324980374	0.678095664	5.5	1.6	NA	NA	NA	NA	NA	NA	NA	NA	NA	NA	NA	NA	NA	NA	NA	NA	pos	3.1	NA	2	NA
Arginylphenylalaninamide	C15 H24 N6 O2	Full match	No results	No results	Full match	3.21	320.1971	321.20437	7.721	65567352.06	0	NA	3	4	1	Single match found	DDA for preferred ion	[M+H]+1	34647707.33	46451188.36	21.27746339	41.35351604	0.746	-0.42	0.325015334	0.678095664	7.4	5.6	NA	NA	NA	NA	NA	NA	NA	NA	NA	NA	NA	NA	NA	NA	NA	NA	pos	5.5	5.5	7.4	6.6
N-Acetylhistamine	C7 H11 N3 O	Full match	Full match	No results	No results	2.05	153.09053	154.0978	1.487	571722353.8	1	98.5	3	1	0	No matches found	DDA for preferred ion	[M+H]+1	447711789.5	348370955	24.33711039	34.98772636	1.285	0.36	0.326058154	0.678977104	6.8	5.8	NA	NA	NA	NA	NA	NA	NA	NA	NA	NA	NA	NA	NA	NA	NA	NA	pos	6.5	6.5	6.5	6.5
(2-Acetyloxy-3-hydroxypropyl) (E)-octadec-9-enoate	C23 H42 O5	Full match	No results	No results	Full match	0.64	398.30348	399.31001	8.825	11679959.54	0	NA	3	4	2	Single match found	DDA for preferred ion	[M+H]+1	11640508.56	10902445.98	8.22634703	19.97979202	1.068	0.09	0.326501866	0.679084608	7.5	0.5	NA	NA	NA	NA	NA	NA	NA	NA	NA	NA	NA	NA	NA	NA	NA	NA	pos	NA	7.5	3	3
Succinyladenosine	C14 H17 N5 O8	Full match	No results	No results	Full match	2.34	383.10861	384.11589	5.044	122449540	0	NA	3	3	1	Multiple matches found	DDA for preferred ion	[M+H]+1	81980552.2	97049187.99	13.29056923	37.50766304	0.845	-0.24	0.326766883	0.679084608	8.6	6.2	NA	NA	NA	NA	NA	NA	NA	NA	NA	NA	NA	NA	NA	NA	NA	NA	pos	7.9	8.4	8.2	8.6
LysoPC(16:0/0:0)	C24 H50 N O7 P	Full match	No results	No results	Full match	2.97	495.33396	496.34122	9.062	2161186455	0	NA	3	2	1	Multiple matches found	DDA for preferred ion	[M+H]+1	1025632491	1246416598	32.29496466	44.92468231	0.823	-0.28	0.32826035	0.679825764	6.7	6.2	NA	NA	NA	NA	NA	NA	NA	NA	NA	NA	NA	NA	NA	NA	NA	NA	pos	6.7	6.7	6.7	6.7
Inosine-5'-monophosphate (IMP)	C10 H13 N4 O8 P	Not the top hit	Full match	Full match	Partial match	2	348.0478	349.0551	1.484	175631463.6	1	52.6	3	11	4	Multiple matches found	DDA for preferred ion	[M+H]+1	173374711.2	175910177.7	33.74098119	13.06503032	0.986	-0.02	0.328945888	0.680602497	7.5	5.5	NA	NA	NA	NA	NA	NA	NA	NA	NA	NA	NA	NA	NA	NA	NA	NA	pos	3.3	6.1	3.3	5.6
Nontrial	C12 H20 O3	Full match	No results	Partial match	Full match	1.41	212.14154	213.14886	5.872	33283759.32	0	NA	2	1	0	Single match found	DDA for other ion	[M+H]+1	30769820.56	25791420.87	10.76167471	41.60767499	1.193	0.25	0.329186763	0.680602497	7.2	4.5	NA	NA	NA	NA	NA	NA	NA	NA	NA	NA	NA	NA	NA	NA	NA	NA	pos	7.2	6.9	NA	7.2
3-(3-Hydroxyphenyl)propanoic acid	C9 H10 O3	Full match	No results	Full match	Full match	-0.87	166.06285	167.07013	4.866	13440439.92	0	NA	3	5	2	Multiple matches found	DDA for preferred ion	[M+H]+1	4798756.116	4860030.117	11.62579645	64.32140419	0.987	-0.02	0.330597886	0.680602497	7.2	4.8	NA	NA	NA	NA	NA	NA	NA	NA	NA	NA	NA	NA	NA	NA	NA	NA	pos	3	7.2	6.8	6.8
N-(N-(3-Amino-3-carboxypropyl)-3-amino-3-carboxypropyl)azetidine-2-carboxylic acid	C12 H21 N3 O6	Full match	No results	No results	Full match	1.98	303.14363	304.15091	1.648	15406790.69	0	NA	3	3	1	Multiple matches found	DDA for preferred ion	[M+H]+1	11552449.28	9954324.771	25.64015802	37.88246751	1.161	0.21	0.330818804	0.680602497	4.5	2.7	NA	NA	NA	NA	NA	NA	NA	NA	NA	NA	NA	NA	NA	NA	NA	NA	pos	2.8	2.4	4.5	3
Tert-butyl N-[2-(prop-2-enamido)ethyl]carbamate	C10 H18 N2 O3	Full match	No results	Partial match	Full match	2.43	214.13226	215.13954	3.502	18798340.51	0	NA	3	7	3	Single match found	DDA for preferred ion	[M+H]+1	6800571.648	6204465.295	69.26871091	14.86534897	1.096	0.13	0.331991891	0.680602497	6	4.8	NA	NA	NA	NA	NA	NA	NA	NA	NA	NA	NA	NA	NA	NA	NA	NA	pos	3.3	2.9	3.6	4.4
Misoprostol	C22 H38 O5	Full match	No results	No results	Full match	2.84	382.27301	383.28028	7.059	24935019.95	0	NA	3	17	6	Multiple matches found	DDA for preferred ion	[M+H]+1	15697829.21	14070537.46	22.86366775	14.71511021	1.116	0.16	0.332153467	0.680602497	7.4	5.4	NA	NA	NA	NA	NA	NA	NA	NA	NA	NA	NA	NA	NA	NA	NA	NA	pos	3.4	3.4	2.6	4.9
[(2S)-2-Amino-3-(1H-imidazol-5-yl)propanoyl] (2S)-2-amino-4-methylsulfanylbutanoate	C11 H18 N4 O3 S	Full match	No results	No results	Full match	1.45	286.11038	287.11765	1.733	23895857.22	0	NA	3	4	2	Single match found	DDA for preferred ion	[M+H]+1	20080171.29	23406659.02	47.2556112	29.68423446	0.858	-0.22	0.33432898	0.682641844	5.9	3.9	NA	NA	NA	NA	NA	NA	NA	NA	NA	NA	NA	NA	NA	NA	NA	NA	pos	4.2	1	3.7	3.5
N-(2-Cyclohexyloxy-4-nitrophenyl)methanesulfonamide	C13 H18 N2 O5 S	Full match	No results	No results	Full match	1.33	314.09406	315.10133	4.996	49387688.17	0	NA	3	21	10	Multiple matches found	DDA for preferred ion	[M+H]+1	10717004.19	7803883.467	89.98616866	142.5592469	1.373	0.46	0.335941694	0.683309977	6.4	5.4	NA	NA	NA	NA	NA	NA	NA	NA	NA	NA	NA	NA	NA	NA	NA	NA	pos	3.6	6.4	3.3	1.2
Leucylproline	C11 H20 N2 O3	Full match	Full match	No results	Not the top hit	2.85	228.14804	229.15532	5.202	230084930.2	2	94.5	3	1	0	Multiple matches found	DDA for preferred ion	[M+H]+1	111626998.3	110453820.9	50.96456347	14.53343805	1.011	0.02	0.336382933	0.683916681	7.1	5.1	NA	NA	NA	NA	NA	NA	NA	NA	NA	NA	NA	NA	NA	NA	NA	NA	pos	5.8	4.3	6.2	5.8
Valylproline	C10 H18 N2 O3	Full match	Full match	Partial match	Partial match	3.05	214.13239	215.13967	4.88	51636995.25	1	97.9	3	9	3	Single match found	DDA for preferred ion	[M+H]+1	17572907.78	16733617.84	75.26441719	15.94439714	1.05	0.07	0.336801626	0.683970673	5	3.1	NA	NA	NA	NA	NA	NA	NA	NA	NA	NA	NA	NA	NA	NA	NA	NA	pos	2.3	1.6	2.7	2.3
Atevirdine	C21 H25 N5 O2	No results	No results	No results	Full match	3.45	379.20213	380.20941	9.75	5682836.183	0	NA	3	16	6	Single match found	No MS2	[M+H]+1	2282330.652	2602002.414	68.38043612	71.69494981	0.877	-0.19	0.33727518	0.683986631	3	2.3	NA	NA	NA	NA	NA	NA	NA	NA	NA	NA	NA	NA	NA	NA	NA	NA	pos	1.5	NA	1.1	1.1
Sebacil	C10 H16 O2	Full match	No results	No results	Full match	1.88	168.11535	169.12262	5.98	25687077167	0	NA	3	1	0	Multiple matches found	DDA for preferred ion	[M+H]+1	25956591082	25266472471	3.172786658	4.827185663	1.027	0.04	0.337967498	0.68498847	10	6.2	NA	NA	NA	NA	NA	NA	NA	NA	NA	NA	NA	NA	NA	NA	NA	NA	pos	9.2	8.9	9.2	8.1
Prostaglandin F1a	C20 H36 O5	Full match	No results	No results	Full match	1.71	356.25688	357.26416	7.018	504095405.2	0	NA	3	7	3	Multiple matches found	DDA for preferred ion	[M+H]+1	392982152.1	329223543	18.72809626	33.85075005	1.194	0.26	0.338325127	0.685244456	8.1	6.6	NA	NA	NA	NA	NA	NA	NA	NA	NA	NA	NA	NA	NA	NA	NA	NA	pos	7	8.1	8.1	7.3
9,10-Epoxy-10,12Z,15Z-octadecatrienoate	C18 H28 O3	Full match	No results	Full match	No results	1.41	292.20426	293.21153	6.815	2189670148	0	NA	3	4	2	No matches found	DDA for preferred ion	[M+H]+1	1657763982	1667474712	13.01977978	5.216793369	0.994	-0.01	0.341975645	0.686060084	9	7	NA	NA	NA	NA	NA	NA	NA	NA	NA	NA	NA	NA	NA	NA	NA	NA	pos	9	8.2	9	9
Palmitoleamide	C16 H31 N O	Full match	No results	No results	Full match	1.44	253.24093	254.2482	6.999	18668883.98	0	NA	3	4	1	Single match found	DDA for preferred ion	[M+H]+1	11200772.37	14093732.13	35.49839641	32.52079193	0.795	-0.33	0.342381094	0.686060084	5.9	4.8	NA	NA	NA	NA	NA	NA	NA	NA	NA	NA	NA	NA	NA	NA	NA	NA	pos	3.2	4.9	5.9	4
Octanamide	C8 H17 N O	Full match	No results	No results	Full match	2.14	143.13132	144.1386	6.276	29788271.57	0	NA	3	11	4	Multiple matches found	No MS2	[M+H]+1	11383792.66	17043587.79	31.15378564	46.25747804	0.668	-0.58	0.342920155	0.686279629	6.6	6.1	NA	NA	NA	NA	NA	NA	NA	NA	NA	NA	NA	NA	NA	NA	NA	NA	pos	5.9	6.6	4	2.9
Misoprostol	C22 H38 O5	Full match	No results	No results	Full match	1.31	382.27243	383.2797	7.418	16811151.53	0	NA	3	7	2	Multiple matches found	DDA for preferred ion	[M+H]+1	14258356.42	10906107.17	24.30348837	30.5389951	1.307	0.39	0.343495173	0.686416419	6	5	NA	NA	NA	NA	NA	NA	NA	NA	NA	NA	NA	NA	NA	NA	NA	NA	pos	1.5	2.6	3.4	6
Prostaglandin B1	C20 H32 O4	Full match	Full match	No results	Partial match	1.86	336.23068	337.23796	7.376	178539338	1	57.4	3	11	4	Multiple matches found	DDA for preferred ion	[M+H]+1	167377116.6	166920545	6.09146675	11.46872607	1.003	0	0.344548333	0.687946254	8.7	5.8	NA	NA	NA	NA	NA	NA	NA	NA	NA	NA	NA	NA	NA	NA	NA	NA	pos	8	8.4	8	7.6
Leukotriene B4	C20 H32 O4	Full match	No results	No results	Full match	1.57	336.23059	337.23786	7.227	2489457889	0	NA	3	4	1	Multiple matches found	DDA for preferred ion	[M+H]+1	2022100450	1840997904	12.33756688	17.03068918	1.098	0.14	0.346857126	0.690792412	9	7	NA	NA	NA	NA	NA	NA	NA	NA	NA	NA	NA	NA	NA	NA	NA	NA	pos	7.9	8.6	7.5	7.9
N6-Acetyl-L-lysine	C8 H16 N2 O3	Full match	No results	Partial match	Full match	2.78	188.11661	189.12389	4.779	9656873.206	0	NA	3	5	2	Multiple matches found	No MS2	[M+H]+1	7512760.11	6796498.97	25.76013393	16.7660663	1.105	0.14	0.349911102	0.690792412	5.8	4	NA	NA	NA	NA	NA	NA	NA	NA	NA	NA	NA	NA	NA	NA	NA	NA	pos	1.6	3.9	5.8	3.1
Xanthine	C5 H4 N4 O2	Full match	No results	Partial match	Full match	1.64	152.03367	153.04095	3.264	37200362.83	0	NA	3	5	2	Multiple matches found	DDA for preferred ion	[M+H]+1	37229161.08	36657272.75	8.965681504	11.37099594	1.016	0.02	0.350683786	0.690792412	8.5	5.2	NA	NA	NA	NA	NA	NA	NA	NA	NA	NA	NA	NA	NA	NA	NA	NA	pos	7.8	7.8	8.5	7.8
N6-Acetyl-L-lysine	C8 H16 N2 O3	Full match	No results	Partial match	Full match	2.35	188.11654	189.12381	4.6	12372554.06	0	NA	3	1	0	Multiple matches found	No MS2	[M+H]+1	8281898.222	7933830.305	30.82402007	18.75815583	1.044	0.06	0.351114272	0.690792412	4.8	2.9	NA	NA	NA	NA	NA	NA	NA	NA	NA	NA	NA	NA	NA	NA	NA	NA	pos	2.2	1.9	1.1	2.2
LysoPE(P-16:0/0:0)	C21 H44 N O6 P	Full match	No results	No results	Full match	3.05	437.29196	438.29929	9.606	13505229.26	0	NA	3	4	1	Single match found	DDA for preferred ion	[M+H]+1	1808697.651	3739045.461	110.4782994	106.134918	0.484	-1.05	0.351272009	0.690792412	6.1	4.9	NA	NA	NA	NA	NA	NA	NA	NA	NA	NA	NA	NA	NA	NA	NA	NA	pos	6.1	4.5	3	4.5
13-L-Hydroperoxylinoleic acid	C18 H32 O4	Full match	No results	Not the top hit	Full match	2.62	312.23088	335.22011	8.439	3760435545	0	NA	3	4	2	Multiple matches found	DDA for preferred ion	[M+Na]+1	3427877260	3051628459	19.11691576	22.54954583	1.123	0.17	0.352250173	0.690792412	8.5	7	NA	NA	NA	NA	NA	NA	NA	NA	NA	NA	NA	NA	NA	NA	NA	NA	pos	7.7	7.7	7.7	8.5
13-L-Hydroperoxylinoleic acid	C18 H32 O4	Full match	No results	Not the top hit	Full match	2.11	312.23072	335.21996	6.712	1549650291	0	NA	3	3	1	Multiple matches found	DDA for preferred ion	[M+Na]+1	1255310618	1042602687	22.69255209	44.32608199	1.204	0.27	0.352968139	0.690792412	8	7	NA	NA	NA	NA	NA	NA	NA	NA	NA	NA	NA	NA	NA	NA	NA	NA	pos	8	7.6	7.6	8
Pelargonic acid	C9 H18 O2	Full match	No results	No results	Full match	1.35	158.13089	181.12002	5.613	108218551.3	0	NA	3	5	2	Multiple matches found	No MS2	[M+Na]+1	102924747.1	95583948.42	22.2293521	10.3206223	1.077	0.11	0.353596111	0.690792412	7.5	5.8	NA	NA	NA	NA	NA	NA	NA	NA	NA	NA	NA	NA	NA	NA	NA	NA	pos	6.8	6.1	6.5	4.9
Phenylacetic acid	C8 H8 O2	Full match	No results	Full match	Full match	3.16	136.05286	137.06014	5.169	123458457.5	0	NA	3	3	1	Multiple matches found	DDA for preferred ion	[M+H]+1	74309774.3	84948897.99	11.09585729	30.30835106	0.875	-0.19	0.35545622	0.691357752	7.9	5.8	NA	NA	NA	NA	NA	NA	NA	NA	NA	NA	NA	NA	NA	NA	NA	NA	pos	6.9	7.9	7.1	7.2
LysoPC(15:0/0:0)	C23 H48 N O7 P	Full match	No results	No results	Full match	2.85	481.31821	482.32533	8.619	2190216.877	0	NA	3	13	5	Single match found	No MS2	[M+H]+1	1437076.177	1564425.683	24.29673795	31.10280626	0.919	-0.12	0.356192834	0.692081132	5.6	2.7	NA	NA	NA	NA	NA	NA	NA	NA	NA	NA	NA	NA	NA	NA	NA	NA	pos	2.5	1.8	1	5.6
Furaltadone	C13 H16 N4 O6	Full match	No results	No results	Not the top hit	-2.35	324.10622	325.1135	1.438	61652537.73	0	NA	3	5	2	Multiple matches found	DDA for preferred ion	[M+H]+1	58401444.93	62781331.74	8.344395162	11.25028831	0.93	-0.1	0.358511889	0.694662162	7.4	3.7	NA	NA	NA	NA	NA	NA	NA	NA	NA	NA	NA	NA	NA	NA	NA	NA	pos	7.4	NA	7.4	6.2
Histidinyl-Leucine	C12 H20 N4 O3	Full match	No results	No results	Full match	2.27	268.15415	269.16142	2.847	16478336.11	0	NA	3	1	0	Multiple matches found	DDA for preferred ion	[M+H]+1	15933130.19	14062976.45	17.92684769	16.22573527	1.133	0.18	0.360341437	0.696233213	7.3	5.8	NA	NA	NA	NA	NA	NA	NA	NA	NA	NA	NA	NA	NA	NA	NA	NA	pos	7.3	6.9	7.3	6.5
Lysophosphatidylcholine	C10 H22 N O7 P	Full match	No results	No results	Full match	1.39	299.1138	300.12108	1.7	39465884.8	0	NA	3	5	2	Single match found	DDA for preferred ion	[M+H]+1	27343945.75	26441356.28	11.99824535	20.75675449	1.034	0.05	0.360781627	0.696802303	5.9	3.7	NA	NA	NA	NA	NA	NA	NA	NA	NA	NA	NA	NA	NA	NA	NA	NA	pos	4.7	4.6	5	5.7
Methionine sulfoxide	C5 H11 N O3 S	Full match	Full match	Partial match	Full match	2.12	165.04631	166.05359	1.322	10627865790	2	94.7	3	2	1	Multiple matches found	DDA for preferred ion	[M+H]+1	9623871925	8764494051	3.856071672	18.80281719	1.098	0.13	0.361245256	0.696853752	10	7	NA	NA	NA	NA	NA	NA	NA	NA	NA	NA	NA	NA	NA	NA	NA	NA	pos	10	9.6	10	10
2,6-Di-tert-butyl-1,4-benzoquinone	C14 H20 O2	Full match	Full match	No results	Partial match	1.39	220.14664	221.15391	6.751	27367590.92	1	64	3	2	1	Single match found	DDA for preferred ion	[M+H]+1	19091491.29	17279272.12	37.12959962	53.13013907	1.105	0.14	0.364420289	0.701281844	5.7	2.7	NA	NA	NA	NA	NA	NA	NA	NA	NA	NA	NA	NA	NA	NA	NA	NA	pos	5.5	5.7	5.5	5.5
Glycylproline	C7 H12 N2 O3	Full match	No results	No results	Full match	2.48	172.08522	173.09249	1.664	35865025.45	0	NA	3	1	0	Multiple matches found	No MS2	[M+H]+1	32205583.19	30829933.11	14.30719488	23.45878865	1.045	0.06	0.36514386	0.701774178	6.5	4.1	NA	NA	NA	NA	NA	NA	NA	NA	NA	NA	NA	NA	NA	NA	NA	NA	pos	5.4	4.6	5.4	5.4
gamma-Glutamyltyrosine	C14 H18 N2 O6	Full match	No results	No results	Full match	2.08	310.11713	311.12441	2.87	6170739.471	0	NA	3	4	2	Multiple matches found	DDA for preferred ion	[M+H]+1	5249244.174	5122144.697	19.9373798	13.59299035	1.025	0.04	0.365735358	0.701774178	7.2	5.2	NA	NA	NA	NA	NA	NA	NA	NA	NA	NA	NA	NA	NA	NA	NA	NA	pos	5.5	6.7	6.7	4.4
2-Oxo-4-methylthiobutanoate	C5 H8 O3 S	Full match	No results	Full match	No results	1.23	148.0196	149.02687	1.323	834765948.1	0	NA	3	2	1	No matches found	DDA for preferred ion	[M+H]+1	754572964.6	700388382	5.068990117	19.4226345	1.077	0.11	0.366330198	0.70185169	8.7	7	NA	NA	NA	NA	NA	NA	NA	NA	NA	NA	NA	NA	NA	NA	NA	NA	pos	8.4	8.7	8.7	8.7
2-Acetamido-2,6-dideoxygalactose	C8 H15 N O5	Full match	No results	No results	Full match	2.58	205.09555	206.10286	2.76	15317363.69	0	NA	3	5	2	Multiple matches found	DDA for preferred ion	[M+H]+1	9242805.998	9153147.045	34.37827962	7.98471327	1.01	0.01	0.367305698	0.702778777	7.1	3.5	NA	NA	NA	NA	NA	NA	NA	NA	NA	NA	NA	NA	NA	NA	NA	NA	pos	4.1	5.1	3.8	3.4
Alpha-Linolenoyl ethanolamide	C20 H35 N O2	Full match	No results	No results	Full match	2.23	321.26749	344.25682	8.578	3862076.033	0	NA	3	3	1	Single match found	DDA for other ion	[M+Na]+1	2081265.422	2373092.359	20.53669662	43.89344571	0.877	-0.19	0.367887501	0.702864937	5.9	5.3	NA	NA	NA	NA	NA	NA	NA	NA	NA	NA	NA	NA	NA	NA	NA	NA	pos	4	5.9	3.7	4
Congressane	C14 H20	Full match	No results	No results	Full match	2.22	188.15692	189.16419	6.893	111828345.3	0	NA	3	4	2	Multiple matches found	DDA for preferred ion	[M+H]+1	89729763.98	98298637.81	10.6007813	11.20118251	0.913	-0.13	0.369260323	0.705013196	8.6	4.7	NA	NA	NA	NA	NA	NA	NA	NA	NA	NA	NA	NA	NA	NA	NA	NA	pos	5.6	5.2	6.7	7.1
N6-Acetyl-L-lysine	C8 H16 N2 O3	Full match	Full match	Full match	Partial match	2.07	188.11648	189.12376	1.642	174353646.2	1	93.7	3	2	1	Multiple matches found	DDA for preferred ion	[M+H]+1	123778288.7	121373169.8	18.548395	7.019865535	1.02	0.03	0.370149059	0.705146258	8	6.2	NA	NA	NA	NA	NA	NA	NA	NA	NA	NA	NA	NA	NA	NA	NA	NA	pos	7	7	7	7.7
m-Toluamide	C8 H9 N O	Full match	No results	No results	Full match	3.05	135.06883	136.0761	4.888	81243225.76	0	NA	3	14	6	Multiple matches found	DDA for preferred ion	[M+H]+1	32771393.82	32162691.9	67.73608747	25.12322287	1.019	0.03	0.370408141	0.705146258	5.5	3.7	NA	NA	NA	NA	NA	NA	NA	NA	NA	NA	NA	NA	NA	NA	NA	NA	pos	3	3.3	3.3	3
9-Oxo-10(E),12(E)-octadecadienoic acid	C18 H30 O3	Full match	Full match	Partial match	Not the top hit	2.32	294.22018	295.22749	7.454	105643561.1	1	70.7	3	13	4	Multiple matches found	DDA for preferred ion	[M+H]+1	41568171.08	40241348.07	63.50271654	26.15170167	1.033	0.05	0.373053879	0.706807825	7.4	6	NA	NA	NA	NA	NA	NA	NA	NA	NA	NA	NA	NA	NA	NA	NA	NA	pos	5.2	2.6	4.8	5.2
Dopamine	C8 H11 N O2	Full match	No results	Full match	Full match	3.08	153.07945	154.08673	5.168	12686467.14	0	NA	3	5	2	Multiple matches found	No MS2	[M+H]+1	7109016.936	8928742.657	18.16036699	30.8011787	0.796	-0.33	0.374571	0.707528139	5.9	5.9	NA	NA	NA	NA	NA	NA	NA	NA	NA	NA	NA	NA	NA	NA	NA	NA	pos	5.9	5.9	5.2	5.9
5-Androstenetriol	C19 H30 O3	Full match	No results	No results	Full match	1.37	306.21991	307.22719	6.785	24521222.77	0	NA	3	4	1	Multiple matches found	DDA for preferred ion	[M+H]+1	16316326.34	15360997.33	29.49067497	20.01965352	1.062	0.09	0.375343781	0.707625898	5.6	4.6	NA	NA	NA	NA	NA	NA	NA	NA	NA	NA	NA	NA	NA	NA	NA	NA	pos	5.3	NA	4.5	5.6
3-Methyl-(triazen-1-yl)imidazole-4-carboxamide	C5 H8 N6 O	Full match	No results	No results	Full match	3.9	168.07661	169.08389	5.492	77344109.79	0	NA	3	4	2	Multiple matches found	No MS2	[M+H]+1	7877373.999	12458691.39	68.81693873	143.6681344	0.632	-0.66	0.376385718	0.708705993	6.2	5.9	NA	NA	NA	NA	NA	NA	NA	NA	NA	NA	NA	NA	NA	NA	NA	NA	pos	2.5	5.8	4.8	5.4
MG(0:0/18:2(9Z,12Z)/0:0)	C21 H38 O4	Full match	No results	No results	Full match	1.06	354.27739	355.28464	8.152	32792102.48	0	NA	3	9	3	Multiple matches found	DDA for preferred ion	[M+H]+1	18897821.75	19803582.1	31.40103144	33.16889923	0.954	-0.07	0.378946843	0.711212906	3.5	3.1	NA	NA	NA	NA	NA	NA	NA	NA	NA	NA	NA	NA	NA	NA	NA	NA	pos	1.7	3.5	1.3	3.2
(Z)-3-(1,2-Dihydroxyethyl)-3-hydroxyhenicos-12-en-2-one	C23 H44 O4	Full match	No results	No results	Full match	2.09	384.32476	407.314	8.445	183942326.6	0	NA	3	4	2	Single match found	DDA for preferred ion	[M+Na]+1	94422461.72	105850083.7	34.61552446	46.530054	0.892	-0.16	0.379847576	0.711304371	7.5	7	NA	NA	NA	NA	NA	NA	NA	NA	NA	NA	NA	NA	NA	NA	NA	NA	pos	6.1	6.3	6.7	6.3
3-hydroxydodecanoyl carnitine	C19 H37 N O5	Full match	No results	No results	Full match	1.81	359.26782	360.2751	7.018	108484153.6	0	NA	3	6	2	Single match found	DDA for preferred ion	[M+H]+1	93073790.66	80248107.27	17.31711506	30.65108318	1.16	0.21	0.381716326	0.71350753	8.1	5.5	NA	NA	NA	NA	NA	NA	NA	NA	NA	NA	NA	NA	NA	NA	NA	NA	pos	7.9	7.7	7.7	7.7
cis-Linoleic acid	C17 H30 O2	Full match	No results	No results	Full match	1.87	266.22508	267.23235	8.438	24598711.58	0	NA	3	5	2	Multiple matches found	DDA for preferred ion	[M+H]+1	21315481.75	19672084.83	20.60989871	22.5967841	1.084	0.12	0.381810049	0.71350753	7.1	5.8	NA	NA	NA	NA	NA	NA	NA	NA	NA	NA	NA	NA	NA	NA	NA	NA	pos	6	6.4	5.5	6.4
2-Tetradecylglycidate	C17 H32 O3	Full match	No results	No results	Full match	2.13	284.23575	285.24299	8.258	104647466.5	0	NA	3	2	1	Multiple matches found	DDA for preferred ion	[M+H]+1	58654261.53	45174687.1	48.2851636	44.94858643	1.298	0.38	0.383392544	0.714232839	7	6.2	NA	NA	NA	NA	NA	NA	NA	NA	NA	NA	NA	NA	NA	NA	NA	NA	pos	5.6	7	6.7	5.6
Meprobamate	C9 H18 N2 O4	Full match	No results	No results	Full match	3.26	218.12737	219.13465	5.03	12395229.18	0	NA	3	3	1	Multiple matches found	DDA for other ion	[M+H]+1	8684656.496	7093031.035	37.64946416	16.97176724	1.224	0.29	0.384846045	0.714625259	6.3	4.8	NA	NA	NA	NA	NA	NA	NA	NA	NA	NA	NA	NA	NA	NA	NA	NA	pos	5.3	5.3	5.5	5.3
Proline	C5 H9 N O2	Full match	Full match	Full match	Full match	4.86	115.06389	116.07116	1.399	37811982702	2	98.4	3	2	1	Multiple matches found	DDA for preferred ion	[M+H]+1	41204262542	40516607391	8.363519793	12.30933849	1.017	0.02	0.385108421	0.714625259	8.7	6.2	NA	NA	NA	NA	NA	NA	NA	NA	NA	NA	NA	NA	NA	NA	NA	NA	pos	8.7	8.7	8.7	7.6
Vorinostat	C14 H20 N2 O3	Full match	No results	No results	Full match	3.27	264.14826	265.15553	5.303	11730388.01	0	NA	3	7	3	Multiple matches found	No MS2	[M+H]+1	9784873.316	8065230.67	32.09225102	20.77932206	1.213	0.28	0.388308355	0.717044478	5.8	4.8	NA	NA	NA	NA	NA	NA	NA	NA	NA	NA	NA	NA	NA	NA	NA	NA	pos	4.7	5.3	4.7	5.5
15(S)-Hydroxyeicosatrienoic acid	C20 H34 O3	Full match	No results	No results	Full match	1.94	322.25142	323.2587	7.523	1500823734	0	NA	3	7	2	Multiple matches found	DDA for preferred ion	[M+H]+1	1295097576	1278495272	7.393046826	13.42611793	1.013	0.02	0.388572754	0.717044478	9.5	7	NA	NA	NA	NA	NA	NA	NA	NA	NA	NA	NA	NA	NA	NA	NA	NA	pos	8.7	9.5	8.7	8.7
3-Ethyl-4-(9-hydroxy-4,6,8,10-tetramethyl-7-oxododec-4-en-2-yl)oxetan-2-one	C21 H36 O4	Full match	No results	No results	Full match	-4.92	352.25963	353.2669	8.239	918059889.6	0	NA	3	4	2	Multiple matches found	DDA for preferred ion	[M+H]+1	29027908.96	28035415.49	10.38180305	214.5530736	1.035	0.05	0.388798783	0.717044478	7.2	5.8	NA	NA	NA	NA	NA	NA	NA	NA	NA	NA	NA	NA	NA	NA	NA	NA	pos	5.7	7.2	5.4	5.4
Benzene, p-di-tert-butoxy-	C14 H22 O2	Full match	No results	No results	Full match	2.4	222.16251	223.16979	6.672	58316221.18	0	NA	3	3	1	Multiple matches found	No MS2	[M+H]+1	38350445.7	36359456.77	23.32180912	19.740864	1.055	0.08	0.389596302	0.71740905	6.4	4.5	NA	NA	NA	NA	NA	NA	NA	NA	NA	NA	NA	NA	NA	NA	NA	NA	pos	4	3.6	3.6	3.6
L-Pyroglutamic acid	C5 H7 N O3	Full match	Full match	Full match	Partial match	3.92	129.0431	130.05038	2.152	3120663050	2	92.2	3	5	2	Multiple matches found	DDA for preferred ion	[M+H]+1	2795898900	2615275024	9.180922138	19.11782678	1.069	0.1	0.391215113	0.717937957	8.4	5.8	NA	NA	NA	NA	NA	NA	NA	NA	NA	NA	NA	NA	NA	NA	NA	NA	pos	8	8.4	8.4	8.4
2,3-Dinor-TXB1	C19 H34 O5	Full match	No results	No results	Full match	2.23	342.24139	365.23061	6.265	1739699415	0	NA	3	5	2	Single match found	DDA for preferred ion	[M+Na]+1	1435688156	1202797163	15.39885435	30.55696108	1.194	0.26	0.391460941	0.717937957	7.7	5.8	NA	NA	NA	NA	NA	NA	NA	NA	NA	NA	NA	NA	NA	NA	NA	NA	pos	7.3	7.3	7.3	7.3
2,4,6-Tri-tert-butylphenol	C18 H30 O	Full match	No results	No results	Full match	2.01	262.23019	263.23747	7.488	23786861.28	0	NA	3	9	3	Multiple matches found	DDA for preferred ion	[M+H]+1	16135815.01	15037095.26	14.0769501	38.28448126	1.073	0.1	0.391513568	0.717937957	4	0.8	NA	NA	NA	NA	NA	NA	NA	NA	NA	NA	NA	NA	NA	NA	NA	NA	pos	3.2	3.2	4	2.5
Traumatic acid	C12 H20 O4	Full match	No results	No results	Full match	2.3	228.13668	229.14392	6.308	256189042.9	0	NA	3	2	1	Multiple matches found	DDA for preferred ion	[M+H]+1	192751073.8	165067381.6	29.88693786	24.70910129	1.168	0.22	0.391688801	0.717937957	8	6.6	NA	NA	NA	NA	NA	NA	NA	NA	NA	NA	NA	NA	NA	NA	NA	NA	pos	7.6	4.6	7.6	7.6
L-Glutathione (reduced)	C10 H17 N3 O6 S	Full match	Full match	Full match	Not the top hit	2.16	307.08447	308.09175	1.837	2683280117	1	92.8	3	0	0	Multiple matches found	DDA for preferred ion	[M+H]+1	2241189924	2645792529	18.52812994	21.05164758	0.847	-0.24	0.39192179	0.717937957	8.5	7	NA	NA	NA	NA	NA	NA	NA	NA	NA	NA	NA	NA	NA	NA	NA	NA	pos	7.7	7.7	8.5	8.5
5-(4-Methoxybenzylidene)-1,3-thiazolidine-2,4-dione	C11 H9 N O3 S	Full match	No results	No results	Full match	3.28	235.03108	236.03836	5.128	14663006.69	0	NA	3	3	1	Single match found	DDA for preferred ion	[M+H]+1	12462803.05	11759370.9	19.77222588	13.01165862	1.06	0.08	0.392367656	0.717937957	6.6	5	NA	NA	NA	NA	NA	NA	NA	NA	NA	NA	NA	NA	NA	NA	NA	NA	pos	4.2	6.5	6.5	5.8
S-Allylcysteine	C6 H11 N O2 S	No results	No results	Not the top hit	Full match	2.8	161.0515	162.05878	3.679	25911909.94	0	NA	3	5	2	Multiple matches found	DDA for preferred ion	[M+H]+1	19459126.07	14130075.88	19.94461921	48.92103102	1.377	0.46	0.392413771	0.717937957	6.9	5.4	NA	NA	NA	NA	NA	NA	NA	NA	NA	NA	NA	NA	NA	NA	NA	NA	pos	6.9	6.1	6.1	6.1
Arachidonic acid	C20 H32 O2	Full match	Full match	Partial match	Full match	1.72	304.24075	305.24803	7.523	317589276	1	82.5	3	6	2	Multiple matches found	DDA for preferred ion	[M+H]+1	276845542.4	270057232.9	7.410336562	13.90864966	1.025	0.04	0.39262697	0.71801507	9.5	6.2	NA	NA	NA	NA	NA	NA	NA	NA	NA	NA	NA	NA	NA	NA	NA	NA	pos	8.7	9.5	8.7	8.7
Undecylenic acid	C11 H20 O2	Full match	No results	No results	Full match	2.32	184.14676	185.15403	6.629	228934014.4	0	NA	3	2	1	Multiple matches found	DDA for preferred ion	[M+H]+1	209445692.8	189134700	8.997765029	10.77373873	1.107	0.15	0.393047809	0.718173089	8	5.8	NA	NA	NA	NA	NA	NA	NA	NA	NA	NA	NA	NA	NA	NA	NA	NA	pos	8	7.6	8	7.2
2-Propylacrylic acid	C6 H10 O2	Full match	No results	No results	Full match	3.87	114.06852	115.0758	6.082	456363183	0	NA	3	12	5	Multiple matches found	No MS2	[M+H]+1	382589874.5	395392048.2	7.642064599	17.54010923	0.968	-0.05	0.396426203	0.721927276	8	5.1	NA	NA	NA	NA	NA	NA	NA	NA	NA	NA	NA	NA	NA	NA	NA	NA	pos	8	8	7.2	8
Indole	C8 H7 N	Full match	Full match	Full match	Full match	4.92	117.05842	118.0657	5.228	68229559.45	1	77.3	3	2	1	Multiple matches found	DDA for preferred ion	[M+H]+1	56521480.12	53312943.48	12.05582303	16.33677676	1.06	0.08	0.397660136	0.72324264	7.6	5.6	NA	NA	NA	NA	NA	NA	NA	NA	NA	NA	NA	NA	NA	NA	NA	NA	pos	7.6	6.5	6.5	7.6
Resolvin D1	C22 H32 O5	Full match	No results	No results	Full match	-3.8	376.22354	377.23082	7.634	52853369.15	0	NA	3	12	6	Multiple matches found	DDA for preferred ion	[M+H]+1	39586919.4	42208373.07	22.31958708	20.32726899	0.938	-0.09	0.402092256	0.726987662	5.5	4.5	NA	NA	NA	NA	NA	NA	NA	NA	NA	NA	NA	NA	NA	NA	NA	NA	pos	4.3	4.7	3.2	4.3
Methyl dihydrojasmonate	C13 H22 O3	Full match	Full match	No results	No results	1.59	226.15725	227.16453	6.241	230229129.9	1	67.9	3	6	2	No matches found	DDA for preferred ion	[M+H]+1	145556005	156756898.9	17.20808943	36.15395915	0.929	-0.11	0.402759173	0.727197897	8.1	6.6	NA	NA	NA	NA	NA	NA	NA	NA	NA	NA	NA	NA	NA	NA	NA	NA	pos	8.1	7	6.2	8.1
D-(+)-Maltose	C12 H22 O11	No match	Invalid mass	No results	No match	64254.32	364.09866	365.10593	1.348	521368880.1	1	66.4	3	1	0	Single match found	DDA for preferred ion	[M+H]+1	546805043.6	449915710.9	23.30894264	24.81285265	1.215	0.28	0.402816561	0.727197897	6.8	5.8	NA	NA	NA	NA	NA	NA	NA	NA	NA	NA	NA	NA	NA	NA	NA	NA	pos	6.8	6.1	4.6	5.7
16,16-Dimethylprostaglandin E2	C22 H36 O5	Full match	No results	No results	Full match	-4.24	380.25466	381.26195	7.524	12266210678	0	NA	3	6	2	Multiple matches found	DDA for preferred ion	[M+H]+1	11525829807	11324691853	4.780494601	11.79802087	1.018	0.03	0.404906218	0.729044541	10	7	NA	NA	NA	NA	NA	NA	NA	NA	NA	NA	NA	NA	NA	NA	NA	NA	pos	10	10	10	10
Guanosine monophosphate	C10 H14 N5 O8 P	Full match	No results	Partial match	Full match	1.49	363.05854	364.06582	1.479	394260086.3	0	NA	3	6	3	Multiple matches found	DDA for preferred ion	[M+H]+1	405578804.2	405848482.4	9.316173553	8.50275496	0.999	0	0.406147308	0.729737853	8	5.1	NA	NA	NA	NA	NA	NA	NA	NA	NA	NA	NA	NA	NA	NA	NA	NA	pos	8	8	7.6	8
Trospectomycin	C17 H30 N2 O7	Full match	No results	No results	Full match	2.23	374.20614	375.21341	7.272	11790732.77	0	NA	3	28	15	Single match found	DDA for preferred ion	[M+H]+1	6424293.555	7354507.421	21.63083086	44.38052985	0.874	-0.2	0.407744213	0.730579893	5.4	4.4	NA	NA	NA	NA	NA	NA	NA	NA	NA	NA	NA	NA	NA	NA	NA	NA	pos	3	3.1	1.2	3.1
L-Arginine	C6 H14 N4 O2	Full match	No results	Full match	Full match	2.56	174.11212	175.1194	3.463	28670197.6	0	NA	3	23	8	Multiple matches found	No MS2	[M+H]+1	12636415.92	16321402.44	57.68829278	33.71700879	0.774	-0.37	0.409159588	0.731650872	2.5	1.2	NA	NA	NA	NA	NA	NA	NA	NA	NA	NA	NA	NA	NA	NA	NA	NA	pos	1.2	0.5	0.8	0.7
2,4-Heptadienal	C7 H10 O	Full match	No results	No results	Full match	4.55	110.07367	111.08094	6.081	715309196.4	0	NA	3	2	1	Multiple matches found	No MS2	[M+H]+1	708776050.6	675969829.7	5.744049388	7.639752485	1.049	0.07	0.409718371	0.731650872	8.7	5.8	NA	NA	NA	NA	NA	NA	NA	NA	NA	NA	NA	NA	NA	NA	NA	NA	pos	8	8.4	8.4	7.2
DL-Alanyl-DL-leucine	C9 H18 N2 O3	Full match	No results	No results	Full match	2.31	202.13221	203.13949	4.708	9096126.049	0	NA	3	4	2	Single match found	No MS2	[M+H]+1	4629765.304	4886953.998	48.57758589	29.35629528	0.947	-0.08	0.410832594	0.733366839	4.6	3.6	NA	NA	NA	NA	NA	NA	NA	NA	NA	NA	NA	NA	NA	NA	NA	NA	pos	1.7	1.7	1.7	2.9
Acetyl-L-carnitine	C9 H17 N O4	Full match	Full match	No results	Partial match	2.28	203.11622	204.1235	1.642	426645482.7	1	88.2	3	1	0	Multiple matches found	DDA for preferred ion	[M+H]+1	298241341.8	288184128.7	36.01534239	27.12548482	1.035	0.05	0.412151307	0.734050571	6.5	5.5	NA	NA	NA	NA	NA	NA	NA	NA	NA	NA	NA	NA	NA	NA	NA	NA	pos	4.8	4.4	4.4	4.4
Gemcabene	C16 H30 O5	Full match	No results	No results	Full match	1.56	302.20979	325.19901	6.486	1234965392	0	NA	3	4	1	Multiple matches found	DDA for preferred ion	[M+Na]+1	981311749.3	1050982885	20.32779476	13.50003648	0.934	-0.1	0.412548125	0.734050571	8.6	6.6	NA	NA	NA	NA	NA	NA	NA	NA	NA	NA	NA	NA	NA	NA	NA	NA	pos	6.8	7.6	7.6	7.6
[truncated: 451 more rows]
[truncated: 13 more columns]
