# Supplementary material for: Metabolic Landscape and Cell-Type-Specific Transcriptional Signatures Associated with Dopamine Receptor Activation in the Honeybee Brain
Source: Biology (Basel). 2026 Jan 17;15(2):174. doi: 10.3390/biology15020174 (PMC12837817; doi:10.3390/biology15020174)
Supplement: Supplementary file 1 [file biology-15-00174-s001.zip › Table S4.csv]

TableS4. Correlation analysis results and statistical metrics of targeted energy metabolism profiling in honeybee brains following bromocriptine treatment.
Class	Metabolite	HMDB	VIP	Corr.Coeffs.	P	FDR
Carbohydrates	Ribose 5-phosphate	HMDB0001548	1.467052846	0.876145012	0.000185778	0.004087121
Organic Acids	Pyruvic acid	HMDB0000243	1.310401176	0.782590387	0.002620815	0.01692351
Carbohydrates	3-Phosphoglyceric acid	HMDB0000807	1.298639025	0.775565861	0.003033484	0.01692351
Carbohydrates	Glucose	HMDB0000122	1.297471215	0.774868428	0.003077002	0.01692351
Carbohydrates	Dihydroxyacetone phosphate	HMDB0001473	1.252038715	-0.747735487	0.00517192	0.022756448
Carbohydrates	Fructose 6-phosphate	HMDB0000124	1.184174911	0.70720625	0.010104269	0.032535752
Carbohydrates	Fructose	HMDB0000660	1.180440767	0.704976165	0.010451236	0.032535752
Organic Acids	Lactic acid	HMDB0000190	1.154444309	0.689450708	0.013117816	0.032535752
Organic Acids	Oxoglutaric acid	HMDB0000208	1.152727097	0.688425164	0.01331008	0.032535752
Amino Acids	Glutamic acid	HMDB0000148	1.046028965	-0.624703508	0.029877132	0.065729691
Carbohydrates	Ribulose-5-phosphate	HMDB0000618	1.029981686	-0.615119843	0.033267095	0.06653419
Organic Acids	Malic acid	HMDB0000156	0.989616664	-0.591013273	0.042999809	0.078832984
Amino Acids	Serine	HMDB0000187	0.967287786	0.577678146	0.049172992	0.083215832
Amino Acids	Aspartic acid	HMDB0000191	0.816524187	0.487639962	0.107798607	0.169397811
Carbohydrates	Fructose-1-phosphate	HMDB0001076	0.767174719	-0.458167751	0.134155132	0.196760861
Carbohydrates	6-Phosphogluconic acid	HMDB0001316	0.748464154	-0.446993533	0.145149538	0.199580614
Organic Acids	Isocitric acid	HMDB0000193	0.714485287	0.426700866	0.166559584	0.215547697
Amino Acids	Glutamine	HMDB0000641	0.656491206	-0.392065969	0.20748537	0.251527477
Organic Acids	Succinic acid	HMDB0000254	0.643747167	0.384455046	0.217228276	0.251527477
Carbohydrates	Glucose 6-phosphate	HMDB0001401	0.616237366	-0.368025798	0.239184817	0.263103299
Organic Acids	Citric acid	HMDB0000094	0.286374709	0.171027085	0.595101634	0.623439808
Organic Acids	Fumaric acid	HMDB0000134	0.180954351	-0.108068535	0.738148106	0.738148106
TableS4.Class: The chemical classification of the metabolite (e.g., Carbohydrates, Organic Acids).Metabolite: The name of the targeted metabolite.HMDB: Human Metabolome Database accession identifier. VIP: Variable Importance in Projection score extracted from the OPLS-DA model; values > 1 indicate a significant contribution to the model. Corr.Coeffs.: Correlation coefficient between the metabolit…
