# Supplementary material for: Metabolic Landscape and Cell-Type-Specific Transcriptional Signatures Associated with Dopamine Receptor Activation in the Honeybee Brain
Source: Biology (Basel). 2026 Jan 17;15(2):174. doi: 10.3390/biology15020174 (PMC12837817; doi:10.3390/biology15020174)
Supplement: Supplementary file 1 [file biology-15-00174-s001.zip › Table S5.csv]

Table S5. Detailed statistical analysis of targeted energy metabolism profiling in honeybee brains following bromocriptine treatment.
Class	Metabolite	H2O.Mean	BRC.Mean	H2O.Median	BRC.Median	H2O.SD	BRC.SD	H2O.IQR	BRC.IQR	P	FDR	FC	log2FC
Organic Acids	Pyruvic acid	48.49593333	112.9632167	50.1624	121.68255	9.513995735	41.42851034	[42.63585,56.325225]	[79.824325,146.18075]	0.002164502	0.011904762	2.425772092	1.278444012
Carbohydrates	Glucose	3379.01145	14598.72527	3610.74215	17055.8347	789.8376008	7495.994238	[3116.305325,3828.7751]	[8376.924675,18662.335325]	0.002164502	0.011904762	4.723636857	2.239898058
Carbohydrates	Ribose 5-phosphate	977.92925	1397.68145	972.5985	1426.2974	104.9208802	182.7145378	[913.390675,1008.3641]	[1285.840275,1458.32395]	0.000642052	0.011904762	1.429225529	0.515233589
Carbohydrates	Fructose 6-phosphate	28.92191667	63.0186	29.3713	64.12365	3.606305291	25.7388701	[27.898175,30.223425]	[39.709425,86.02455]	0.002164502	0.011904762	2.183207757	1.126449426
Carbohydrates	3-Phosphoglyceric acid	7.2971	22.7719	6.80575	21.83995	3.656215691	9.714900187	[4.391625,9.064325]	[17.598525,27.475625]	0.004449605	0.019578262	3.120678078	1.64185954
Carbohydrates	Fructose	2264.23615	4440.503117	2243.17575	3623.95265	584.8523905	1739.95529	[1751.404625,2803.392025]	[3472.221425,5878.211075]	0.008658009	0.031746032	1.615545572	0.692021447
Organic Acids	Lactic acid	306.0832	577.2551333	317.09665	597.56975	47.41241024	225.5546926	[294.298775,337.972125]	[410.0515,613.444125]	0.016332127	0.044913349	1.885941905	0.915285236
Organic Acids	Oxoglutaric acid	36.20246667	70.9022	34.1318	75.71255	14.11680392	29.60728594	[32.019625,34.932]	[44.106325,96.22575]	0.015151515	0.044913349	2.218240761	1.14941596
Organic Acids	Isocitric acid	7.0584	36.08325	6.8361	15.98405	4.71188606	46.01201011	[3.934225,10.2203]	[15.145125,32.1538]	0.025974026	0.057142857	2.338182589	1.225387595
Carbohydrates	Dihydroxyacetone phosphate	42.43975	19.04016667	38.2839	12.07345	10.33740258	14.66483074	[37.490875,48.82085]	[10.7221,20.6428]	0.025974026	0.057142857	0.315366251	-1.664899819
Amino Acids	Glutamic acid	2627.88195	2302.829833	2697.43485	2307.84205	170.5662946	278.4286127	[2588.4954,2715.7992]	[2166.369,2426.848175]	0.034939859	0.069879718	0.876306424	-0.190492661
Amino Acids	Serine	523.2856667	623.4964833	531.2615	601.66485	40.34724098	97.49228144	[500.719675,544.990875]	[563.260875,624.866775]	0.042306376	0.071595405	1.19150308	0.25278268
Carbohydrates	Ribulose-5-phosphate	87.64203333	54.84036667	84.37445	40.2604	12.31962506	27.57214792	[79.3889,90.298925]	[38.194375,62.0482]	0.041125541	0.071595405	0.477163407	-1.067444687
Organic Acids	Malic acid	294.41695	245.8189167	296.1076	265.23665	22.12773515	52.3084457	[284.73155,307.822875]	[220.671575,280.460675]	0.062504235	0.098220941	0.834934662	-0.260264791
Amino Acids	Aspartic acid	303.54025	365.8861	299.5491	368.26785	39.8192417	75.34115754	[276.2931,330.92475]	[346.59735,402.804975]	0.103375389	0.151617237	1.20539566	0.269506776
Amino Acids	Glutamine	25842.49247	24266.3679	25989.0377	24164.13705	1888.678728	2111.49026	[25003.2516,27387.579775]	[22929.957775,25131.033425]	0.202846265	0.262506931	0.93901035	-0.090787035
Carbohydrates	Fructose-1-phosphate	84.96186667	60.48048333	86.96695	44.98635	9.060525905	42.27464035	[78.2213,90.0213]	[31.868875,89.70185]	0.195574746	0.262506931	0.711854455	-0.490345794
Carbohydrates	6-Phosphogluconic acid	32.8099	17.65806667	31.4915	4.5195	7.034807437	22.44361527	[27.0371,36.87125]	[3.447025,27.68285]	0.24025974	0.293650794	0.143514917	-2.800727399
Organic Acids	Succinic acid	44.34741667	48.9151	46.56285	50.16595	5.152719891	8.063408125	[43.5702,46.895775]	[43.6411,52.8658]	0.269428811	0.311970203	1.102997732	0.141429824
Carbohydrates	Glucose 6-phosphate	212.3033	173.90705	204.0001	134.48045	24.06650908	79.18103048	[198.412875,223.32365]	[117.278975,236.978225]	0.393939394	0.433333333	0.659217569	-0.601173402
Organic Acids	Citric acid	623.1172833	693.5152667	619.96615	740.50085	37.45355302	264.3258883	[599.8661,646.869225]	[653.074025,853.8611]	0.53287176	0.558246606	1.1129771	0.154423908
Organic Acids	Fumaric acid	95.41303333	92.55695	92.0707	90.84025	8.645919685	25.09254478	[90.536825,99.57285]	[72.53765,108.4644]	0.797442501	0.797442501	0.970066109	-0.043845026
Table S5. Detailed statistical analysis of targeted energy metabolism profiling in honeybee brains following bromocriptine treatment. Class and Metabolite: The chemical classification and specific identity of each detected metabolite. Mean and Median: The arithmetic mean and median values of metabolite abundance for each group. SD: Standard Deviation, indicating the dispersion of the dataset rela…
