# Supplementary material for: Metabolic Landscape and Cell-Type-Specific Transcriptional Signatures Associated with Dopamine Receptor Activation in the Honeybee Brain
Source: Biology (Basel). 2026 Jan 17;15(2):174. doi: 10.3390/biology15020174 (PMC12837817; doi:10.3390/biology15020174)
Supplement: Supplementary file 1 [file biology-15-00174-s001.zip › Table S6.csv]

Table S6. Enrichment analysis of metabolic pathways.
Pathwayname	Total_In_Pathway	Hits	Raw P	FDR	Impact	Enriched_Compounds
Glycolysis / Gluconeogenesis	26	5	2.63E-06	0.00020259	0.125	Pyruvic acid Lactic acid Fructose 6-phosphate Glucose Dihydroxyacetone phosphate
Pentose phosphate pathway	22	3	0.0011903	0.034929	0.21428	Ribose 5-phosphate Ribulose-5-phosphate Fructose 6-phosphate
Alanine, aspartate and glutamate metabolism	23	3	0.0013609	0.034929	0.2	Oxoglutaric acid Glutamic acid Pyruvic acid
Arginine biosynthesis	12	2	0.0062466	0.12025	0.16666	Glutamic acid Oxoglutaric acid
Butanoate metabolism	14	2	0.0085143	0.13112	0.15384	Glutamic acid Oxoglutaric acid
Fructose and mannose metabolism	16	2	0.011099	0.14244	0.05882	Fructose 6-phosphate Dihydroxyacetone phosphate
Citrate cycle (TCA cycle)	20	2	0.017174	0.18892	0.10345	Oxoglutaric acid Pyruvic acid
Pyruvate metabolism	23	2	0.022478	0.21635	0.11538	Pyruvic acid Lactic acid
Lipoic acid metabolism	27	2	0.030475	0.26073	0.05	Pyruvic acid Oxoglutaric acid
Nitrogen metabolism	5	1	0.051487	0.39645	0.25	Glutamic acid
Starch and sucrose metabolism	14	1	0.13813	0.96692	0	Fructose 6-phosphate
Pentose and glucuronate interconversions	17	1	0.16537	1	0.07143	Ribulose-5-phosphate
Porphyrin metabolism	24	1	0.22592	1	0.04545	Glutamic acid
Glyoxylate and dicarboxylate metabolism	24	1	0.22592	1	0.05	Glutamic acid
Glutathione metabolism	26	1	0.24247	1	0.03571	Glutamic acid
Inositol phosphate metabolism	28	1	0.25869	1	0.02941	Dihydroxyacetone phosphate
Glycine, serine and threonine metabolism	29	1	0.26669	1	0	Pyruvic acid
Arginine and proline metabolism	29	1	0.26669	1	0.03846	Glutamic acid
Cysteine and methionine metabolism	32	1	0.2902	1	0	Pyruvic acid
Glycerophospholipid metabolism	32	1	0.2902	1	0.025	Dihydroxyacetone phosphate
Tyrosine metabolism	33	1	0.29789	1	0	Pyruvic acid
Amino sugar and nucleotide sugar metabolism	39	1	0.34243	1	0.02703	Fructose 6-phosphate
Purine metabolism	68	1	0.52366	1	0.01282	Ribose 5-phosphate
Table S6. Enrichment analysis of metabolic pathways. Pathway: The name of the KEGG metabolic pathway. Hits: The number of significantly differential metabolites identified in the pathway. Total: The total number of compounds in the reference pathway. P: The raw p-value calculated from the hypergeometric test. FDR: The False Discovery Rate adjusted p-value (Benjamini-Hochberg). Impact: The pathway…
