# Supplementary material for: Metabolic Landscape and Cell-Type-Specific Transcriptional Signatures Associated with Dopamine Receptor Activation in the Honeybee Brain
Source: Biology (Basel). 2026 Jan 17;15(2):174. doi: 10.3390/biology15020174 (PMC12837817; doi:10.3390/biology15020174)
Supplement: Supplementary file 1 [file biology-15-00174-s001.zip › Table S7.csv]

Table S7. Counts and relative proportions of identified cell types in BRC-treated and control groups.
group	cell_type	count	percentage
BRC	KC	3753	44.56
BRC	OLCs	2130	25.29
BRC	AST	1201	14.26
BRC	SG	662	7.86
BRC	CG	425	5.05
BRC	EG	233	2.77
BRC	OPNs	18	0.21
H2O	KC	8393	49.91
H2O	OLCs	3231	19.21
H2O	SG	1948	11.58
H2O	CG	1939	11.53
H2O	EG	708	4.21
H2O	AST	354	2.11
H2O	OPNs	244	1.45
Table S7. Counts and relative proportions of identified cell types in BRC-treated and control groups. Group were categorized into the BRC treatment group and the H2O control group. The "Count" column represents the absolute number of nuclei detected for each cell type. The "Percentage" represents the proportion of a specific cell type relative to the total number of valid cells within the respect…
