# Supplementary material for: Metabolic Landscape and Cell-Type-Specific Transcriptional Signatures Associated with Dopamine Receptor Activation in the Honeybee Brain
Source: Biology (Basel). 2026 Jan 17;15(2):174. doi: 10.3390/biology15020174 (PMC12837817; doi:10.3390/biology15020174)
Supplement: Supplementary file 1 [file biology-15-00174-s001.zip › Table S8.csv]

Table S8.Cell-type-specific differential expression of key metabolic enzyme genes derived from snRNA-seq analysis
Gene ID	Name	celltype	mean_H2O	mean_BRC	log2FC	p_value	p_adj_BH
LOC551785	6Pgl	SG	0.027223764	0.018722191	-0.517090584	0.309795627	0.477085266
LOC551785	6Pgl	AST	0.033854901	0.042547207	0.321218652	0.532298443	0.713426236
LOC551785	6Pgl	CG	0.030122746	0.037612584	0.311101721	0.537385996	0.713426236
LOC551785	6Pgl	EG	0.045425311	0.03568563	-0.33969649	0.626332576	0.752659077
LOC551785	6Pgl	KC	0.027258058	0.024918621	-0.124673326	0.566090956	0.735022342
LOC551785	6Pgl	OLCs	0.030311653	0.028205509	-0.10045916	0.726232619	0.810433503
LOC551785	6Pgl	OPNs	0.025746653	0	-4.741286481	0.026138741	0.06492526
LOC552712	Pgd	SG	0.115188594	0.216017188	0.901340856	6.94E-05	0.000411039
LOC552712	Pgd	AST	0.133812235	0.192141047	0.518703365	0.03776291	0.088113457
LOC552712	Pgd	CG	0.265739243	0.368546706	0.470326623	0.005513547	0.018458395
LOC552712	Pgd	EG	0.132621798	0.228561341	0.780724331	0.031233833	0.07515641
LOC552712	Pgd	KC	0.071354446	0.106685456	0.57366984	1.01E-05	6.45E-05
LOC552712	Pgd	OLCs	0.08261111	0.151679393	0.868738799	1.04E-07	9.57E-07
LOC552712	Pgd	OPNs	0.071991435	0.072638164	0.012726468	0.993229402	0.993229402
LOC550767	Rpi	SG	0.029164947	0.049685063	0.7486876	0.10268394	0.197666584
LOC550767	Rpi	AST	0.015312898	0.048650505	1.605795258	0.004521053	0.016056664
LOC550767	Rpi	CG	0.022523046	0.041862861	0.865653248	0.14463865	0.247492801
LOC550767	Rpi	EG	0.026225404	0.02337423	-0.159596773	0.850189879	0.872861609
LOC550767	Rpi	KC	0.029619927	0.03218584	0.116096951	0.572744682	0.735022342
LOC550767	Rpi	OLCs	0.032900388	0.02750573	-0.25004983	0.367268665	0.554051474
LOC550767	Rpi	OPNs	0.019277024	0	-4.341774017	0.049231826	0.108310018
LOC550804	TKT	SG	0.042127791	0.077472328	0.86356619	0.023614322	0.062700097
LOC550804	TKT	AST	0.043635133	0.149091494	1.749590608	1.12E-07	9.57E-07
LOC550804	TKT	CG	0.040223975	0.072751657	0.839191859	0.051429897	0.110002836
LOC550804	TKT	EG	0.054648528	0.100025253	0.860300537	0.119984767	0.219615708
LOC550804	TKT	KC	0.040744741	0.059526517	0.535972873	0.001616111	0.006549504
LOC550804	TKT	OLCs	0.044805836	0.076271701	0.754408718	0.00057048	0.002546998
LOC550804	TKT	OPNs	0.043213293	0	-5.466408281	0.004587618	0.016056664
LOC408818	HK	SG	0.640438171	0.800254901	0.320951068	0.000285698	0.001374923
LOC408818	HK	AST	0.58777338	0.564729952	-0.05759889	0.635361558	0.752659077
LOC408818	HK	CG	0.376419718	0.45131311	0.261152013	0.05444947	0.113313762
LOC408818	HK	EG	0.506792345	0.682885739	0.429516661	0.014058284	0.03866028
LOC408818	HK	KC	0.161384469	0.092145205	-0.801860251	1.07E-16	1.38E-15
LOC408818	HK	OLCs	0.251851067	0.155778246	-0.689562475	1.50E-10	1.65E-09
LOC408818	HK	OPNs	0.165179793	0.193953459	0.230384786	0.83515026	0.872861609
LOC551154	Pgi	SG	0.398968196	0.344546122	-0.211006999	0.092636412	0.182897531
LOC551154	Pgi	AST	0.46227569	0.288529371	-0.67816127	7.65E-05	0.000420811
LOC551154	Pgi	CG	0.337055096	0.239292353	-0.49246766	0.001954994	0.007526725
LOC551154	Pgi	EG	0.468599337	0.321367503	-0.542724054	0.007709159	0.024733551
LOC551154	Pgi	KC	0.326994092	0.131664876	-1.30588337	2.29E-77	1.77E-75
LOC551154	Pgi	OLCs	0.330061149	0.168164143	-0.968673917	3.30E-24	5.08E-23
LOC551154	Pgi	OPNs	0.242217255	0.150077218	-0.686959462	0.422652935	0.606712019
LOC551986	Dera	SG	0.011552734	0.014406443	0.295532162	0.68457746	0.7867532
LOC551986	Dera	AST	0.015804388	0.008788547	-0.779671432	0.425486351	0.606712019
LOC551986	Dera	CG	0.016198314	0.008898501	-0.796985215	0.231373172	0.37116113
LOC551986	Dera	EG	0.024613705	0.0083354	-1.456132237	0.132184245	0.23132243
LOC551986	Dera	KC	0.012757414	0.013833243	0.108624705	0.716515921	0.810433503
LOC551986	Dera	OLCs	0.018042341	0.009441005	-0.866950227	0.025871891	0.06492526
LOC551986	Dera	OPNs	0.027768787	0.06194503	1.129588091	0.595019381	0.751090038
Tpi	Tpi	SG	0.372344653	0.364893163	-0.029085611	0.823510437	0.872861609
Tpi	Tpi	AST	0.456255137	0.256691459	-0.827354655	4.15E-06	2.90E-05
Tpi	Tpi	CG	0.321542679	0.394799408	0.295279381	0.048237892	0.108310018
Tpi	Tpi	EG	0.41089926	0.280234865	-0.55051608	0.011036882	0.033993597
Tpi	Tpi	KC	0.276496813	0.114527793	-1.264231236	3.59E-61	1.38E-59
Tpi	Tpi	OLCs	0.32933696	0.161949768	-1.019511102	9.90E-26	1.91E-24
Tpi	Tpi	OPNs	0.218733918	0.160130549	-0.447527535	0.614244157	0.752659077
LOC551276	ldh	SG	0.152579791	0.153747675	0.010929343	0.958202136	0.970810059
LOC551276	ldh	AST	0.163019608	0.215195514	0.398468299	0.086113101	0.174492336
LOC551276	ldh	CG	0.153432272	0.225895779	0.555055503	0.01305983	0.037837928
LOC551276	ldh	EG	0.17306502	0.205685272	0.247809279	0.448598712	0.628038197
LOC551276	ldh	KC	0.165444518	0.153412812	-0.108248891	0.222391295	0.37116113
LOC551276	ldh	OLCs	0.165450354	0.162751853	-0.023580705	0.846348263	0.872861609
LOC551276	ldh	OPNs	0.133296075	0.108882747	-0.289452253	0.760102731	0.836113004
LOC408286	OGDC	SG	0.58067211	0.533892799	-0.120956351	0.230989785	0.37116113
LOC408286	OGDC	AST	0.638251842	0.613257499	-0.057540846	0.623506656	0.752659077
LOC408286	OGDC	CG	0.56303574	0.81797977	0.538041234	2.62E-07	2.02E-06
LOC408286	OGDC	EG	0.628141965	0.816620338	0.378045487	0.013267845	0.037837928
LOC408286	OGDC	KC	0.525461064	0.364918687	-0.524803742	4.26E-27	1.09E-25
LOC408286	OGDC	OLCs	0.52791058	0.508109668	-0.055047372	0.374164632	0.554051474
LOC408286	OGDC	OPNs	0.523176287	0.477459641	-0.131654855	0.822172511	0.872861609
LOC727153	fbp	SG	0.171179378	0.282287976	0.718357005	0.000141145	0.000724542
LOC727153	fbp	AST	0.175417013	0.209431534	0.254361218	0.269628257	0.423701547
LOC727153	fbp	CG	0.331511817	0.3473594	0.067170878	0.653096145	0.761945502
LOC727153	fbp	EG	0.161440422	0.18951761	0.230013677	0.501024392	0.688908539
LOC727153	fbp	KC	0.12286864	0.109395377	-0.166131233	0.111351928	0.209124352
LOC727153	fbp	OLCs	0.161754037	0.141066607	-0.19612584	0.122642538	0.219615708
LOC727153	fbp	OPNs	0.06387144	0	-6.01951157	0.000595402	0.002546998
Table S8. Cell-type-specific differential expression analysis of key metabolic enzyme genes derived from snRNA-seq. Gene ID: The unique identifier for the gene (LOC numbers). Name: The standard gene symbol or common name of the metabolic enzyme. celltype: The specific cell cluster identity where the differential expression analysis was performed. mean_H2O and mean_BRC: The average expression leve…
