# Supplementary material for: Metabolic Landscape and Cell-Type-Specific Transcriptional Signatures Associated with Dopamine Receptor Activation in the Honeybee Brain
Source: Biology (Basel). 2026 Jan 17;15(2):174. doi: 10.3390/biology15020174 (PMC12837817; doi:10.3390/biology15020174)
Supplement: Supplementary file 1 [file biology-15-00174-s001.zip › Table S9.csv]

TableS9: The results of differentially expressed genes obtained from the analysis of all cells.
cell	p_val	avg_log2FC	pct.1	pct.2	p_val_adj	gene
AST	2.90E-211	-4.687183605	0.047	0.828	3.36E-207	nAChRa7
AST	4.60E-209	-3.994536872	0.137	0.952	5.33E-205	LOC725970
AST	8.61E-198	-3.75832903	0.052	0.836	9.98E-194	LOC100577092
AST	1.73E-192	-4.283002093	0.077	0.836	2.01E-188	LOC410001
AST	3.70E-181	-3.46238736	0.139	0.921	4.28E-177	LOC410320
AST	5.07E-181	-3.648546099	0.058	0.794	5.87E-177	Nrx-1
AST	2.59E-180	6.287789309	1	0.746	3.01E-176	LOC406093
AST	5.33E-178	7.012564802	0.99	0.085	6.17E-174	LOC406081
AST	4.51E-177	3.788105842	0.999	0.689	5.23E-173	Mrjp1
AST	3.80E-175	-2.973873236	0.211	0.977	4.40E-171	GluCl
AST	4.18E-174	-4.356330186	0.038	0.712	4.84E-170	LOC408845
AST	5.58E-174	-3.795897102	0.052	0.766	6.47E-170	LOC409565
AST	4.16E-173	-3.516922323	0.192	0.932	4.82E-169	Cac
AST	2.25E-172	-2.986977805	0.338	0.992	2.60E-168	Para
AST	5.00E-170	-3.171652742	0.168	0.927	5.79E-166	LOC410498
AST	2.25E-167	-3.479274817	0.216	0.949	2.60E-163	nAChRa6
AST	4.99E-165	-2.971819955	0.126	0.881	5.78E-161	LOC412777
AST	2.00E-164	6.466920973	0.954	0.076	2.32E-160	Hbg3
AST	9.49E-164	-3.70203318	0.077	0.777	1.10E-159	LOC406124
AST	1.53E-163	-11.7556052	0	0.545	1.77E-159	gene-KEF36-r02
AST	6.36E-163	-3.038467213	0.56	1	7.37E-159	Camkii
AST	4.25E-161	-3.514403162	0.08	0.785	4.93E-157	LOC100577019
AST	5.07E-161	5.803871869	0.946	0.107	5.87E-157	Def1
AST	1.09E-160	-2.964478053	0.197	0.938	1.26E-156	LOC408430
AST	3.13E-160	6.097450545	0.943	0.082	3.62E-156	LOC113218518
AST	5.80E-159	-3.38421747	0.127	0.856	6.72E-155	LOC408992
AST	6.73E-159	-4.062276861	0.037	0.672	7.79E-155	LOC552619
AST	1.39E-157	-2.773582742	0.173	0.924	1.61E-153	LOC725924
AST	2.32E-155	-3.54603711	0.152	0.873	2.69E-151	LOC410353
AST	6.22E-152	-3.338432655	0.077	0.766	7.21E-148	nAChRa4
AST	1.10E-151	-4.129021462	0.03	0.63	1.27E-147	LOC409238
AST	5.45E-151	6.672881579	0.91	0.054	6.31E-147	LOC102655185
AST	1.01E-150	-2.773049478	0.189	0.921	1.16E-146	LOC408809
AST	5.25E-150	-2.530358385	0.31	0.975	6.08E-146	LOC408465
AST	1.42E-149	-2.836319737	0.147	0.873	1.65E-145	LOC410791
AST	3.05E-148	5.775866303	0.91	0.107	3.54E-144	Mrjp5
AST	1.55E-147	-3.970542561	0.04	0.647	1.79E-143	NLG-4
AST	6.78E-146	-3.288737983	0.102	0.782	7.86E-142	LOC408960
AST	8.64E-145	-2.630187804	0.229	0.935	1.00E-140	LOC410689
AST	1.55E-143	-3.536371636	0.057	0.684	1.80E-139	NLG-3
AST	2.92E-142	-2.46163827	0.505	0.997	3.39E-138	LOC100577517
AST	7.66E-141	-3.601580377	0.048	0.655	8.87E-137	LOC726068
AST	1.30E-140	-5.187918147	0.012	0.528	1.50E-136	LOC411653
AST	9.50E-139	-2.535112576	0.167	0.895	1.10E-134	LOC552402
AST	2.91E-136	-3.268035719	0.062	0.686	3.37E-132	LOC726032
AST	3.70E-136	-2.927269413	0.074	0.72	4.28E-132	LOC100578899
AST	4.15E-135	-2.591880167	0.214	0.907	4.81E-131	LOC413837
AST	5.66E-134	-2.406491495	0.319	0.958	6.56E-130	LOC408343
AST	8.40E-134	-2.541157672	0.159	0.867	9.73E-130	LOC411617
AST	1.13E-133	-2.779783764	0.106	0.782	1.30E-129	LOC726472
AST	7.49E-133	-4.022367386	0.023	0.551	8.68E-129	LOC725891
AST	4.27E-132	7.336611024	0.843	0.034	4.95E-128	Lop1
AST	6.43E-132	-3.405057426	0.052	0.641	7.45E-128	LOC107966041
AST	8.60E-132	-2.368709007	0.231	0.915	9.97E-128	LOC413994
AST	1.94E-131	-2.501210774	0.201	0.893	2.25E-127	Syt1
AST	4.62E-131	-3.871305532	0.042	0.599	5.36E-127	LOC725803
AST	3.63E-130	-2.148816408	0.347	0.986	4.20E-126	LOC408722
AST	1.27E-126	-2.786633096	0.096	0.74	1.47E-122	LOC408614
AST	2.45E-125	-1.817537164	0.628	0.997	2.84E-121	LOC725131
AST	6.08E-125	-3.355047253	0.071	0.664	7.04E-121	LOC100578314
AST	3.98E-124	-2.854312498	0.079	0.695	4.61E-120	LOC409138
AST	1.77E-123	-3.500834293	0.376	0.966	2.05E-119	LOC408804
AST	2.87E-123	-2.522456503	0.261	0.921	3.33E-119	LOC412926
AST	1.17E-122	-3.836797199	0.035	0.556	1.36E-118	5-HT1
AST	1.27E-121	-2.747767582	0.113	0.754	1.48E-117	LOC410140
AST	1.49E-121	-3.089682404	0.076	0.669	1.73E-117	LOC410317
AST	4.35E-121	-3.469901604	0.045	0.585	5.04E-117	LOC410779
AST	2.91E-120	5.949735907	0.812	0.068	3.37E-116	LOC550791
AST	1.21E-119	-2.84552622	0.099	0.712	1.40E-115	LOC409792
AST	4.35E-119	-2.536190456	0.142	0.794	5.04E-115	LOC411212
AST	5.46E-119	-2.800142204	0.099	0.706	6.33E-115	LOC411009
AST	6.93E-118	-3.139007056	0.063	0.627	8.03E-114	LOC411282
AST	4.48E-117	-3.624972973	0.029	0.523	5.19E-113	LOC725460
AST	9.83E-117	-3.660438791	0.097	0.661	1.14E-112	LOC102655449
AST	1.52E-115	-2.966726387	0.062	0.621	1.76E-111	LOC100577932
AST	1.80E-115	-2.678671899	0.082	0.681	2.09E-111	LOC408935
AST	9.80E-115	-3.33918036	0.044	0.562	1.14E-110	LOC724655
AST	1.41E-114	-2.133145137	0.369	0.963	1.63E-110	LOC552844
AST	3.44E-114	-2.924433686	0.063	0.624	3.98E-110	LOC409674
AST	5.24E-114	-2.620362544	0.092	0.701	6.07E-110	LOC410449
AST	8.84E-114	7.674409378	0.77	0.017	1.02E-109	Mrjp6
AST	9.74E-114	-1.788808467	0.415	0.994	1.13E-109	brp
AST	1.50E-112	-2.990656235	0.047	0.571	1.74E-108	LOC100578854
AST	2.32E-112	-3.099163265	0.042	0.554	2.69E-108	LOC552608
AST	8.15E-112	-2.672256579	0.095	0.689	9.45E-108	Ef-1a-f1
AST	1.01E-110	-3.327553388	0.051	0.571	1.18E-106	LOC113219185
AST	1.85E-110	-2.894562143	0.108	0.698	2.14E-106	LOC410479
AST	1.49E-109	-3.089884418	0.082	0.636	1.73E-105	LOC100576291
AST	1.54E-109	-2.188932155	0.168	0.822	1.79E-105	LOC550899
AST	3.85E-109	-3.504585171	0.024	0.48	4.46E-105	LOC113219183
AST	8.34E-108	-2.851137793	0.055	0.579	9.67E-104	LOC409131
AST	1.25E-107	-2.194949527	0.115	0.732	1.45E-103	Abscam
AST	1.58E-107	-3.101274764	0.049	0.559	1.83E-103	Tk
AST	2.13E-107	-2.543979761	0.112	0.703	2.47E-103	LOC726655
AST	2.21E-105	-4.062646214	0.022	0.458	2.56E-101	LOC411181
AST	5.78E-105	-2.196017676	0.171	0.808	6.70E-101	LOC410852
AST	2.24E-103	-2.32148002	0.116	0.715	2.60E-99	LOC409957
AST	2.72E-103	-4.044031559	0.017	0.435	3.15E-99	LOC102656010
AST	8.56E-103	-2.303663866	0.148	0.754	9.92E-99	LOC408411
AST	1.72E-102	-2.38356381	0.097	0.664	1.99E-98	LOC725033
AST	6.65E-102	-2.368958134	0.232	0.839	7.71E-98	LOC408576
AST	1.58E-101	-3.227479163	0.066	0.568	1.83E-97	LOC113218923
AST	4.37E-101	-2.245575311	0.218	0.825	5.07E-97	LOC408769
AST	2.40E-100	-4.465396919	0.02	0.429	2.78E-96	LOC725557
AST	9.32E-100	-2.019182889	0.253	0.881	1.08E-95	LOC725959
AST	1.25E-99	-1.973897861	0.289	0.907	1.45E-95	LOC724592
AST	1.48E-99	-2.897530281	0.082	0.607	1.72E-95	Glurb
AST	6.88E-99	-2.091452942	0.149	0.737	7.97E-95	LOC551623
AST	1.33E-98	-3.250916912	0.036	0.483	1.54E-94	LOC410336
AST	1.33E-97	-2.538353198	0.072	0.596	1.54E-93	LOC408680
AST	7.03E-97	-2.298953918	0.102	0.667	8.14E-93	LOC100576461
AST	3.30E-96	-1.624083323	0.364	0.977	3.82E-92	LOC100859932
AST	4.52E-96	-2.022889499	0.139	0.723	5.24E-92	LOC412896
AST	9.40E-96	-2.474533185	0.126	0.684	1.09E-91	LOC410442
AST	2.67E-95	-2.445112191	0.097	0.644	3.10E-91	LOC552209
AST	8.73E-95	-2.233626931	0.122	0.701	1.01E-90	LOC551663
AST	1.24E-94	-3.383934427	0.027	0.444	1.43E-90	LOC100577322
AST	3.29E-94	-2.698229727	0.073	0.573	3.81E-90	nAChRa1
AST	7.83E-94	-2.523021372	0.076	0.582	9.07E-90	LOC551647
AST	1.71E-93	-1.509706762	0.621	0.989	1.98E-89	LOC411114
AST	2.93E-93	-3.335443443	0.043	0.489	3.40E-89	LOC408688
AST	4.81E-93	-1.232703903	0.846	1	5.58E-89	LOC409051
AST	5.22E-93	-2.252007356	0.152	0.737	6.05E-89	LOC408623
AST	1.27E-92	-3.038025429	0.057	0.523	1.47E-88	LOC726331
AST	3.04E-92	-2.720627361	0.067	0.554	3.52E-88	LOC726262
AST	1.05E-90	-3.138687508	0.042	0.477	1.22E-86	LOC550732
AST	1.57E-90	-1.739563226	0.543	0.972	1.82E-86	LOC724292
AST	2.04E-90	-2.119802646	0.133	0.712	2.37E-86	LOC100577986
AST	8.14E-90	-3.208520937	0.026	0.424	9.43E-86	Nmdar1
AST	4.39E-89	8.008239999	0.66	0.008	5.09E-85	LOC406114
AST	7.71E-89	-1.292450395	0.212	0.839	8.93E-85	LOC409063
AST	1.91E-88	-2.984901393	0.037	0.458	2.21E-84	LOC725860
AST	1.55E-87	-3.471316609	0.021	0.398	1.80E-83	LOC411199
AST	6.71E-87	-1.599847826	0.315	0.935	7.77E-83	LOC102655737
AST	5.70E-86	-1.610780653	0.137	0.706	6.60E-82	LOC410696
AST	3.86E-85	-1.591000275	0.507	0.963	4.48E-81	LOC726238
AST	5.20E-85	7.314809495	0.643	0.011	6.02E-81	LOC725114
AST	2.60E-84	-4.235527425	0.01	0.342	3.02E-80	LOC409771
AST	3.61E-84	-1.849120028	0.179	0.771	4.19E-80	LOC724299
AST	2.26E-83	-1.669950677	0.276	0.876	2.62E-79	LOC410373
AST	2.59E-83	-4.318398868	0.012	0.347	3.00E-79	LOC100576428
AST	2.62E-83	4.406775555	0.704	0.147	3.03E-79	LOC551496
AST	8.60E-83	-1.598385311	0.389	0.935	9.96E-79	LOC551737
AST	2.26E-82	-2.395496432	0.065	0.523	2.62E-78	LOC408471
AST	2.40E-82	-2.073677368	0.13	0.672	2.79E-78	LOC102655145
AST	7.12E-82	-1.691962958	0.275	0.879	8.25E-78	LOC552243
AST	1.81E-81	-2.860242837	0.043	0.449	2.10E-77	LOC410997
AST	5.00E-81	-2.163282369	0.132	0.655	5.79E-77	LOC408914
AST	5.82E-81	-1.221795427	0.386	0.918	6.74E-77	LOC409109
AST	6.50E-81	-1.94330798	0.13	0.669	7.53E-77	LOC408500
AST	8.69E-81	-1.91062346	0.241	0.808	1.01E-76	LOC408903
AST	1.30E-80	-1.734453934	0.145	0.684	1.51E-76	LOC551280
AST	3.15E-80	-1.154434543	0.784	0.997	3.65E-76	LOC408372
AST	4.81E-80	-4.118364888	0.009	0.325	5.57E-76	LOC113219219
AST	6.66E-80	-2.361432933	0.066	0.514	7.72E-76	LOC409559
AST	8.37E-80	-3.154239916	0.027	0.395	9.70E-76	LOC408653
AST	1.28E-79	-1.330697647	0.37	0.952	1.48E-75	LOC409142
AST	6.23E-79	-2.565452743	0.057	0.483	7.22E-75	LOC410259
AST	7.10E-79	-3.009779612	0.034	0.412	8.23E-75	LOC100577004
AST	1.18E-78	-2.633275979	0.068	0.508	1.36E-74	LOC412893
AST	3.23E-78	4.264491449	0.707	0.198	3.74E-74	LOC100576700
AST	4.75E-78	-1.914973599	0.136	0.672	5.51E-74	Fabp
AST	5.49E-78	-2.23737165	0.089	0.565	6.36E-74	LOC409323
AST	1.49E-77	-2.963300551	0.045	0.441	1.73E-73	LOC724220
AST	7.18E-77	-3.587220658	0.017	0.347	8.33E-73	LOC411176
AST	3.23E-76	5.482290489	0.619	0.04	3.74E-72	LOC726935
AST	1.73E-74	-3.24976321	0.021	0.353	2.01E-70	LOC725542
AST	5.24E-74	-3.311513562	0.025	0.364	6.07E-70	LOC409000
AST	1.61E-73	-2.412564097	0.07	0.497	1.86E-69	LOC725901
AST	1.82E-73	-1.380025584	0.205	0.766	2.11E-69	Gat-a
AST	8.76E-73	-1.368825828	0.451	0.963	1.01E-68	Dscam
AST	1.20E-72	-2.472369682	0.051	0.444	1.39E-68	LOC408841
AST	1.29E-72	-2.887318844	0.034	0.39	1.49E-68	mGlutR1
AST	1.41E-72	-1.860479264	0.161	0.692	1.63E-68	LOC551883
AST	1.69E-72	-2.832020697	0.051	0.435	1.96E-68	Br-c
AST	1.62E-71	-2.356530064	0.06	0.466	1.88E-67	LOC409327
AST	2.48E-71	-1.091019309	0.686	0.992	2.87E-67	LOC410060
AST	9.01E-71	-1.783558947	0.152	0.664	1.04E-66	LOC413582
AST	9.56E-71	-1.786006233	0.14	0.644	1.11E-66	LOC113218862
AST	3.55E-70	-2.352431228	0.074	0.492	4.11E-66	LOC410393
AST	3.88E-70	4.254900489	0.744	0.395	4.49E-66	LOC551259
AST	7.52E-70	-2.219932345	0.072	0.492	8.71E-66	LOC412994
AST	7.62E-70	-2.795323059	0.048	0.421	8.83E-66	NLG-5
AST	9.28E-70	-2.080529584	0.082	0.514	1.07E-65	LOC552414
AST	1.97E-69	-3.334173861	0.02	0.331	2.29E-65	LCCH3
AST	4.45E-69	-1.874993872	0.102	0.562	5.16E-65	LOC726829
AST	9.97E-69	-1.27189506	0.765	0.983	1.16E-64	LOC411155
AST	1.30E-68	-2.385682088	0.063	0.46	1.51E-64	LOC412934
AST	3.42E-68	-2.420069523	0.055	0.438	3.97E-64	LOC726284
AST	4.20E-68	-2.647992598	0.037	0.384	4.87E-64	LOC551597
AST	6.99E-68	-1.628815776	0.186	0.726	8.10E-64	LOC727221
AST	7.97E-68	-1.281508018	0.521	0.966	9.23E-64	LOC724468
AST	1.80E-67	-1.72929657	0.188	0.712	2.08E-63	LOC408721
AST	8.92E-67	-1.468869938	0.327	0.879	1.03E-62	LOC408766
AST	1.02E-66	-0.923379487	0.806	1	1.19E-62	LOC551356
AST	1.36E-66	-1.213256589	0.604	0.98	1.58E-62	LOC726924
AST	1.70E-66	-2.108223169	0.071	0.477	1.97E-62	LOC100576569
AST	3.43E-66	-1.827314437	0.137	0.621	3.97E-62	LOC408586
AST	7.56E-66	-3.049663627	0.027	0.339	8.76E-62	LOC412855
AST	1.10E-65	6.417084178	0.547	0.011	1.27E-61	LOC724838
AST	2.50E-65	-1.41662704	0.385	0.907	2.90E-61	LOC552020
AST	4.19E-65	7.729815574	0.537	0.008	4.86E-61	LOC409096
AST	7.17E-65	-2.884407056	0.033	0.359	8.31E-61	LOC551385
AST	9.63E-65	-0.807500351	0.127	0.616	1.12E-60	TyrR
AST	1.01E-64	-1.873213579	0.109	0.556	1.17E-60	LOC411078
AST	1.64E-64	-2.550324022	0.036	0.367	1.90E-60	LOC412263
AST	2.10E-64	-2.607475026	0.035	0.364	2.43E-60	LOC410577
AST	4.43E-64	-2.746711412	0.051	0.404	5.14E-60	LOC412299
AST	5.19E-64	-1.761229491	0.142	0.627	6.01E-60	LOC409363
AST	6.57E-64	-2.093336348	0.069	0.46	7.62E-60	LOC107964025
AST	7.04E-64	-1.64588526	0.192	0.703	8.15E-60	LOC408554
AST	8.86E-64	-1.574459952	0.205	0.732	1.03E-59	LOC414029
AST	1.10E-63	-1.465210425	0.216	0.76	1.27E-59	LOC410270
AST	1.12E-63	-1.929613798	0.062	0.441	1.30E-59	LOC411104
AST	1.27E-63	-2.849625872	0.035	0.359	1.47E-59	LOC113219162
AST	2.64E-63	-1.375159511	0.364	0.887	3.06E-59	LOC413005
AST	4.46E-63	-1.815393393	0.094	0.528	5.17E-59	LOC100578031
AST	4.52E-63	-3.385371473	0.018	0.302	5.24E-59	LOC551780
AST	4.99E-63	-1.357287643	0.391	0.918	5.78E-59	LOC411344
AST	1.09E-62	3.676419033	0.725	0.415	1.27E-58	LOC100578680
AST	1.64E-62	-1.267668111	0.132	0.602	1.91E-58	LOC100577231
AST	1.72E-62	2.148473622	0.776	0.534	1.99E-58	LOC411557
AST	1.73E-62	-2.27223604	0.043	0.387	2.01E-58	LOC408910
AST	3.02E-62	-3.282387446	0.017	0.297	3.50E-58	LOC100576983
AST	3.19E-62	-2.325944311	0.056	0.418	3.69E-58	LOC551796
AST	5.81E-62	-1.634731671	0.174	0.678	6.73E-58	LOC408835
AST	2.00E-61	-2.584527886	0.046	0.381	2.32E-57	LOC412813
AST	2.74E-61	-4.196976506	0.012	0.271	3.18E-57	LOC100576924
AST	3.90E-61	-1.537906677	0.193	0.692	4.52E-57	LOC411345
AST	9.96E-61	-1.254418998	0.256	0.785	1.15E-56	LOC411220
AST	1.16E-60	-1.747138205	0.119	0.565	1.35E-56	LOC100577428
AST	2.61E-60	-2.963483436	0.022	0.305	3.03E-56	LOC409845
AST	8.93E-60	-2.298364814	0.047	0.384	1.04E-55	LOC100577045
AST	1.24E-59	-2.022837005	0.072	0.452	1.44E-55	LOC726042
AST	1.31E-59	-2.59909521	0.038	0.356	1.52E-55	LOC408902
AST	1.40E-59	10.96172275	0.498	0	1.62E-55	LOC408807
AST	1.84E-59	-1.154135577	0.442	0.949	2.14E-55	LOC410821
AST	2.08E-59	-1.892671402	0.096	0.506	2.41E-55	LOC409608
AST	4.39E-59	-1.937344914	0.064	0.432	5.09E-55	LOC410624
AST	8.07E-59	-2.156151667	0.068	0.435	9.35E-55	LOC100577769
AST	9.64E-59	-1.991052596	0.072	0.446	1.12E-54	LOC100578953
AST	1.02E-58	-3.986076585	0.037	0.342	1.18E-54	LOC410979
AST	1.22E-58	-2.616845548	0.029	0.325	1.41E-54	LOC107965147
AST	2.01E-58	-1.53016456	0.226	0.74	2.33E-54	LOC408520
AST	3.04E-58	-1.911087048	0.093	0.497	3.52E-54	LOC102655462
AST	3.74E-58	-1.363828617	0.182	0.669	4.33E-54	LOC410780
AST	1.09E-57	-2.616081578	0.025	0.308	1.26E-53	LOC413002
AST	1.18E-57	-1.609423713	0.145	0.61	1.37E-53	LOC100577912
AST	1.96E-57	-3.471801751	0.013	0.263	2.28E-53	LOC727269
AST	3.25E-57	-1.865081568	0.078	0.46	3.77E-53	LOC408564
AST	4.77E-57	-1.534870095	0.208	0.709	5.52E-53	LOC113218980
AST	5.63E-57	-3.353023272	0.017	0.274	6.53E-53	LOC408934
AST	7.29E-57	-3.799361392	0.007	0.237	8.44E-53	LOC726997
AST	7.42E-57	-0.561157585	0.996	1	8.60E-53	LOC551123
AST	1.05E-56	-1.302316347	0.376	0.893	1.21E-52	LOC409933
AST	1.23E-56	-2.274610294	0.054	0.39	1.42E-52	LOC410467
AST	2.05E-56	-1.924314243	0.075	0.446	2.38E-52	LOC408669
AST	2.07E-56	-1.410574001	0.085	0.472	2.40E-52	LOC725243
AST	3.02E-56	-1.73908159	0.047	0.37	3.50E-52	5-ht7
AST	5.42E-56	5.813640718	0.557	0.11	6.28E-52	LOC726887
AST	5.82E-56	5.861883867	0.498	0.025	6.75E-52	LOC102656864
AST	6.50E-56	-1.17310515	0.305	0.853	7.53E-52	LOC406073
AST	1.22E-55	-1.806566326	0.094	0.492	1.41E-51	LOC551961
AST	2.02E-55	-2.834975427	0.022	0.288	2.34E-51	LOC408663
AST	4.33E-55	-1.258229888	0.368	0.884	5.02E-51	LOC409634
AST	4.87E-55	-2.110900556	0.067	0.418	5.64E-51	Dop1
AST	4.96E-55	-3.426084566	0.015	0.26	5.75E-51	LOC727510
AST	6.02E-55	-1.911875699	0.087	0.466	6.98E-51	LOC102653763
AST	1.07E-54	-2.415778868	0.036	0.331	1.24E-50	LOC724563
AST	1.34E-54	-2.520387724	0.049	0.364	1.56E-50	LOC409318
AST	1.74E-54	-2.288725043	0.053	0.379	2.02E-50	LOC552002
AST	2.53E-54	-2.202734224	0.047	0.362	2.94E-50	LOC411958
AST	2.61E-54	-2.76436059	0.021	0.28	3.02E-50	LOC727285
AST	3.60E-54	-1.415903578	0.239	0.746	4.17E-50	LOC408865
AST	3.62E-54	-1.462936937	0.177	0.633	4.19E-50	LOC100578611
AST	5.18E-54	-2.929070004	0.019	0.271	6.00E-50	LOC724138
AST	5.65E-54	-0.945516812	0.649	0.986	6.55E-50	Hsp90
AST	6.76E-54	-4.637753285	0.005	0.215	7.83E-50	LOC113218974
AST	1.28E-53	-2.377445463	0.037	0.331	1.49E-49	LOC552322
AST	4.16E-53	-2.805986671	0.026	0.291	4.82E-49	LOC725064
AST	6.50E-53	4.09310326	0.554	0.127	7.53E-49	LOC552286
AST	1.03E-52	-2.659351642	0.024	0.285	1.20E-48	SIFR
AST	2.24E-52	-1.060545567	0.366	0.932	2.59E-48	LOC551804
AST	2.52E-52	-1.586481039	0.117	0.534	2.92E-48	LOC724460
AST	3.64E-52	-1.134610513	0.415	0.921	4.22E-48	AChE-2
AST	3.78E-52	-1.454520019	0.169	0.63	4.38E-48	LOC100578660
AST	6.27E-52	3.627931432	0.564	0.153	7.26E-48	LOC408444
AST	6.97E-52	2.408946131	0.685	0.37	8.08E-48	Mrjp2
AST	7.01E-52	-2.306409909	0.028	0.297	8.12E-48	LOC409235
AST	1.31E-51	-1.139201991	0.256	0.782	1.52E-47	LOC408563
AST	1.77E-51	-1.288452604	0.154	0.605	2.05E-47	LOC413427
AST	2.48E-51	-1.144557883	0.475	0.927	2.88E-47	Emc
AST	2.54E-51	-1.377255791	0.257	0.737	2.95E-47	LOC413159
AST	3.13E-51	-3.329631672	0.018	0.257	3.62E-47	LOC724903
AST	3.27E-51	-1.144663021	0.486	0.927	3.79E-47	LOC410923
AST	3.80E-51	-1.849297411	0.076	0.429	4.40E-47	LOC409314
AST	3.85E-51	5.024189766	0.5	0.062	4.46E-47	LOC412763
AST	3.85E-51	-1.543507072	0.075	0.424	4.46E-47	LOC411201
AST	4.19E-51	-1.142519749	0.447	0.927	4.86E-47	LOC551261
AST	4.80E-51	-3.768773061	0.01	0.226	5.57E-47	Hiscl1
AST	7.14E-51	-2.069899339	0.052	0.362	8.28E-47	LOC410363
AST	7.60E-51	-1.123462013	0.338	0.842	8.81E-47	LOC551736
AST	2.31E-50	-1.344471463	0.205	0.686	2.67E-46	LOC726456
AST	2.34E-50	-2.583061408	0.039	0.319	2.71E-46	LOC100578345
AST	2.69E-50	-1.605466227	0.116	0.514	3.12E-46	LOC412396
AST	5.26E-50	-1.662625548	0.103	0.489	6.09E-46	LOC409981
AST	5.68E-50	-3.630404916	0.011	0.226	6.59E-46	sGC-alpha1
AST	1.14E-49	-1.039479163	0.264	0.78	1.32E-45	LOC724120
AST	1.55E-49	-2.447024672	0.028	0.288	1.79E-45	LOC726240
AST	1.55E-49	-1.39024971	0.149	0.582	1.80E-45	LOC409001
AST	2.76E-49	-2.434388644	0.027	0.282	3.20E-45	LOC551375
AST	3.62E-49	-2.121320764	0.057	0.364	4.20E-45	LOC101664701
AST	5.57E-49	-1.155677759	0.47	0.904	6.46E-45	LOC724417
AST	5.66E-49	-1.611012531	0.191	0.621	6.56E-45	LOC550870
AST	5.79E-49	-1.250684085	0.205	0.667	6.71E-45	LOC408906
AST	6.89E-49	-1.806744714	0.069	0.398	7.98E-45	LOC107964583
AST	7.37E-49	-3.146687723	0.022	0.26	8.54E-45	LOC410866
AST	9.28E-49	-2.819249564	0.02	0.254	1.07E-44	LOC113218611
AST	1.02E-48	-1.203576751	0.291	0.791	1.18E-44	LOC408951
AST	2.07E-48	-1.782034313	0.094	0.452	2.40E-44	LOC113218944
AST	3.25E-48	-2.414775147	0.034	0.299	3.77E-44	LOC552693
AST	4.30E-48	-3.324144971	0.012	0.226	4.99E-44	LOC113218647
AST	4.40E-48	-2.613162495	0.024	0.268	5.10E-44	LOC551914
AST	4.61E-48	-1.549448714	0.112	0.497	5.35E-44	LOC725548
AST	5.03E-48	-2.139037087	0.045	0.331	5.82E-44	DopR2
AST	8.53E-48	-1.825923752	0.16	0.568	9.89E-44	LOC408715
AST	1.09E-47	-1.218793188	0.395	0.864	1.27E-43	LOC102654975
AST	1.38E-47	-2.96527634	0.016	0.237	1.60E-43	LOC552577
AST	1.71E-47	-0.991326251	0.507	0.958	1.98E-43	LOC102656074
AST	1.78E-47	-1.49820212	0.158	0.573	2.06E-43	LOC724594
AST	1.81E-47	-1.229613593	0.328	0.825	2.09E-43	Amih
AST	2.02E-47	-1.634286006	0.094	0.452	2.34E-43	LOC726283
AST	2.38E-47	-3.614334726	0.008	0.206	2.76E-43	LOC113218745
AST	2.66E-47	-1.17521062	0.361	0.842	3.08E-43	LOC726547
AST	2.87E-47	-1.576077133	0.112	0.492	3.32E-43	LOC724405
AST	3.65E-47	-2.626215341	0.029	0.28	4.23E-43	LOC413698
AST	1.23E-46	-0.902074774	0.388	0.898	1.42E-42	LOC551859
AST	1.49E-46	-2.367928265	0.032	0.285	1.73E-42	LOC413370
AST	1.99E-46	-3.260211031	0.014	0.226	2.31E-42	LOC410613
AST	2.15E-46	-1.869972297	0.075	0.401	2.49E-42	LOC726401
AST	2.35E-46	5.604878777	0.491	0.093	2.73E-42	LOC552297
AST	2.53E-46	-1.266346708	0.216	0.675	2.94E-42	LOC725754
AST	4.05E-46	-1.381239122	0.166	0.585	4.69E-42	LOC724851
AST	4.55E-46	-1.448125708	0.136	0.537	5.28E-42	LOC409364
AST	1.24E-45	-0.869800402	0.393	0.918	1.43E-41	LOC409077
AST	1.29E-45	2.128471544	0.694	0.469	1.50E-41	CSP3
AST	1.39E-45	1.879340735	0.738	0.565	1.62E-41	LOC727091
AST	2.25E-45	-1.038071783	0.407	0.879	2.61E-41	LOC409774
AST	2.73E-45	-1.245346463	0.258	0.743	3.16E-41	LOC411252
AST	3.54E-45	-1.681248283	0.077	0.404	4.10E-41	LOC409015
AST	7.67E-45	-0.842153977	0.685	0.977	8.89E-41	LOC102655329
AST	8.43E-45	-2.986380484	0.014	0.22	9.77E-41	LOC100577237
AST	8.56E-45	-0.704685612	0.982	1	9.92E-41	LOC107966102
AST	1.01E-44	-9.301872635	0	0.158	1.17E-40	gene-KEF36-r01
AST	1.13E-44	-0.747908273	0.814	1	1.31E-40	LOC408740
AST	1.13E-44	-0.95845744	0.51	0.98	1.31E-40	LOC102656585
AST	1.16E-44	-1.192327532	0.393	0.828	1.35E-40	LOC102654533
AST	1.27E-44	-1.573155181	0.104	0.463	1.47E-40	LOC409137
AST	1.67E-44	-1.213155811	0.16	0.579	1.93E-40	LOC409139
AST	1.70E-44	-2.700958757	0.019	0.237	1.97E-40	LOC411675
AST	2.04E-44	-1.620059899	0.141	0.525	2.36E-40	Dop3
AST	2.45E-44	-1.133721596	0.23	0.703	2.84E-40	LOC725453
AST	2.87E-44	-2.977986613	0.023	0.249	3.32E-40	LOC410882
AST	4.19E-44	0.750869181	0.992	0.989	4.85E-40	LOC410758
AST	4.54E-44	-2.907502543	0.02	0.237	5.26E-40	LOC409633
AST	7.38E-44	-3.590668636	0.011	0.203	8.55E-40	LOC100576603
AST	8.64E-44	-1.731281207	0.067	0.373	1.00E-39	LOC552782
AST	1.10E-43	-0.866211459	0.419	0.949	1.28E-39	LOC409640
AST	1.14E-43	-2.839958415	0.02	0.234	1.32E-39	LOC100578780
AST	1.71E-43	7.133667872	0.402	0.008	1.98E-39	LOC406142
AST	2.46E-43	-1.60586647	0.079	0.401	2.85E-39	LOC551098
AST	4.80E-43	-1.216467283	0.232	0.689	5.57E-39	LOC409969
AST	6.08E-43	-0.939800638	0.244	0.718	7.05E-39	LOC102654507
AST	7.07E-43	-1.638773485	0.137	0.506	8.19E-39	LOC100576129
AST	8.53E-43	-1.34095833	0.223	0.65	9.89E-39	LOC410609
AST	1.03E-42	-1.082592825	0.303	0.788	1.19E-38	LOC408695
AST	1.15E-42	-1.088323079	0.49	0.918	1.34E-38	LOC725294
AST	2.65E-42	-1.97646151	0.045	0.308	3.08E-38	LOC411494
AST	2.90E-42	-1.457868075	0.106	0.458	3.36E-38	LOC552417
AST	3.16E-42	-0.728185529	0.539	0.983	3.66E-38	LOC409257
AST	4.81E-42	4.02452056	0.525	0.175	5.58E-38	LOC410375
AST	6.13E-42	-2.859793998	0.02	0.229	7.10E-38	LOC413633
AST	7.00E-42	-1.469200628	0.103	0.452	8.11E-38	LOC551541
AST	7.26E-42	-4.184789088	0.006	0.175	8.41E-38	LOC410947
AST	7.56E-42	-1.159101127	0.199	0.627	8.76E-38	LOC100578337
AST	9.18E-42	6.837334903	0.393	0.011	1.06E-37	CPR14
AST	1.14E-41	-1.155674716	0.081	0.395	1.32E-37	LOC102653800
AST	1.24E-41	-1.066096152	0.152	0.542	1.44E-37	LOC412818
AST	1.24E-41	-1.996468066	0.045	0.305	1.44E-37	LOC412943
AST	1.54E-41	-1.980093146	0.032	0.266	1.78E-37	LOC724847
AST	1.79E-41	-2.052501516	0.036	0.277	2.07E-37	LOC408988
AST	1.90E-41	-1.171555801	0.256	0.712	2.20E-37	LOC413510
AST	1.94E-41	-0.845134	0.272	0.751	2.24E-37	LOC551898
AST	2.09E-41	-2.111494419	0.037	0.282	2.42E-37	LOC409493
AST	2.58E-41	6.702517669	0.388	0.008	2.98E-37	LOC413366
AST	2.75E-41	-0.716039627	0.655	0.997	3.19E-37	LOC412878
AST	3.20E-41	-1.155452064	0.276	0.734	3.71E-37	EphR
AST	3.69E-41	-1.141144551	0.274	0.718	4.27E-37	LOC409016
AST	6.38E-41	-2.773032694	0.02	0.226	7.39E-37	LOC409510
AST	7.08E-41	-2.531754762	0.02	0.226	8.21E-37	LOC408595
AST	8.89E-41	-1.05169478	0.321	0.805	1.03E-36	LOC409435
AST	9.02E-41	-0.637833663	0.528	0.958	1.05E-36	LOC408271
AST	1.35E-40	-0.602470489	0.997	1	1.56E-36	LOC411083
AST	1.91E-40	-1.941218553	0.038	0.282	2.21E-36	LOC410998
AST	1.98E-40	-1.728916817	0.068	0.359	2.30E-36	LOC552720
AST	3.15E-40	-0.841404904	0.622	0.969	3.65E-36	LOC726210
AST	4.08E-40	-0.85885603	0.306	0.805	4.72E-36	Eaat-2
AST	4.49E-40	-1.513604762	0.083	0.393	5.20E-36	LOC725415
AST	4.55E-40	-0.957122493	0.206	0.636	5.27E-36	LOC725894
AST	4.70E-40	-2.14177668	0.037	0.277	5.45E-36	LOC413040
AST	5.37E-40	-3.913890546	0.007	0.172	6.23E-36	LOC107964011
AST	6.11E-40	-2.697781411	0.022	0.229	7.08E-36	LOC411213
AST	6.21E-40	-1.102340827	0.234	0.661	7.20E-36	LOC410362
AST	6.74E-40	-1.057551551	0.331	0.771	7.81E-36	LOC408645
AST	7.61E-40	-3.223092352	0.012	0.192	8.82E-36	LOC551792
AST	1.03E-39	-0.740041253	0.539	0.958	1.20E-35	LOC100578102
AST	1.10E-39	2.422485426	0.836	0.876	1.28E-35	LOC413372
AST	2.15E-39	-1.399839563	0.108	0.446	2.49E-35	LOC726671
AST	3.22E-39	-1.527886693	0.122	0.466	3.74E-35	LOC410514
AST	3.39E-39	-3.996368689	0.007	0.169	3.93E-35	LOC411315
AST	3.81E-39	-1.179729522	0.234	0.669	4.42E-35	LOC413947
AST	4.47E-39	-1.415408665	0.108	0.444	5.19E-35	LOC550970
AST	7.44E-39	-2.98049413	0.021	0.218	8.63E-35	LOC410888
AST	7.68E-39	-1.210310152	0.206	0.621	8.90E-35	LOC724991
AST	8.51E-39	-1.453971593	0.112	0.449	9.86E-35	LOC113218556
AST	1.04E-38	3.788038681	0.531	0.215	1.21E-34	LOC551409
AST	1.18E-38	-1.208054341	0.16	0.551	1.37E-34	Rep
AST	1.27E-38	-4.255163798	0.006	0.164	1.47E-34	LOC410755
AST	2.06E-38	-3.160269939	0.011	0.184	2.38E-34	LOC412011
AST	2.08E-38	-0.822492386	0.513	0.938	2.41E-34	LOC726461
AST	2.13E-38	-1.206701073	0.161	0.531	2.47E-34	LOC408435
AST	2.41E-38	-1.517308823	0.091	0.398	2.80E-34	LOC408729
AST	4.09E-38	-1.794341715	0.047	0.297	4.74E-34	LOC408381
AST	7.19E-38	-2.004135489	0.04	0.274	8.33E-34	LOC552552
AST	7.44E-38	-0.960006012	0.333	0.782	8.62E-34	LOC102654653
AST	1.13E-37	-0.748524996	0.777	0.992	1.31E-33	LOC724885
AST	1.19E-37	-0.979291794	0.244	0.689	1.38E-33	LOC408908
AST	1.28E-37	-0.840599322	0.539	0.929	1.48E-33	LOC551071
AST	1.30E-37	-1.09558796	0.147	0.523	1.50E-33	LOC412353
AST	1.30E-37	5.052182975	0.382	0.028	1.51E-33	LOC725594
AST	1.33E-37	-3.066649508	0.012	0.184	1.54E-33	LOC100577498
AST	1.36E-37	-1.442216717	0.089	0.393	1.57E-33	LOC410175
AST	1.43E-37	2.326497433	0.758	0.72	1.65E-33	LOC411525
AST	1.52E-37	4.074289608	0.44	0.088	1.76E-33	LOC411079
AST	1.55E-37	-2.132116756	0.053	0.302	1.80E-33	LOC410662
AST	1.73E-37	-1.684847715	0.066	0.339	2.01E-33	LOC726069
AST	1.76E-37	-0.807759647	0.694	0.983	2.04E-33	Foxp
AST	2.04E-37	-1.54561953	0.085	0.379	2.37E-33	LOC408339
AST	2.06E-37	-0.751878013	0.455	0.91	2.39E-33	LOC409024
AST	2.13E-37	-2.851182311	0.016	0.198	2.47E-33	LOC552477
AST	2.14E-37	-2.424133361	0.022	0.218	2.48E-33	LOC412647
AST	2.19E-37	-1.635418539	0.075	0.359	2.54E-33	CytC
AST	2.55E-37	-0.778566398	0.506	0.941	2.96E-33	LOC411744
AST	3.02E-37	-1.923917618	0.045	0.285	3.50E-33	LOC725680
AST	3.25E-37	-1.905189266	0.042	0.277	3.76E-33	LOC408295
AST	4.86E-37	-1.034596433	0.207	0.636	5.63E-33	LOC408388
AST	5.49E-37	4.552880132	0.392	0.04	6.37E-33	LOC410829
AST	7.36E-37	-1.023924664	0.213	0.624	8.53E-33	LOC102656027
AST	7.85E-37	-0.870569361	0.469	0.927	9.10E-33	LOC551031
AST	8.30E-37	-1.831344509	0.052	0.302	9.61E-33	LOC552505
AST	8.47E-37	-3.06875333	0.012	0.184	9.81E-33	LOC411805
AST	8.60E-37	-1.298561511	0.137	0.492	9.97E-33	LOC412924
AST	8.81E-37	-3.537872633	0.007	0.164	1.02E-32	LOC409089
AST	1.30E-36	-2.829597414	0.016	0.195	1.51E-32	Gycbeta1
AST	1.34E-36	-2.158593407	0.029	0.237	1.55E-32	LOC413428
AST	1.40E-36	-1.608246627	0.067	0.333	1.62E-32	LOC408473
AST	1.44E-36	-0.97983812	0.421	0.867	1.67E-32	LOC408661
AST	1.86E-36	-1.113291228	0.317	0.777	2.16E-32	LOC408741
AST	2.08E-36	-1.968526152	0.053	0.299	2.42E-32	Cdc37
AST	2.27E-36	-1.11212715	0.255	0.669	2.64E-32	LOC551529
AST	2.52E-36	-1.251372133	0.121	0.452	2.92E-32	LOC408670
AST	2.66E-36	-1.126691981	0.159	0.537	3.08E-32	LOC724831
AST	3.14E-36	-0.953128412	0.394	0.831	3.63E-32	LOC409020
AST	3.43E-36	-1.114547853	0.103	0.421	3.98E-32	LOC725264
AST	3.55E-36	-1.212816075	0.129	0.475	4.11E-32	LOC725379
AST	3.93E-36	-1.006616321	0.175	0.556	4.56E-32	LOC724287
AST	6.53E-36	-1.059183578	0.167	0.54	7.57E-32	LOC410013
AST	1.06E-35	-2.002783428	0.042	0.268	1.23E-31	LOC408405
AST	1.07E-35	10.00441228	0.336	0	1.24E-31	Fabp-2
AST	1.12E-35	-1.174342126	0.166	0.54	1.29E-31	Ant
AST	1.40E-35	-2.403564522	0.024	0.218	1.62E-31	LOC725835
AST	1.42E-35	-2.659187755	0.021	0.206	1.65E-31	LOC100577959
AST	1.55E-35	-0.993726472	0.311	0.757	1.80E-31	LOC409836
AST	1.98E-35	-2.277702123	0.035	0.249	2.29E-31	LOC410021
AST	2.75E-35	-1.122384428	0.274	0.692	3.19E-31	LOC726948
AST	3.22E-35	-1.196205301	0.253	0.655	3.74E-31	LOC408824
AST	3.42E-35	-3.704044284	0.008	0.161	3.97E-31	LOC411294
AST	4.38E-35	-3.294169754	0.007	0.158	5.08E-31	LOC113219156
AST	5.17E-35	-0.799067327	0.162	0.542	5.99E-31	LOC411036
AST	5.86E-35	-1.707045497	0.047	0.282	6.80E-31	LOC727232
AST	6.53E-35	-2.154096489	0.038	0.254	7.57E-31	LOC100576471
AST	6.76E-35	-1.229088664	0.177	0.548	7.83E-31	LOC724195
AST	6.81E-35	-3.912864253	0.005	0.147	7.89E-31	LOC408525
AST	7.51E-35	-0.92853329	0.212	0.638	8.70E-31	pHCl
AST	7.58E-35	-0.80272293	0.558	0.946	8.78E-31	LOC409961
AST	7.61E-35	-1.37950973	0.092	0.384	8.81E-31	LOC552694
AST	7.82E-35	-1.00548859	0.112	0.435	9.06E-31	LOC113218632
AST	8.25E-35	-2.140730176	0.031	0.234	9.56E-31	LOC410216
AST	1.01E-34	-1.767669265	0.066	0.322	1.17E-30	LOC551494
AST	1.27E-34	-1.697526876	0.032	0.24	1.47E-30	LOC408857
AST	1.33E-34	4.616786521	0.379	0.042	1.55E-30	LOC413575
AST	1.63E-34	1.107930092	0.873	0.901	1.89E-30	LOC410470
AST	1.81E-34	-1.295097098	0.105	0.415	2.09E-30	Rfwd3
AST	2.24E-34	-1.528330352	0.073	0.342	2.59E-30	LOC411748
AST	2.56E-34	-0.926346623	0.46	0.881	2.97E-30	LOC100576413
AST	2.60E-34	-1.077851636	0.244	0.653	3.02E-30	LOC552017
AST	3.37E-34	-1.005639232	0.268	0.712	3.90E-30	LOC551165
AST	3.74E-34	-0.959194704	0.256	0.689	4.33E-30	LOC413721
AST	3.92E-34	-0.860213042	0.321	0.785	4.55E-30	LOC409865
AST	3.95E-34	-0.8391828	0.366	0.802	4.58E-30	LOC410686
AST	4.27E-34	-3.221890692	0.015	0.181	4.95E-30	LOC411209
AST	5.52E-34	4.46864075	0.394	0.065	6.40E-30	LOC551170
AST	7.54E-34	-1.242791931	0.073	0.342	8.74E-30	Ac3
AST	7.54E-34	-2.590683533	0.019	0.195	8.74E-30	LOC412858
AST	9.76E-34	-1.435045323	0.067	0.325	1.13E-29	LOC409680
AST	1.01E-33	3.265535303	0.534	0.271	1.16E-29	LOC100576196
AST	1.01E-33	-0.772061987	0.46	0.893	1.18E-29	LOC410006
AST	1.24E-33	-2.669666382	0.014	0.178	1.44E-29	LOC725084
AST	1.42E-33	-0.926505301	0.376	0.831	1.64E-29	LOC408543
AST	2.55E-33	-2.102492594	0.025	0.212	2.96E-29	LOC551930
AST	2.57E-33	-1.017091768	0.187	0.568	2.98E-29	LOC412941
AST	3.81E-33	-1.388968945	0.064	0.316	4.41E-29	LOC725190
AST	3.94E-33	-0.935715942	0.286	0.72	4.56E-29	LOC409422
AST	3.96E-33	-1.229328012	0.072	0.339	4.59E-29	LOC408598
AST	4.35E-33	-3.678823729	0.006	0.144	5.04E-29	LOC113219131
AST	4.42E-33	-1.938615649	0.037	0.246	5.12E-29	LOC726130
AST	4.65E-33	-3.837367304	0.007	0.147	5.39E-29	LOC408264
AST	5.12E-33	-2.054275947	0.028	0.22	5.93E-29	LOC726302
AST	5.41E-33	-0.981337308	0.303	0.737	6.27E-29	LOC100577364
AST	5.42E-33	-1.221427661	0.114	0.424	6.28E-29	Obp10
AST	6.18E-33	-1.064024671	0.172	0.54	7.16E-29	LOC409232
AST	7.23E-33	-0.974740053	0.169	0.528	8.38E-29	LOC724497
AST	9.65E-33	-1.121549668	0.149	0.492	1.12E-28	LOC724607
AST	9.93E-33	-1.305675784	0.087	0.367	1.15E-28	LOC409972
AST	1.07E-32	-0.812425316	0.614	0.946	1.24E-28	LOC413569
AST	1.32E-32	-0.792619672	0.137	0.472	1.53E-28	LOC725354
AST	1.56E-32	-1.335257268	0.094	0.379	1.81E-28	LOC551041
AST	1.73E-32	-2.1020949	0.033	0.232	2.01E-28	LOC725540
AST	1.80E-32	-1.540804124	0.088	0.359	2.09E-28	LOC409966
AST	1.84E-32	5.405858573	0.336	0.02	2.13E-28	LOC412774
AST	2.12E-32	-2.829926961	0.015	0.175	2.45E-28	LOC102654959
AST	2.17E-32	-0.552537264	0.259	0.681	2.51E-28	LOC551460
AST	2.19E-32	-1.017605889	0.196	0.576	2.54E-28	LOC724251
AST	2.27E-32	-2.495977504	0.017	0.181	2.63E-28	LOC100576948
AST	2.33E-32	-0.872359534	0.211	0.607	2.70E-28	LOC102656465
AST	2.38E-32	-1.756725702	0.052	0.28	2.76E-28	LOC552613
AST	2.45E-32	-1.101366079	0.132	0.46	2.84E-28	LOC724787
AST	3.54E-32	3.315990836	0.459	0.158	4.10E-28	LOC408767
AST	3.77E-32	-0.990801314	0.233	0.636	4.36E-28	LOC551291
AST	4.62E-32	-1.834726349	0.035	0.234	5.35E-28	LOC409905
AST	5.03E-32	-1.971936311	0.049	0.268	5.82E-28	LOC409692
AST	5.34E-32	-2.044989558	0.054	0.28	6.19E-28	LOC411050
AST	5.92E-32	-3.293889621	0.008	0.15	6.86E-28	LOC100578877
AST	6.13E-32	-1.109866172	0.146	0.48	7.10E-28	LOC551118
AST	6.61E-32	-0.530781434	0.548	0.963	7.65E-28	LOC410706
AST	7.00E-32	3.817165211	0.399	0.088	8.11E-28	LOC725038
AST	7.67E-32	-1.040747238	0.061	0.299	8.89E-28	LOC724238
AST	8.98E-32	-0.918776806	0.206	0.605	1.04E-27	LOC409936
AST	1.32E-31	-2.462167873	0.02	0.189	1.53E-27	LOC550801
AST	1.95E-31	-1.30231324	0.097	0.373	2.26E-27	LOC412540
AST	2.84E-31	-1.267394677	0.092	0.37	3.29E-27	LOC411664
AST	2.86E-31	-1.993943525	0.037	0.237	3.31E-27	LOC100576128
AST	3.24E-31	-1.511545415	0.063	0.302	3.76E-27	LOC413758
AST	3.64E-31	-0.906573644	0.297	0.715	4.22E-27	LOC552031
AST	4.15E-31	-1.34197314	0.082	0.347	4.81E-27	LOC100576805
AST	4.42E-31	-1.957851773	0.037	0.237	5.12E-27	LOC113218965
AST	4.76E-31	-2.639881391	0.01	0.153	5.52E-27	LOC551869
AST	1.03E-30	2.85548238	0.467	0.181	1.19E-26	LOC552371
AST	1.11E-30	-0.546453447	0.704	0.98	1.28E-26	LOC411288
AST	1.15E-30	-0.694171515	0.311	0.766	1.33E-26	LOC551080
AST	1.30E-30	-1.169221889	0.152	0.48	1.51E-26	LOC409366
AST	1.42E-30	1.489736676	0.76	0.737	1.65E-26	Hsc70-4
AST	1.66E-30	-0.903698305	0.195	0.571	1.92E-26	LOC724368
AST	1.83E-30	-2.099687674	0.024	0.198	2.12E-26	LOC408364
AST	2.21E-30	-0.900911385	0.317	0.751	2.56E-26	LOC412175
AST	2.27E-30	-1.414952336	0.074	0.325	2.62E-26	LOC409642
AST	2.27E-30	-1.008011964	0.219	0.602	2.63E-26	LOC113218544
AST	2.34E-30	-2.895973703	0.009	0.147	2.71E-26	LOC412883
AST	2.40E-30	-2.891266568	0.013	0.161	2.78E-26	LOC409867
AST	2.48E-30	-1.117834237	0.129	0.441	2.87E-26	LOC552228
AST	2.61E-30	-1.079929962	0.125	0.432	3.03E-26	LOC726080
AST	2.70E-30	-1.023866075	0.144	0.477	3.13E-26	LOC724554
AST	2.71E-30	-0.914808138	0.147	0.483	3.14E-26	LOC102656283
AST	2.91E-30	-1.54885405	0.102	0.373	3.37E-26	LOC412865
AST	2.95E-30	-2.798863408	0.012	0.155	3.42E-26	LOC724315
AST	2.98E-30	-3.595180923	0.005	0.13	3.46E-26	LOC107965520
AST	3.02E-30	-1.073130046	0.127	0.438	3.50E-26	LOC727150
AST	3.63E-30	-1.243609308	0.103	0.384	4.20E-26	LOC409321
AST	3.85E-30	-6.334541214	0.001	0.11	4.46E-26	LOC409293
AST	4.07E-30	-2.518203527	0.015	0.167	4.71E-26	LOC726294
AST	4.70E-30	-1.014363055	0.132	0.446	5.45E-26	LOC408696
AST	9.45E-30	-0.577565174	0.404	0.859	1.10E-25	LOC413382
AST	1.11E-29	-0.824786634	0.417	0.85	1.28E-25	LOC410497
AST	1.13E-29	-3.138608035	0.009	0.144	1.31E-25	LOC408432
AST	1.38E-29	-0.793223625	0.424	0.853	1.60E-25	LOC100576882
AST	1.45E-29	-2.208739462	0.019	0.178	1.68E-25	LOC100577600
AST	2.08E-29	-2.311061222	0.011	0.15	2.41E-25	LOC100578466
AST	2.49E-29	-2.583341446	0.012	0.155	2.89E-25	LOC100578015
AST	2.85E-29	-0.899495851	0.304	0.726	3.30E-25	LOC552046
AST	3.28E-29	-0.815696167	0.291	0.675	3.80E-25	LOC410756
AST	3.48E-29	-3.185990127	0.007	0.133	4.03E-25	LOC724745
AST	4.07E-29	-1.62532567	0.057	0.277	4.71E-25	Fstl5
AST	4.28E-29	6.481125572	0.294	0.008	4.96E-25	LOC409709
AST	4.97E-29	-2.007010446	0.041	0.234	5.76E-25	LOC726106
AST	5.79E-29	-1.421287295	0.077	0.316	6.71E-25	LOC413024
AST	5.82E-29	-0.967903581	0.153	0.48	6.74E-25	nAChRa3
AST	6.36E-29	-1.4043165	0.073	0.314	7.37E-25	LOC100577343
AST	6.40E-29	-3.015314299	0.009	0.141	7.42E-25	LOC410067
AST	9.74E-29	-1.494151971	0.049	0.257	1.13E-24	LOC724761
AST	1.12E-28	1.065838327	0.82	0.845	1.29E-24	LOC100576405
AST	1.13E-28	-0.976557834	0.182	0.534	1.31E-24	LOC100578349
AST	1.17E-28	-0.826500178	0.304	0.732	1.35E-24	ATP5G2
AST	1.46E-28	-3.411092118	0.006	0.127	1.69E-24	LOC410870
AST	2.27E-28	-0.943810073	0.102	0.376	2.63E-24	LOC413784
AST	2.36E-28	-2.271778113	0.026	0.192	2.73E-24	LOC413383
AST	3.94E-28	-3.155774796	0.01	0.141	4.57E-24	LOC413568
AST	5.15E-28	-2.129390701	0.024	0.186	5.96E-24	LOC102654970
AST	5.17E-28	3.805260818	0.345	0.056	5.99E-24	LOC726508
AST	5.42E-28	-3.584367811	0.005	0.121	6.28E-24	LOC410246
AST	5.61E-28	5.71188752	0.29	0.011	6.50E-24	LOC725590
AST	6.06E-28	-0.798289943	0.326	0.751	7.02E-24	LOC411011
AST	8.61E-28	5.715789424	0.291	0.014	9.98E-24	C1q-VP
AST	8.98E-28	-1.593213478	0.057	0.268	1.04E-23	LOC725144
AST	1.25E-27	-0.648455061	0.607	0.949	1.45E-23	Pkc
AST	1.66E-27	-1.01407336	0.137	0.435	1.93E-23	LOC725419
AST	1.82E-27	-0.792688177	0.365	0.799	2.11E-23	LOC408792
AST	2.23E-27	-0.731911991	0.417	0.85	2.58E-23	LOC408311
AST	2.69E-27	-1.412353219	0.053	0.26	3.12E-23	LOC408324
AST	2.75E-27	-2.34382744	0.017	0.161	3.19E-23	LOC410562
AST	2.82E-27	-2.408585655	0.014	0.153	3.26E-23	LOC100578445
AST	3.09E-27	-2.091192554	0.018	0.167	3.58E-23	LOC409624
AST	3.24E-27	-3.41510166	0.005	0.119	3.76E-23	LOC410752
AST	3.43E-27	-1.210180224	0.077	0.314	3.97E-23	LOC411731
AST	3.49E-27	-0.922440657	0.215	0.576	4.04E-23	LOC550716
AST	3.56E-27	6.128351658	0.276	0.006	4.12E-23	LOC100576326
AST	4.36E-27	-1.735213924	0.037	0.218	5.05E-23	LOC410630
AST	6.21E-27	-1.637842625	0.039	0.223	7.20E-23	LOC408299
AST	6.74E-27	-0.93843916	0.132	0.429	7.81E-23	LOC413120
AST	7.79E-27	-0.568610808	0.765	0.994	9.02E-23	LOC725024
AST	8.60E-27	-2.35476146	0.017	0.158	9.96E-23	LOC409185
AST	9.90E-27	-0.890941582	0.316	0.709	1.15E-22	LOC725312
AST	1.15E-26	-0.793345872	0.223	0.585	1.33E-22	LOC411820
AST	1.50E-26	-1.609767244	0.035	0.212	1.74E-22	LOC408864
AST	1.55E-26	-2.47028482	0.012	0.141	1.79E-22	crh-BP
AST	1.56E-26	-1.071650323	0.092	0.347	1.81E-22	LOC413014
AST	1.58E-26	-1.23434402	0.094	0.345	1.83E-22	LOC100577905
AST	1.87E-26	-1.158781833	0.089	0.336	2.17E-22	LOC409164
AST	2.46E-26	4.979365765	0.296	0.028	2.85E-22	LOC552459
AST	2.48E-26	-0.919273326	0.144	0.455	2.87E-22	LOC725518
AST	2.68E-26	-0.796547558	0.23	0.599	3.10E-22	LOC412508
AST	3.32E-26	-0.687333969	0.407	0.831	3.85E-22	LOC551774
AST	4.47E-26	-2.985886133	0.007	0.124	5.18E-22	LOC725558
AST	4.71E-26	-0.905416367	0.132	0.421	5.46E-22	LOC551771
AST	4.89E-26	-2.800523497	0.007	0.124	5.67E-22	LOC102654860
AST	5.23E-26	-0.737116814	0.343	0.763	6.07E-22	LOC413409
AST	5.73E-26	-0.701023804	0.404	0.831	6.65E-22	LOC408267
AST	6.19E-26	-0.522184705	0.86	1	7.18E-22	LOC551490
AST	6.42E-26	-0.822509494	0.265	0.65	7.44E-22	LOC726991
AST	7.22E-26	-0.324829081	0.998	1	8.37E-22	LOC725336
AST	8.24E-26	-1.234682123	0.071	0.294	9.55E-22	LOC725331
AST	9.41E-26	-3.788065507	0.005	0.113	1.09E-21	LOC107965179
AST	9.49E-26	-0.311768557	0.445	0.963	1.10E-21	LOC408926
AST	1.00E-25	-0.808559846	0.261	0.641	1.16E-21	LOC411457
AST	1.27E-25	-1.610469996	0.042	0.223	1.48E-21	LOC411692
AST	1.34E-25	-0.543611221	0.703	0.975	1.56E-21	LOC724344
AST	1.35E-25	-1.436313697	0.051	0.246	1.56E-21	LOC552830
AST	1.49E-25	-0.903272406	0.166	0.483	1.73E-21	LOC409359
AST	1.56E-25	-2.448467576	0.017	0.153	1.81E-21	LOC411018
AST	1.71E-25	-0.697975241	0.371	0.774	1.98E-21	LOC413503
AST	1.80E-25	-0.725606764	0.493	0.879	2.09E-21	LOC727246
AST	1.87E-25	-1.873483826	0.025	0.178	2.17E-21	LOC100578718
AST	1.99E-25	-1.026062518	0.132	0.412	2.30E-21	LOC724835
AST	2.16E-25	-2.205369422	0.017	0.153	2.50E-21	LOC724150
AST	2.39E-25	-1.143021872	0.088	0.328	2.77E-21	LOC409934
AST	2.41E-25	-1.091110925	0.082	0.314	2.79E-21	LOC413430
AST	2.41E-25	-0.501553532	0.477	0.935	2.79E-21	LOC726321
AST	2.75E-25	-2.559527393	0.019	0.158	3.19E-21	LOC100577017
AST	2.91E-25	-3.053229352	0.009	0.127	3.38E-21	LOC411614
AST	3.15E-25	-1.629426981	0.032	0.198	3.65E-21	LOC100577118
AST	3.43E-25	-0.784149697	0.307	0.712	3.98E-21	LOC413977
AST	3.46E-25	-1.091011932	0.048	0.237	4.01E-21	LOC408789
AST	3.77E-25	-1.886638834	0.03	0.189	4.37E-21	LOC414032
AST	3.87E-25	-0.861258211	0.181	0.514	4.49E-21	LOC551658
AST	4.00E-25	-0.801331066	0.181	0.517	4.63E-21	LOC408791
AST	4.09E-25	-1.393783271	0.056	0.254	4.74E-21	LOC726273
AST	4.47E-25	-1.986527118	0.032	0.195	5.18E-21	LOC107964805
AST	4.56E-25	3.058672206	0.4	0.141	5.29E-21	LOC410369
AST	4.91E-25	-0.820371466	0.193	0.528	5.69E-21	LOC551086
AST	5.14E-25	-1.343156766	0.064	0.271	5.96E-21	LOC552501
AST	5.55E-25	-1.370177258	0.056	0.254	6.43E-21	LOC409513
AST	5.77E-25	-1.118491908	0.079	0.305	6.68E-21	LOC724123
AST	6.86E-25	-1.455742515	0.044	0.226	7.95E-21	LOC724747
AST	9.19E-25	-0.725680243	0.291	0.675	1.06E-20	LOC409682
AST	9.26E-25	-3.40964166	0.007	0.116	1.07E-20	LOC100577030
AST	9.75E-25	-1.612783804	0.039	0.212	1.13E-20	LOC100578957
AST	9.84E-25	-1.357198241	0.062	0.266	1.14E-20	LOC408346
AST	1.29E-24	-0.784633062	0.117	0.384	1.49E-20	LOC727423
AST	1.33E-24	-2.266352019	0.017	0.15	1.54E-20	LOC409441
AST	1.39E-24	-0.775381229	0.237	0.593	1.61E-20	LOC726188
AST	1.41E-24	-2.328171483	0.016	0.147	1.63E-20	LOC100576679
AST	1.48E-24	3.240639691	0.401	0.153	1.71E-20	LOC725218
AST	2.03E-24	-1.145250647	0.082	0.308	2.35E-20	LOC726833
AST	2.04E-24	-0.867295203	0.118	0.39	2.36E-20	LOC409130
AST	2.34E-24	-2.206533401	0.014	0.141	2.71E-20	LOC408447
AST	2.41E-24	-0.90388993	0.099	0.347	2.79E-20	LOC410273
AST	2.41E-24	-1.529001879	0.044	0.223	2.80E-20	LOC411408
AST	2.44E-24	-1.261417518	0.075	0.291	2.83E-20	LOC551880
AST	2.53E-24	0.274135813	0.334	0.777	2.93E-20	LOC408547
AST	2.57E-24	6.735303937	0.25	0.006	2.98E-20	LOC100579026
AST	2.77E-24	-0.864827055	0.154	0.449	3.21E-20	LOC725799
AST	3.55E-24	-0.702860119	0.372	0.777	4.11E-20	Dll
AST	3.56E-24	1.426688714	0.771	0.794	4.12E-20	LOC409711
AST	3.71E-24	-1.762959306	0.029	0.184	4.30E-20	Mir9884
AST	4.12E-24	-0.970646692	0.126	0.395	4.78E-20	LOC726128
AST	4.13E-24	-0.931934573	0.141	0.424	4.79E-20	LOC113218619
AST	5.55E-24	-0.8002864	0.244	0.602	6.43E-20	LOC408556
AST	5.73E-24	-0.738630988	0.252	0.638	6.63E-20	LOC409362
AST	6.10E-24	-1.032947961	0.087	0.316	7.07E-20	LOC408328
AST	6.30E-24	-3.304499409	0.007	0.116	7.30E-20	LOC725840
AST	7.23E-24	2.485028422	0.422	0.178	8.38E-20	LOC727370
AST	7.77E-24	-1.357836203	0.05	0.234	9.00E-20	LOC724433
AST	7.81E-24	2.296751066	0.57	0.381	9.05E-20	LOC552079
AST	8.10E-24	-2.451108003	0.013	0.136	9.38E-20	LOC412965
AST	8.98E-24	-2.394243726	0.013	0.136	1.04E-19	LOC100577026
AST	9.09E-24	2.337551187	0.587	0.492	1.05E-19	LOC552261
AST	9.75E-24	-0.744384838	0.19	0.52	1.13E-19	LOC408600
AST	1.02E-23	-0.446158078	0.818	0.994	1.18E-19	LOC551733
AST	1.06E-23	-1.618090466	0.039	0.206	1.23E-19	LOC107965036
AST	1.27E-23	-0.779632174	0.143	0.432	1.47E-19	LOC411147
AST	1.32E-23	2.023758958	0.616	0.537	1.53E-19	Tret1
AST	1.35E-23	-0.409046024	0.22	0.568	1.57E-19	LOC408922
AST	1.40E-23	-1.539462808	0.037	0.201	1.62E-19	LOC551204
AST	1.53E-23	-2.360851469	0.017	0.147	1.77E-19	nAChRa2
AST	1.56E-23	-1.262485915	0.097	0.328	1.81E-19	LOC408303
AST	1.73E-23	-1.168249245	0.087	0.311	2.00E-19	LOC552626
AST	1.75E-23	-2.243513386	0.017	0.147	2.02E-19	LOC726255
AST	1.77E-23	-0.920389218	0.138	0.412	2.05E-19	LOC113219149
AST	2.00E-23	-0.692661999	0.345	0.746	2.32E-19	LOC100578885
AST	2.05E-23	-1.917386432	0.017	0.147	2.38E-19	LOC409897
AST	2.13E-23	1.803755521	0.542	0.367	2.47E-19	LOC411696
AST	2.18E-23	-1.687587178	0.04	0.206	2.52E-19	LOC100578260
AST	2.20E-23	-1.979476366	0.017	0.147	2.55E-19	LOC100576498
AST	3.77E-23	-1.255390752	0.05	0.232	4.36E-19	LOC410549
AST	3.83E-23	-0.724175463	0.246	0.593	4.44E-19	LOC409818
AST	4.56E-23	-1.264580119	0.052	0.237	5.29E-19	LOC408306
AST	5.14E-23	-0.951233562	0.079	0.294	5.96E-19	LOC551746
AST	5.20E-23	-1.595148687	0.057	0.243	6.02E-19	LOC724904
AST	5.80E-23	3.806895459	0.348	0.102	6.72E-19	LOC411569
AST	6.21E-23	-1.562778959	0.042	0.209	7.20E-19	LOC100379261
AST	6.34E-23	9.264438975	0.229	0	7.35E-19	LOC102654257
AST	6.57E-23	-0.693761172	0.371	0.768	7.62E-19	LOC408869
AST	7.69E-23	-0.976772497	0.095	0.328	8.91E-19	LOC725974
AST	8.34E-23	7.134867511	0.232	0.003	9.67E-19	LOC406144
AST	8.70E-23	-0.612876405	0.345	0.751	1.01E-18	LOC410922
AST	8.75E-23	-1.076072781	0.076	0.285	1.01E-18	LOC410155
AST	9.21E-23	-0.694703389	0.227	0.573	1.07E-18	LOC409658
AST	9.57E-23	-0.69725621	0.357	0.757	1.11E-18	LOC552303
AST	9.71E-23	3.031954397	0.383	0.147	1.12E-18	LOC550695
AST	9.76E-23	-0.500601168	0.588	0.96	1.13E-18	LOC412916
AST	1.02E-22	-1.139643291	0.069	0.274	1.18E-18	LOC409930
AST	1.11E-22	-1.261684336	0.042	0.212	1.28E-18	LOC410557
AST	1.12E-22	-3.602195788	0.007	0.107	1.30E-18	LOC410669
AST	1.12E-22	-1.166374885	0.115	0.356	1.30E-18	LOC552605
AST	1.16E-22	-0.675001507	0.18	0.492	1.34E-18	LOC724215
AST	1.18E-22	-1.309491573	0.062	0.254	1.36E-18	LOC551128
AST	1.24E-22	-0.523603346	0.19	0.503	1.44E-18	LOC725870
AST	1.26E-22	-0.661089831	0.427	0.839	1.46E-18	LOC408887
AST	1.37E-22	4.066172855	0.316	0.073	1.58E-18	LOC410856
AST	1.37E-22	-2.093308246	0.022	0.155	1.59E-18	LOC724516
AST	1.63E-22	-0.786320248	0.187	0.497	1.88E-18	LOC551272
AST	1.66E-22	-0.686494247	0.149	0.435	1.93E-18	LOC409782
AST	1.95E-22	-0.661352939	0.321	0.718	2.26E-18	LOC408964
AST	2.09E-22	-1.095579806	0.086	0.305	2.42E-18	LOC726363
AST	2.41E-22	0.921833055	0.878	0.952	2.79E-18	LOC550818
AST	2.50E-22	-1.672680811	0.032	0.184	2.90E-18	LOC726017
AST	2.58E-22	-0.973384463	0.115	0.359	2.99E-18	LOC552340
AST	2.95E-22	6.438807162	0.231	0.006	3.42E-18	Obp21
AST	3.17E-22	-0.782338621	0.155	0.438	3.68E-18	LOC411723
AST	3.37E-22	1.476056985	0.721	0.737	3.90E-18	LOC411277
AST	3.42E-22	-0.922246564	0.108	0.35	3.96E-18	LOC552736
AST	4.30E-22	1.366201221	0.729	0.754	4.99E-18	LOC724243
AST	5.00E-22	-1.430213881	0.038	0.198	5.79E-18	LOC551861
AST	5.41E-22	-1.918992024	0.022	0.153	6.27E-18	LOC727173
AST	6.32E-22	2.388360066	0.492	0.308	7.33E-18	LOC725031
AST	6.63E-22	-0.712955219	0.251	0.593	7.68E-18	LOC724593
AST	7.09E-22	-0.662966548	0.279	0.641	8.22E-18	LOC412956
AST	7.53E-22	-0.653207303	0.43	0.825	8.73E-18	LOC102656796
AST	7.89E-22	-1.064540342	0.075	0.28	9.14E-18	LOC551069
AST	7.93E-22	-1.217604782	0.061	0.249	9.19E-18	LOC408673
AST	8.60E-22	-1.249401169	0.067	0.26	9.96E-18	LOC409505
AST	9.20E-22	-2.567289114	0.012	0.121	1.07E-17	LOC727170
AST	9.49E-22	-1.110579514	0.068	0.266	1.10E-17	LOC724852
AST	1.04E-21	-0.30865972	0.495	0.929	1.21E-17	LOC413029
AST	1.40E-21	-0.980366964	0.097	0.322	1.62E-17	LOC107964488
AST	1.74E-21	-0.491838391	0.743	0.969	2.02E-17	LOC410918
AST	1.78E-21	-1.150883535	0.074	0.274	2.06E-17	LOC411738
AST	1.89E-21	-0.667248793	0.265	0.627	2.19E-17	LOC408652
AST	1.91E-21	-0.839757675	0.092	0.319	2.22E-17	LOC726269
AST	1.95E-21	-0.805617633	0.147	0.418	2.26E-17	LOC411575
AST	1.96E-21	2.361052495	0.494	0.319	2.27E-17	LOC100578662
AST	2.21E-21	-0.740133934	0.133	0.395	2.56E-17	LOC551999
AST	2.40E-21	-1.455501682	0.032	0.178	2.78E-17	LOC102654776
AST	2.57E-21	-0.810630101	0.148	0.424	2.97E-17	LOC413388
AST	2.65E-21	-0.751211856	0.122	0.379	3.07E-17	LOC408717
AST	3.12E-21	-1.097189074	0.085	0.294	3.61E-17	LOC413091
AST	3.36E-21	-0.746330313	0.179	0.48	3.89E-17	LOC551449
AST	4.29E-21	-1.049746504	0.078	0.28	4.98E-17	LOC725565
AST	4.69E-21	-1.596587874	0.035	0.184	5.43E-17	LOC551730
AST	4.87E-21	-0.753806881	0.168	0.455	5.65E-17	LOC724672
AST	5.04E-21	-1.166154292	0.061	0.243	5.85E-17	LOC724322
AST	5.36E-21	-0.390510993	0.307	0.669	6.21E-17	LOC113219060
AST	5.65E-21	-0.49333382	0.331	0.718	6.54E-17	LOC726842
AST	5.85E-21	-1.251464161	0.072	0.266	6.78E-17	LOC551043
AST	5.94E-21	-1.090649876	0.075	0.274	6.89E-17	LOC410863
AST	6.14E-21	-2.260119899	0.018	0.138	7.12E-17	LOC411019
AST	6.21E-21	-0.810140732	0.092	0.314	7.20E-17	LOC102654715
AST	6.29E-21	-1.382492364	0.055	0.229	7.29E-17	LOC102655200
AST	6.65E-21	-1.128955611	0.048	0.215	7.71E-17	LOC100577879
AST	7.09E-21	-0.501043831	0.408	0.802	8.21E-17	LOC411396
AST	7.49E-21	-1.135745753	0.057	0.237	8.68E-17	LOC113218925
AST	8.69E-21	-0.926191648	0.089	0.305	1.01E-16	LOC552610
AST	9.16E-21	-0.978464647	0.137	0.384	1.06E-16	LOC100576965
AST	9.27E-21	-0.989721986	0.096	0.314	1.07E-16	LOC410527
AST	9.30E-21	-2.030074721	0.017	0.136	1.08E-16	LOC726670
AST	9.40E-21	-0.682271785	0.167	0.455	1.09E-16	LOC724670
AST	9.54E-21	-0.972065137	0.062	0.249	1.11E-16	LOC551248
AST	1.05E-20	-0.56424943	0.258	0.613	1.22E-16	LOC410671
AST	1.22E-20	-0.678854937	0.254	0.593	1.41E-16	LOC412594
AST	1.42E-20	-0.572655478	0.729	0.96	1.65E-16	LOC725189
AST	1.45E-20	-1.23106811	0.052	0.223	1.67E-16	LOC552183
AST	1.49E-20	-0.756965339	0.147	0.412	1.72E-16	LOC727263
AST	1.59E-20	-1.479914531	0.042	0.198	1.84E-16	LOC726118
AST	1.62E-20	-0.820330991	0.195	0.494	1.87E-16	LOC413197
AST	1.67E-20	-0.669138032	0.49	0.887	1.93E-16	LOC725406
AST	1.68E-20	-0.790404853	0.142	0.407	1.95E-16	LOC100302106
AST	1.87E-20	-1.011621606	0.087	0.297	2.17E-16	LOC727260
AST	2.09E-20	-1.092324177	0.086	0.291	2.42E-16	LOC552345
AST	2.14E-20	-3.136943903	0.008	0.105	2.48E-16	Stg-1
AST	2.37E-20	-1.242834219	0.054	0.226	2.74E-16	LOC408327
AST	2.61E-20	-0.628111282	0.344	0.715	3.02E-16	LOC410222
AST	2.64E-20	-1.180911698	0.052	0.22	3.05E-16	LOC552671
AST	2.94E-20	-1.337083358	0.045	0.203	3.40E-16	Cox6b1
AST	3.00E-20	-1.118913192	0.056	0.229	3.48E-16	LOC413361
AST	3.18E-20	-0.583101473	0.227	0.559	3.68E-16	LOC409534
AST	3.24E-20	-2.628750235	0.009	0.107	3.75E-16	LOC726415
AST	3.70E-20	-0.560435804	0.238	0.556	4.28E-16	LOC410820
AST	3.79E-20	-0.587774794	0.302	0.658	4.39E-16	LOC100576247
AST	3.87E-20	-0.721723156	0.144	0.404	4.49E-16	LOC725999
AST	3.88E-20	-0.998712823	0.084	0.288	4.50E-16	LOC551755
AST	3.91E-20	-1.450872128	0.061	0.234	4.53E-16	LOC113219215
AST	4.28E-20	-0.970652153	0.094	0.308	4.95E-16	LOC413318
AST	4.56E-20	-0.921612113	0.086	0.291	5.28E-16	LOC409379
AST	4.85E-20	-2.080707396	0.017	0.133	5.62E-16	LOC408888
AST	4.92E-20	-1.456560896	0.039	0.189	5.70E-16	LOC550992
AST	5.43E-20	-0.564914016	0.564	0.924	6.29E-16	LOC550785
AST	5.77E-20	-0.516815756	0.293	0.675	6.69E-16	LOC409337
AST	5.88E-20	-1.214538756	0.059	0.234	6.82E-16	LOC409241
AST	6.62E-20	-1.468878745	0.038	0.186	7.67E-16	Uqcr11
AST	6.83E-20	-1.5567945	0.035	0.178	7.91E-16	LOC113218717
AST	7.38E-20	-1.938479934	0.027	0.155	8.55E-16	LOC726148
AST	7.53E-20	-0.739999327	0.189	0.483	8.73E-16	LOC408811
AST	8.44E-20	5.919365684	0.217	0.011	9.78E-16	LOC107965930
AST	8.83E-20	-0.628867508	0.454	0.831	1.02E-15	LOC411734
AST	9.01E-20	-0.320668776	0.942	1	1.04E-15	LOC100578925
AST	9.05E-20	-0.604010585	0.475	0.847	1.05E-15	LOC552142
AST	1.09E-19	5.285386209	0.221	0.014	1.27E-15	LOC409061
AST	1.10E-19	-0.770632021	0.123	0.364	1.27E-15	LOC726727
AST	1.10E-19	-1.586166431	0.039	0.186	1.27E-15	LOC410570
AST	1.14E-19	-0.732656635	0.118	0.359	1.32E-15	LOC552283
AST	1.19E-19	-0.604401021	0.313	0.678	1.38E-15	LOC410674
AST	1.28E-19	-0.581054681	0.297	0.667	1.48E-15	LOC410170
AST	1.28E-19	-2.470942636	0.012	0.113	1.49E-15	LOC551454
AST	1.31E-19	-1.952963072	0.019	0.136	1.52E-15	CUTA
AST	1.34E-19	-2.661957251	0.008	0.102	1.55E-15	LOC100578779
AST	1.43E-19	-1.442862397	0.046	0.201	1.66E-15	LOC102653965
AST	1.53E-19	-0.714435843	0.369	0.732	1.78E-15	Usp
AST	1.54E-19	-0.40157348	0.517	0.895	1.79E-15	LOC409919
AST	1.55E-19	-1.736180599	0.022	0.144	1.79E-15	LOC552315
AST	1.58E-19	-1.231513918	0.036	0.178	1.83E-15	LOC725318
AST	1.90E-19	1.210074203	0.662	0.619	2.20E-15	LOC113219351
AST	1.93E-19	-0.538492213	0.525	0.887	2.24E-15	LOC409791
AST	2.17E-19	-1.628669992	0.034	0.172	2.51E-15	LOC413555
AST	2.17E-19	-0.632056611	0.414	0.802	2.51E-15	LOC726060
AST	2.25E-19	2.104314346	0.484	0.339	2.60E-15	LOC726476
AST	2.26E-19	-1.08907771	0.141	0.379	2.61E-15	LOC726153
AST	2.39E-19	-1.057735894	0.052	0.218	2.77E-15	LOC726902
AST	2.46E-19	0.345840095	0.999	1	2.85E-15	Mad
AST	2.62E-19	-0.608561522	0.266	0.607	3.04E-15	LOC413834
AST	2.91E-19	-0.768086018	0.277	0.599	3.38E-15	LOC408836
AST	2.99E-19	-0.936637026	0.072	0.257	3.46E-15	LOC552150
AST	3.05E-19	3.173373239	0.302	0.085	3.53E-15	LOC552028
AST	3.26E-19	-0.88776052	0.072	0.26	3.78E-15	LOC102654084
AST	3.26E-19	-1.051582943	0.056	0.223	3.78E-15	LOC725258
AST	3.27E-19	-0.742002177	0.143	0.395	3.79E-15	LOC725750
AST	3.34E-19	-0.426225209	0.505	0.873	3.87E-15	LOC409108
AST	3.44E-19	-0.665852446	0.355	0.718	3.99E-15	LOC408331
AST	4.68E-19	-0.553725547	0.192	0.489	5.43E-15	LOC113218523
AST	4.95E-19	1.188500655	0.669	0.658	5.73E-15	LOC408449
AST	5.24E-19	-0.67143819	0.176	0.455	6.07E-15	LOC726642
AST	5.49E-19	-0.739770665	0.145	0.398	6.37E-15	LOC551907
AST	5.89E-19	-0.678845178	0.147	0.404	6.83E-15	LOC412643
AST	6.00E-19	-0.662982628	0.232	0.545	6.95E-15	LOC408358
AST	6.16E-19	-0.636730843	0.491	0.847	7.14E-15	LOC409783
AST	6.26E-19	4.327567619	0.233	0.028	7.26E-15	LOC102656658
AST	6.71E-19	3.766028191	0.268	0.056	7.77E-15	LOC410535
AST	7.09E-19	-0.632823047	0.177	0.455	8.22E-15	LOC409347
AST	7.14E-19	-1.77274752	0.017	0.127	8.28E-15	LOC113219262
AST	7.51E-19	-1.346460127	0.039	0.184	8.70E-15	LOC724532
AST	7.90E-19	-0.753011315	0.164	0.427	9.15E-15	LOC727008
AST	8.31E-19	4.445303226	0.239	0.034	9.63E-15	LOC725462
AST	8.35E-19	-0.740704297	0.179	0.455	9.67E-15	LOC410565
AST	8.47E-19	-1.494534935	0.045	0.195	9.81E-15	LOC100577168
AST	8.81E-19	2.166503311	0.44	0.266	1.02E-14	LOC725074
AST	9.20E-19	1.255848923	0.708	0.746	1.07E-14	LOC413557
AST	1.03E-18	-0.954647343	0.097	0.305	1.19E-14	LOC413473
AST	1.03E-18	-1.131672821	0.053	0.215	1.20E-14	LOC409226
AST	1.04E-18	-0.658013027	0.219	0.534	1.21E-14	LOC409804
AST	1.05E-18	-0.34862182	0.5	0.873	1.21E-14	LOC412917
AST	1.11E-18	-1.730535206	0.022	0.138	1.28E-14	LOC410219
AST	1.12E-18	-0.82187369	0.131	0.37	1.30E-14	LOC552424
AST	1.15E-18	-0.883290033	0.087	0.285	1.33E-14	LOC107964349
AST	1.20E-18	-0.857827192	0.112	0.333	1.39E-14	LOC413280
AST	1.28E-18	5.719729087	0.206	0.011	1.48E-14	PPO
AST	1.35E-18	-0.767663887	0.132	0.373	1.57E-14	LOC102654200
AST	1.48E-18	-0.750451973	0.14	0.384	1.72E-14	LOC409177
AST	1.52E-18	-0.52531084	0.522	0.881	1.76E-14	LOC100576346
AST	1.53E-18	-0.88595424	0.112	0.328	1.77E-14	LOC726778
AST	1.54E-18	-1.314456757	0.044	0.192	1.79E-14	LOC552690
AST	1.66E-18	-1.623649338	0.025	0.147	1.93E-14	LOC410415
AST	1.78E-18	5.385326224	0.206	0.011	2.06E-14	Dat
AST	1.87E-18	-0.615825894	0.256	0.579	2.17E-14	LOC410867
AST	1.96E-18	-0.463797452	0.495	0.887	2.27E-14	LOC410304
AST	1.98E-18	-0.354926389	0.464	0.847	2.30E-14	LOC100576384
AST	2.18E-18	-1.718645788	0.032	0.161	2.53E-14	LOC551232
AST	2.21E-18	-1.006951633	0.07	0.249	2.56E-14	LOC102655072
AST	2.26E-18	-0.606679629	0.213	0.517	2.62E-14	LOC408308
AST	2.27E-18	5.814838377	0.204	0.011	2.63E-14	LOC410537
AST	2.52E-18	3.788814949	0.25	0.045	2.92E-14	LOC413481
AST	2.54E-18	-1.293445559	0.039	0.181	2.95E-14	LOC408516
AST	2.55E-18	-0.689788228	0.149	0.404	2.96E-14	LOC411071
AST	2.65E-18	2.480349585	0.368	0.167	3.07E-14	LOC409638
AST	2.75E-18	-0.567210557	0.339	0.715	3.18E-14	LOC409243
AST	2.76E-18	-1.178459059	0.051	0.206	3.20E-14	LOC408963
AST	2.79E-18	-0.726605885	0.087	0.285	3.24E-14	LOC726566
AST	2.80E-18	-1.498309592	0.023	0.141	3.24E-14	LOC551526
AST	2.96E-18	-1.182683499	0.063	0.232	3.43E-14	LOC102654165
AST	3.45E-18	-0.842712101	0.105	0.316	4.00E-14	LOC410095
AST	3.52E-18	-1.279146572	0.056	0.215	4.08E-14	LOC100578112
AST	3.57E-18	-1.073632152	0.067	0.24	4.13E-14	LOC410875
AST	3.60E-18	-0.524264518	0.127	0.364	4.17E-14	LOC410510
AST	3.75E-18	-0.616250846	0.377	0.734	4.34E-14	LOC100577504
AST	3.75E-18	-0.608079704	0.251	0.573	4.35E-14	LOC552470
AST	3.91E-18	3.075363776	0.309	0.102	4.53E-14	LOC100577530
AST	3.92E-18	-0.880484269	0.112	0.325	4.54E-14	LOC724201
AST	4.01E-18	-1.256951671	0.035	0.169	4.64E-14	LOC409341
AST	4.14E-18	-1.841478168	0.025	0.144	4.80E-14	LOC408939
AST	4.47E-18	-0.887724834	0.085	0.277	5.18E-14	LOC552225
AST	4.68E-18	-1.308578291	0.04	0.181	5.42E-14	LOC409558
AST	5.52E-18	-1.006077382	0.067	0.24	6.40E-14	LOC412265
AST	5.54E-18	-1.948707666	0.02	0.13	6.42E-14	LOC413936
AST	5.80E-18	-0.442382235	0.549	0.898	6.72E-14	LOC726101
AST	7.36E-18	9.236604824	0.182	0	8.52E-14	LOC726853
AST	7.66E-18	-0.73675689	0.139	0.379	8.87E-14	LOC725556
AST	8.42E-18	-1.174276142	0.047	0.195	9.76E-14	LOC411091
AST	8.45E-18	-0.627388359	0.187	0.466	9.80E-14	LOC409767
AST	8.61E-18	-0.831807427	0.077	0.26	9.97E-14	LOC726602
AST	9.40E-18	-0.605520142	0.162	0.427	1.09E-13	LOC408589
AST	9.88E-18	-0.90751984	0.086	0.277	1.14E-13	LOC724524
AST	1.16E-17	0.58587372	0.953	0.983	1.35E-13	LOC412801
AST	1.20E-17	-0.665126386	0.119	0.333	1.39E-13	LOC100578824
AST	1.28E-17	-1.077520044	0.046	0.192	1.49E-13	LOC100577692
AST	1.39E-17	-1.318095396	0.037	0.172	1.61E-13	LOC413515
AST	1.42E-17	-0.707524086	0.105	0.314	1.64E-13	LOC726977
AST	1.48E-17	-1.050055785	0.062	0.226	1.72E-13	LOC100578368
AST	1.49E-17	1.15895975	0.742	0.78	1.73E-13	LOC102655706
AST	1.57E-17	2.037304138	0.495	0.37	1.82E-13	LOC102655120
AST	1.61E-17	1.183182118	0.737	0.808	1.86E-13	LOC724333
AST	1.64E-17	-0.594924968	0.286	0.61	1.90E-13	LOC551146
AST	1.69E-17	-0.656563977	0.226	0.528	1.96E-13	LOC551066
AST	1.76E-17	5.780759443	0.192	0.008	2.05E-13	LOC552100
AST	1.85E-17	-1.510278636	0.028	0.15	2.15E-13	LOC100576515
AST	1.98E-17	-0.601048849	0.304	0.655	2.30E-13	LOC408808
AST	2.04E-17	-0.707636258	0.141	0.379	2.36E-13	LOC725501
AST	2.14E-17	-0.946335518	0.05	0.201	2.48E-13	LOC113218848
AST	2.16E-17	-0.76735372	0.122	0.345	2.50E-13	LOC410916
AST	2.21E-17	-0.895362187	0.053	0.206	2.57E-13	LOC409187
AST	2.34E-17	-0.441732141	0.333	0.709	2.72E-13	LOC409963
AST	2.46E-17	-0.547150886	0.704	0.927	2.85E-13	LOC408374
AST	2.53E-17	-0.739223521	0.114	0.328	2.93E-13	LOC412688
AST	2.53E-17	-0.76399034	0.105	0.314	2.93E-13	LOC551561
AST	2.65E-17	-2.093733487	0.015	0.113	3.08E-13	LOC107964906
AST	2.77E-17	-0.740423405	0.067	0.237	3.22E-13	LOC411809
AST	3.02E-17	-0.810697462	0.099	0.299	3.50E-13	LOC412853
AST	3.09E-17	-1.544792061	0.027	0.147	3.58E-13	LOC724489
AST	3.16E-17	-0.757625824	0.093	0.288	3.66E-13	LOC413884
AST	3.29E-17	-1.734875147	0.026	0.141	3.81E-13	LOC551121
AST	3.31E-17	-1.676988374	0.02	0.127	3.84E-13	LOC408604
AST	3.33E-17	-0.301473596	0.463	0.847	3.85E-13	LOC725732
AST	3.46E-17	-0.456698695	0.176	0.449	4.01E-13	LOC408706
AST	3.55E-17	-0.727954741	0.099	0.299	4.12E-13	LOC408686
AST	3.60E-17	-0.72173602	0.117	0.333	4.18E-13	LOC725383
AST	3.74E-17	-0.671976793	0.246	0.548	4.33E-13	LOC409891
AST	3.79E-17	-1.237744083	0.038	0.172	4.39E-13	LOC726681
AST	3.89E-17	-0.670887056	0.131	0.359	4.51E-13	LOC409114
AST	3.90E-17	-0.835775342	0.067	0.234	4.52E-13	LOC100576234
AST	4.24E-17	-2.520255467	0.012	0.105	4.91E-13	LOC107965336
AST	4.40E-17	-1.871104603	0.022	0.13	5.10E-13	LOC100576690
AST	4.66E-17	-0.912001434	0.082	0.263	5.40E-13	LOC411673
AST	4.95E-17	-0.721482352	0.462	0.802	5.73E-13	LOC726544
AST	5.00E-17	-0.596164029	0.127	0.353	5.79E-13	LOC410316
AST	5.28E-17	-0.943692387	0.081	0.26	6.12E-13	LOC409236
AST	5.48E-17	-1.715507427	0.022	0.13	6.36E-13	LOC551318
AST	6.06E-17	-0.492216349	0.239	0.556	7.02E-13	LOC408971
AST	6.14E-17	-0.683806189	0.185	0.449	7.11E-13	LOC409890
AST	6.27E-17	-0.923025626	0.082	0.263	7.27E-13	LOC102655259
AST	6.31E-17	-0.790573726	0.068	0.234	7.31E-13	LOC408278
AST	6.78E-17	-0.84059138	0.234	0.506	7.86E-13	LOC724962
AST	6.79E-17	1.497267833	0.515	0.359	7.86E-13	LOC551793
AST	6.92E-17	-0.549424608	0.22	0.511	8.02E-13	LOC113219007
AST	6.99E-17	-1.107965075	0.072	0.24	8.10E-13	LOC100576929
AST	7.05E-17	-0.564468829	0.263	0.593	8.17E-13	LOC726307
AST	7.60E-17	-0.582735775	0.288	0.63	8.81E-13	LOC409255
AST	7.74E-17	-0.556224069	0.229	0.537	8.97E-13	LOC100578597
AST	7.84E-17	-0.802170879	0.13	0.35	9.08E-13	LOC113219118
AST	8.28E-17	-0.852693775	0.061	0.22	9.59E-13	LOC412834
AST	9.54E-17	-0.932569033	0.072	0.243	1.11E-12	LOC725324
AST	9.76E-17	-0.966908126	0.081	0.257	1.13E-12	LOC408996
AST	9.91E-17	-1.454724474	0.027	0.144	1.15E-12	LOC412409
AST	1.03E-16	-1.813155868	0.02	0.124	1.20E-12	LOC552139
AST	1.04E-16	-0.64734402	0.092	0.285	1.20E-12	LOC408916
AST	1.04E-16	-0.653737784	0.217	0.497	1.21E-12	LOC409952
AST	1.10E-16	-1.226988176	0.027	0.144	1.28E-12	LOC409701
AST	1.14E-16	1.663509694	0.604	0.585	1.32E-12	LOC409778
AST	1.15E-16	3.380706897	0.265	0.071	1.33E-12	Apd-2
AST	1.20E-16	-0.733919921	0.097	0.291	1.40E-12	LOC113218641
AST	1.24E-16	4.72184297	0.197	0.017	1.43E-12	LOC724642
AST	1.26E-16	-1.879216486	0.016	0.113	1.46E-12	LOC107964268
AST	1.27E-16	-0.81373914	0.102	0.299	1.47E-12	LOC725910
AST	1.35E-16	-1.133943131	0.05	0.195	1.56E-12	LOC412481
AST	1.36E-16	-0.585621386	0.167	0.421	1.58E-12	LOC411299
AST	1.56E-16	-1.815446575	0.015	0.11	1.80E-12	LOC406132
AST	1.74E-16	-0.772045378	0.07	0.237	2.01E-12	LOC409394
AST	1.77E-16	-1.126035816	0.042	0.175	2.05E-12	LOC113219233
AST	1.90E-16	-2.257460408	0.013	0.105	2.21E-12	LOC412088
AST	2.01E-16	-1.879839602	0.022	0.127	2.33E-12	LOC410823
AST	2.13E-16	-0.601457044	0.237	0.531	2.47E-12	LOC406096
AST	2.26E-16	-1.833155659	0.018	0.119	2.62E-12	LOC726896
AST	2.43E-16	-1.139694841	0.051	0.195	2.81E-12	LOC100576432
AST	2.47E-16	-0.920911936	0.074	0.243	2.86E-12	LOC552381
AST	2.56E-16	-0.716596505	0.089	0.277	2.96E-12	LOC102656934
AST	2.57E-16	-0.624731281	0.1	0.297	2.98E-12	LOC411371
AST	2.58E-16	-0.601684399	0.136	0.362	2.99E-12	LOC408433
AST	2.60E-16	-1.215703521	0.05	0.192	3.02E-12	LOC408322
AST	2.69E-16	-2.031611021	0.012	0.102	3.12E-12	Adk1
AST	2.82E-16	-0.683720237	0.184	0.444	3.27E-12	LOC409252
AST	2.85E-16	-0.676471854	0.132	0.356	3.30E-12	LOC726018
AST	2.91E-16	-0.583463993	0.114	0.322	3.38E-12	LOC413011
AST	3.27E-16	-1.846357251	0.023	0.13	3.79E-12	LOC102656390
AST	3.33E-16	-0.521646286	0.375	0.737	3.86E-12	LOC551331
AST	3.37E-16	-0.471177122	0.581	0.912	3.90E-12	LOC725233
AST	3.48E-16	3.665687566	0.256	0.068	4.03E-12	LOC107964726
AST	3.50E-16	-0.764523113	0.101	0.294	4.05E-12	LOC727647
AST	3.91E-16	-0.595440873	0.144	0.376	4.53E-12	LOC411955
AST	4.00E-16	0.945782579	0.669	0.664	4.63E-12	LOC411854
AST	4.09E-16	-1.039930645	0.052	0.198	4.74E-12	LOC552485
AST	4.18E-16	6.836052268	0.169	0.003	4.84E-12	LOC726421
AST	4.29E-16	-0.871813816	0.107	0.302	4.97E-12	LOC724303
AST	4.35E-16	-0.534843559	0.229	0.506	5.04E-12	LOC413125
AST	4.35E-16	-1.583717633	0.027	0.138	5.04E-12	LOC724473
AST	4.43E-16	-0.996463315	0.057	0.206	5.14E-12	LOC552123
AST	4.64E-16	-1.110549396	0.045	0.181	5.37E-12	LOC408408
AST	5.22E-16	-0.893481942	0.063	0.22	6.05E-12	LOC413727
AST	5.32E-16	-0.705647697	0.194	0.446	6.16E-12	LOC413224
AST	5.39E-16	-0.627320005	0.149	0.384	6.24E-12	LOC412133
AST	5.56E-16	-0.767100454	0.137	0.359	6.44E-12	LOC411930
AST	5.60E-16	-0.969479719	0.069	0.229	6.49E-12	LOC726824
AST	5.65E-16	-1.578991418	0.023	0.13	6.54E-12	LOC551679
AST	5.79E-16	2.825178911	0.334	0.153	6.71E-12	LOC102655479
AST	6.06E-16	3.249287707	0.264	0.076	7.02E-12	LOC411997
AST	6.16E-16	4.454266598	0.194	0.02	7.13E-12	LOC410489
AST	6.44E-16	-0.47977545	0.288	0.61	7.46E-12	LOC408421
AST	6.44E-16	-0.494586995	0.401	0.788	7.46E-12	LOC412863
AST	6.67E-16	-0.50572779	0.446	0.802	7.73E-12	LOC410035
AST	6.75E-16	-0.722302901	0.129	0.342	7.83E-12	LOC724290
AST	7.03E-16	-0.716817067	0.102	0.297	8.14E-12	LOC411490
AST	7.19E-16	-0.599986235	0.218	0.494	8.34E-12	LOC725938
AST	7.21E-16	-0.93517238	0.082	0.254	8.36E-12	LOC551365
AST	7.33E-16	-0.7936676	0.402	0.726	8.49E-12	LOC100576956
AST	7.57E-16	-1.00560783	0.057	0.206	8.78E-12	LOC409452
AST	7.61E-16	-0.507155311	0.488	0.831	8.82E-12	LOC408716
AST	8.47E-16	3.424713809	0.247	0.062	9.81E-12	LOC410775
AST	8.47E-16	-1.014605366	0.047	0.186	9.82E-12	LOC409340
AST	8.50E-16	-0.680891215	0.136	0.356	9.85E-12	LOC413176
AST	8.71E-16	2.389097079	0.352	0.175	1.01E-11	LOC410171
AST	8.81E-16	-1.088437526	0.047	0.184	1.02E-11	LOC409949
AST	9.33E-16	-0.60699934	0.142	0.364	1.08E-11	LOC413508
AST	9.56E-16	-0.668240549	0.105	0.299	1.11E-11	LOC107965037
AST	1.03E-15	-0.502579433	0.169	0.421	1.20E-11	LOC494508
AST	1.04E-15	-0.994777766	0.067	0.223	1.21E-11	LOC551047
AST	1.10E-15	-1.183737945	0.028	0.141	1.28E-11	LOC410538
AST	1.15E-15	-0.814441793	0.1	0.288	1.33E-11	LOC552800
AST	1.16E-15	0.769315332	0.759	0.808	1.35E-11	LOC725596
AST	1.24E-15	-1.383850055	0.035	0.155	1.44E-11	LOC725899
AST	1.26E-15	-0.484889239	0.201	0.48	1.46E-11	LOC552734
AST	1.29E-15	-0.613266349	0.171	0.412	1.49E-11	LOC410567
AST	1.33E-15	-1.002244272	0.036	0.158	1.54E-11	LOC100578436
AST	1.39E-15	-0.488321567	0.224	0.511	1.61E-11	LOC726541
AST	1.46E-15	-0.606894594	0.435	0.768	1.69E-11	LOC725179
AST	1.55E-15	-1.575899256	0.032	0.147	1.80E-11	LOC107964610
AST	1.86E-15	-0.536813439	0.214	0.494	2.15E-11	LOC411769
AST	1.92E-15	-1.227736806	0.042	0.169	2.23E-11	LOC100576591
AST	2.01E-15	-0.527373376	0.438	0.78	2.33E-11	LOC409383
AST	2.03E-15	1.142134523	0.723	0.754	2.35E-11	LOC409780
AST	2.19E-15	-0.87011807	0.092	0.268	2.54E-11	LOC725251
AST	2.41E-15	2.719162488	0.301	0.121	2.79E-11	LOC725591
AST	2.52E-15	-1.651662545	0.019	0.116	2.92E-11	LOC725059
AST	2.55E-15	5.667652581	0.171	0.008	2.95E-11	LOC726929
AST	2.68E-15	-0.502713627	0.157	0.393	3.10E-11	LOC552055
AST	2.74E-15	-1.300790275	0.032	0.147	3.18E-11	LOC413478
AST	2.78E-15	-0.586190792	0.178	0.429	3.22E-11	LOC409027
AST	2.88E-15	-0.524051776	0.188	0.446	3.34E-11	LOC107963990
AST	2.93E-15	-0.533801701	0.349	0.684	3.39E-11	LOC409965
AST	2.99E-15	8.651810365	0.156	0	3.47E-11	LOC724252
AST	3.29E-15	-0.693753415	0.173	0.41	3.82E-11	LOC724211
AST	3.51E-15	1.60116796	0.595	0.593	4.07E-11	LOC727159
AST	3.72E-15	-1.148074814	0.034	0.153	4.31E-11	LOC551411
AST	3.73E-15	2.408920317	0.396	0.246	4.32E-11	LOC552244
AST	3.80E-15	-0.338741006	0.203	0.486	4.40E-11	LOC410710
AST	3.93E-15	-0.761678151	0.066	0.22	4.56E-11	LOC725943
AST	3.94E-15	-0.728112403	0.123	0.325	4.57E-11	LOC725397
AST	4.11E-15	-0.413552815	0.159	0.398	4.77E-11	LOC725467
AST	4.26E-15	-1.478976758	0.025	0.13	4.94E-11	LOC552682
AST	4.42E-15	-0.597339515	0.302	0.607	5.12E-11	LOC551498
AST	4.49E-15	-0.932968893	0.044	0.175	5.21E-11	LOC724221
AST	4.52E-15	1.926028627	0.526	0.463	5.24E-11	LOC408827
AST	4.59E-15	-0.619387345	0.069	0.226	5.32E-11	LOC412949
AST	4.64E-15	-0.563059802	0.143	0.362	5.38E-11	LOC411248
AST	4.74E-15	-0.428305609	0.311	0.655	5.49E-11	LOC100577697
AST	4.79E-15	-1.345460866	0.037	0.158	5.55E-11	LOC100576104
AST	4.84E-15	-0.459083846	0.208	0.483	5.60E-11	LOC107965406
AST	4.86E-15	3.477289071	0.216	0.042	5.63E-11	Mrjp4
AST	4.89E-15	-0.740089985	0.077	0.24	5.67E-11	LOC409676
AST	4.96E-15	-1.202957701	0.06	0.203	5.75E-11	LOC410793
AST	5.01E-15	-1.01531854	0.046	0.178	5.81E-11	LOC412554
AST	5.07E-15	-0.414534305	0.734	0.972	5.88E-11	LOC409713
AST	5.08E-15	-1.373881525	0.027	0.136	5.89E-11	LOC409769
AST	5.21E-15	5.066649118	0.186	0.02	6.04E-11	LOC408361
AST	5.34E-15	-0.581973761	0.147	0.373	6.19E-11	LOC550685
AST	5.60E-15	-1.043342544	0.04	0.164	6.49E-11	LOC727313
AST	5.69E-15	-0.815743542	0.078	0.243	6.59E-11	LOC552341
AST	5.83E-15	-0.66219833	0.061	0.209	6.75E-11	LOC410573
AST	5.90E-15	-0.567650965	0.171	0.407	6.83E-11	LOC724366
AST	5.99E-15	-0.917134318	0.063	0.212	6.94E-11	LOC725781
AST	6.30E-15	-1.331037853	0.037	0.155	7.30E-11	LOC408632
AST	6.32E-15	-0.54091495	0.161	0.393	7.32E-11	LOC107966112
AST	6.34E-15	-0.878852963	0.087	0.257	7.34E-11	LOC412828
AST	6.55E-15	-1.104379752	0.048	0.181	7.59E-11	LOC727639
AST	7.33E-15	-1.645771417	0.026	0.13	8.50E-11	LOC408794
AST	7.50E-15	-0.409053758	0.199	0.466	8.69E-11	LOC725070
AST	7.97E-15	-0.787478164	0.081	0.246	9.24E-11	LOC412366
AST	8.24E-15	-0.994335627	0.05	0.184	9.55E-11	LOC552618
AST	8.61E-15	-1.018031815	0.051	0.186	9.97E-11	LOC107963962
AST	9.22E-15	-0.602562213	0.109	0.302	1.07E-10	LOC100578161
AST	9.27E-15	-1.53385699	0.023	0.124	1.07E-10	LOC551927
AST	9.47E-15	-0.675670728	0.12	0.322	1.10E-10	LOC413545
AST	1.00E-14	-0.508657153	0.162	0.395	1.16E-10	LOC412260
AST	1.03E-14	-0.422317557	0.372	0.703	1.20E-10	LOC552545
AST	1.03E-14	-0.591641032	0.162	0.393	1.20E-10	LOC551113
AST	1.06E-14	-0.955718754	0.053	0.192	1.23E-10	LOC411359
AST	1.08E-14	1.067401965	0.934	0.983	1.25E-10	GlnS
AST	1.14E-14	-0.383007414	0.728	0.977	1.32E-10	LOC408862
AST	1.18E-14	4.667490498	0.177	0.017	1.36E-10	LOC408395
AST	1.21E-14	-0.800698326	0.084	0.249	1.41E-10	LOC408431
AST	1.23E-14	4.484509314	0.193	0.028	1.42E-10	LOC113218569
AST	1.27E-14	6.066002396	0.159	0.006	1.47E-10	LOC551044
AST	1.32E-14	1.782224153	0.471	0.364	1.52E-10	LOC411348
AST	1.39E-14	-0.579208969	0.132	0.339	1.62E-10	Y-f
AST	1.39E-14	-0.830650004	0.062	0.209	1.62E-10	LOC412612
AST	1.40E-14	-0.411941094	0.195	0.446	1.62E-10	LOC724439
AST	1.50E-14	2.941193294	0.257	0.082	1.74E-10	LOC413627
AST	1.54E-14	-0.493088363	0.517	0.859	1.78E-10	LOC408850
AST	1.56E-14	2.104066863	0.414	0.266	1.81E-10	LOC100578600
AST	1.66E-14	-0.868771315	0.064	0.212	1.93E-10	LOC552649
AST	1.70E-14	-0.440790657	0.565	0.89	1.97E-10	LOC410447
AST	1.75E-14	-0.482655635	0.301	0.616	2.03E-10	LOC409245
AST	1.76E-14	1.988211352	0.428	0.294	2.04E-10	LOC410986
AST	1.81E-14	-1.154937456	0.036	0.153	2.10E-10	LOC409723
AST	1.88E-14	-1.88297834	0.023	0.121	2.18E-10	LOC408406
AST	1.91E-14	-0.518995285	0.134	0.345	2.22E-10	LOC552187
AST	1.94E-14	-0.449722466	0.206	0.472	2.25E-10	LOC107964404
AST	2.00E-14	-0.587744952	0.146	0.362	2.32E-10	LOC410116
AST	2.20E-14	-0.98622247	0.051	0.184	2.54E-10	LOC724651
AST	2.28E-14	-0.498632185	0.274	0.571	2.64E-10	LOC410739
AST	2.34E-14	2.257234534	0.334	0.161	2.71E-10	LOC725192
AST	2.43E-14	-0.875770662	0.089	0.257	2.81E-10	LOC100576759
AST	2.58E-14	-0.693145386	0.111	0.299	2.99E-10	LOC410811
AST	2.73E-14	-0.721712553	0.077	0.237	3.16E-10	LOC552448
AST	2.76E-14	-0.830973819	0.079	0.237	3.19E-10	LOC552566
AST	2.77E-14	1.930275339	0.406	0.263	3.21E-10	LOC411724
AST	2.88E-14	-0.844196087	0.057	0.195	3.33E-10	LOC551350
AST	2.90E-14	-0.497095352	0.491	0.85	3.36E-10	LOC409893
AST	3.64E-14	-1.021388789	0.056	0.192	4.22E-10	LOC550738
AST	3.70E-14	-0.640790241	0.132	0.336	4.28E-10	LOC552325
AST	3.86E-14	-0.825405057	0.08	0.24	4.48E-10	LOC552106
AST	3.92E-14	-0.485586522	0.221	0.492	4.55E-10	LOC102656577
AST	3.94E-14	-1.052101637	0.052	0.184	4.56E-10	LOC408413
AST	4.15E-14	-0.43418878	0.769	0.972	4.81E-10	LOC408822
AST	4.41E-14	-0.54134672	0.435	0.749	5.11E-10	LOC410423
AST	4.43E-14	-1.028104961	0.042	0.164	5.13E-10	LOC551662
AST	4.56E-14	4.46473891	0.176	0.02	5.29E-10	LOC408592
AST	4.67E-14	-1.08936455	0.04	0.158	5.41E-10	LOC725230
AST	4.70E-14	-0.873011164	0.082	0.243	5.45E-10	LOC410241
AST	4.85E-14	-0.727784063	0.071	0.223	5.62E-10	LOC552071
AST	4.99E-14	1.034162871	0.669	0.698	5.78E-10	LOC551957
AST	4.99E-14	-0.296295963	0.242	0.531	5.78E-10	LOC408369
AST	5.09E-14	6.565844395	0.148	0.003	5.90E-10	LOC409631
AST	5.10E-14	-0.857166906	0.067	0.215	5.91E-10	LOC410012
AST	5.77E-14	-1.233969024	0.025	0.124	6.68E-10	LOC408937
AST	6.09E-14	-0.52201688	0.099	0.277	7.06E-10	LOC411412
AST	6.18E-14	-0.542742839	0.127	0.328	7.16E-10	LOC409103
AST	6.40E-14	1.441186534	0.557	0.54	7.42E-10	LOC408867
AST	6.65E-14	-0.667120267	0.12	0.311	7.70E-10	LOC551823
AST	7.50E-14	-0.444263966	0.235	0.497	8.69E-10	LOC410322
AST	7.68E-14	-1.254286581	0.039	0.155	8.90E-10	LOC724357
AST	8.10E-14	-0.934237582	0.061	0.201	9.39E-10	LOC409931
AST	8.14E-14	1.638567946	0.471	0.353	9.43E-10	Dsx
AST	8.22E-14	-0.584587865	0.102	0.28	9.53E-10	LOC551337
AST	8.27E-14	-1.594289329	0.021	0.113	9.58E-10	LOC100578170
AST	8.29E-14	-0.569684983	0.167	0.393	9.61E-10	LOC552115
AST	8.45E-14	-1.286918373	0.027	0.127	9.79E-10	LOC408973
AST	8.54E-14	-1.259130472	0.024	0.121	9.89E-10	LOC412898
AST	8.73E-14	-0.471684598	0.198	0.441	1.01E-09	LOC408528
AST	8.95E-14	-0.400535743	0.198	0.449	1.04E-09	LOC414021
AST	9.17E-14	-1.74250412	0.02	0.11	1.06E-09	LOC413550
AST	9.31E-14	-1.797096414	0.02	0.11	1.08E-09	LOC551469
AST	9.82E-14	-0.888377295	0.042	0.161	1.14E-09	LOC107965598
AST	1.10E-13	-1.317991144	0.029	0.133	1.27E-09	LOC551660
AST	1.11E-13	-0.515174426	0.138	0.339	1.29E-09	LOC100578067
AST	1.11E-13	-0.300530255	0.402	0.746	1.29E-09	LOC409786
AST	1.16E-13	-0.463211035	0.238	0.511	1.34E-09	LOC113219404
AST	1.17E-13	-0.713803851	0.127	0.319	1.35E-09	LOC412574
AST	1.17E-13	0.666213019	0.983	0.997	1.36E-09	LOC410951
AST	1.26E-13	-1.487831034	0.032	0.138	1.46E-09	LOC113218922
AST	1.32E-13	-0.37644011	0.262	0.559	1.53E-09	LOC409004
AST	1.36E-13	-0.908879372	0.05	0.178	1.58E-09	LOC408950
AST	1.37E-13	-1.014823072	0.051	0.178	1.58E-09	LOC725588
AST	1.63E-13	-0.662992032	0.095	0.266	1.88E-09	LOC100577046
AST	1.69E-13	0.794439856	0.813	0.907	1.96E-09	LOC409928
AST	1.71E-13	-0.304681546	0.599	0.929	1.98E-09	LOC413669
AST	1.72E-13	-1.064944697	0.042	0.161	1.99E-09	LOC412116
AST	1.72E-13	-0.529105695	0.236	0.503	1.99E-09	LOC100576683
AST	1.74E-13	-0.423709139	0.237	0.523	2.02E-09	LOC413074
AST	1.79E-13	-0.518531939	0.199	0.444	2.08E-09	LOC727180
AST	1.80E-13	-0.621230806	0.102	0.274	2.09E-09	LOC552068
AST	1.82E-13	-0.564775924	0.09	0.257	2.11E-09	LOC409311
AST	1.82E-13	2.991069672	0.217	0.054	2.11E-09	LOC551144
AST	1.87E-13	-0.696473437	0.096	0.266	2.17E-09	LOC409594
AST	1.88E-13	-0.302521388	0.883	0.997	2.18E-09	LOC724172
AST	1.96E-13	-0.504261674	0.097	0.268	2.28E-09	LOC551724
AST	1.98E-13	-0.535053714	0.147	0.356	2.30E-09	LOC409942
AST	2.06E-13	-0.38163595	0.187	0.427	2.38E-09	LOC727027
AST	2.31E-13	-0.638900235	0.124	0.314	2.68E-09	LOC552215
AST	2.35E-13	-0.678311367	0.077	0.229	2.72E-09	LOC409514
AST	2.36E-13	-0.483452933	0.181	0.415	2.73E-09	LOC412018
AST	2.38E-13	4.794139378	0.16	0.014	2.76E-09	LOC551806
AST	2.56E-13	-0.852389906	0.04	0.155	2.96E-09	LOC551381
AST	2.88E-13	2.144068326	0.396	0.266	3.34E-09	LOC409714
AST	3.02E-13	-0.57273077	0.113	0.297	3.50E-09	LOC100578826
AST	3.16E-13	-0.337618573	0.206	0.466	3.66E-09	LOC408546
AST	3.18E-13	-0.460459149	0.265	0.548	3.69E-09	LOC412003
AST	3.23E-13	-0.621479935	0.065	0.206	3.75E-09	LOC409231
AST	3.24E-13	-0.979591017	0.045	0.164	3.76E-09	LOC724474
AST	3.53E-13	-0.441286796	0.224	0.489	4.09E-09	LOC412544
AST	3.54E-13	-1.110239715	0.029	0.13	4.11E-09	LOC726316
AST	3.89E-13	-0.800622311	0.081	0.234	4.51E-09	LOC552167
AST	4.01E-13	-0.394917227	0.291	0.596	4.65E-09	LOC409444
AST	4.10E-13	3.642317672	0.18	0.028	4.76E-09	LOC100577781
AST	4.13E-13	-1.281590822	0.023	0.116	4.79E-09	LOC724490
AST	4.16E-13	-0.771628109	0.078	0.229	4.83E-09	LOC100576993
AST	4.38E-13	-0.442508731	0.389	0.734	5.08E-09	LOC726908
AST	4.55E-13	-0.309632339	0.178	0.407	5.28E-09	LOC724548
AST	4.57E-13	-0.839751033	0.067	0.209	5.29E-09	LOC726102
AST	4.62E-13	-0.451570363	0.235	0.506	5.36E-09	LOC726030
AST	4.63E-13	-0.59530466	0.123	0.308	5.36E-09	LOC410133
AST	4.86E-13	-0.715852892	0.107	0.28	5.63E-09	LOC412245
AST	4.92E-13	-0.896883714	0.049	0.172	5.70E-09	LOC727407
AST	4.97E-13	-0.96176878	0.048	0.169	5.76E-09	LOC551745
AST	5.18E-13	-0.609170211	0.079	0.232	6.00E-09	LOC408478
AST	5.29E-13	1.80825753	0.488	0.401	6.13E-09	LOC100578579
AST	5.35E-13	-0.415307984	0.285	0.588	6.20E-09	LOC409876
AST	5.49E-13	-0.451006792	0.195	0.435	6.36E-09	LOC412154
AST	5.55E-13	-1.128410538	0.032	0.136	6.43E-09	LOC726619
AST	5.65E-13	-0.524979269	0.246	0.511	6.54E-09	LOC412132
AST	5.89E-13	-0.85374658	0.053	0.181	6.83E-09	LOC412835
AST	5.90E-13	-0.6751657	0.075	0.223	6.84E-09	LOC100578984
AST	6.32E-13	-0.408802574	0.258	0.534	7.32E-09	LOC724389
AST	6.65E-13	-1.104704032	0.041	0.153	7.70E-09	5-HT2beta
AST	7.34E-13	-0.444447723	0.163	0.384	8.51E-09	LOC727192
AST	7.66E-13	-1.442637082	0.029	0.127	8.88E-09	LOC408621
AST	8.43E-13	-1.326949383	0.029	0.127	9.76E-09	LOC102656491
AST	8.73E-13	-0.831894812	0.05	0.172	1.01E-08	LOC410154
AST	8.76E-13	3.358922347	0.221	0.065	1.02E-08	LOC408272
AST	9.65E-13	3.229497491	0.221	0.065	1.12E-08	LOC412907
AST	9.66E-13	-0.404647217	0.296	0.602	1.12E-08	LOC410439
AST	9.69E-13	-0.420553288	0.101	0.274	1.12E-08	LOC100578774
AST	9.88E-13	-0.466645876	0.319	0.613	1.14E-08	LOC102654890
AST	1.01E-12	-0.563984057	0.178	0.401	1.17E-08	LOC726562
AST	1.02E-12	-0.43462903	0.132	0.328	1.19E-08	LOC409086
AST	1.04E-12	-0.966764977	0.042	0.155	1.20E-08	LOC100577876
AST	1.07E-12	-0.424196184	0.147	0.356	1.24E-08	LOC409954
AST	1.08E-12	-0.894777645	0.051	0.172	1.25E-08	LOC727480
AST	1.11E-12	-0.454228107	0.201	0.438	1.28E-08	LOC409373
AST	1.15E-12	-1.087982232	0.032	0.133	1.33E-08	LOC726067
AST	1.18E-12	8.341952537	0.129	0	1.36E-08	LOC413083
AST	1.18E-12	-1.227222688	0.027	0.121	1.37E-08	LOC409525
AST	1.18E-12	1.963868969	0.424	0.308	1.37E-08	LOC410253
AST	1.21E-12	5.566228327	0.148	0.011	1.40E-08	LOC725776
AST	1.23E-12	-0.574117375	0.086	0.24	1.43E-08	LOC726045
AST	1.24E-12	-0.431189942	0.508	0.842	1.44E-08	LOC409856
AST	1.25E-12	-0.389624988	0.148	0.356	1.44E-08	LOC726002
AST	1.27E-12	-0.250009522	0.63	0.924	1.47E-08	LOC409414
AST	1.30E-12	-0.715202078	0.064	0.201	1.50E-08	LOC412864
AST	1.30E-12	-0.512204742	0.148	0.35	1.51E-08	LOC550824
AST	1.31E-12	-0.701798279	0.084	0.237	1.51E-08	LOC412728
AST	1.33E-12	5.419321527	0.143	0.008	1.55E-08	LOC726625
AST	1.35E-12	1.497735763	0.491	0.415	1.56E-08	Tsf1
AST	1.37E-12	-1.188568847	0.021	0.107	1.59E-08	LOC100577455
AST	1.40E-12	-0.794789119	0.079	0.226	1.62E-08	LOC413891
AST	1.45E-12	-0.489773171	0.105	0.277	1.68E-08	LOC412739
AST	1.48E-12	-1.32456158	0.032	0.133	1.71E-08	LOC102653672
AST	1.49E-12	-0.827182209	0.053	0.178	1.72E-08	LOC551227
AST	1.49E-12	-0.853021673	0.085	0.234	1.72E-08	Reck
AST	1.58E-12	-0.93702294	0.047	0.164	1.83E-08	LOC113219252
AST	1.59E-12	-0.372159884	0.401	0.737	1.84E-08	LOC412330
AST	1.67E-12	-1.491933276	0.034	0.136	1.93E-08	LOC410107
AST	1.72E-12	-1.224730177	0.041	0.15	1.99E-08	LOC100578522
AST	1.74E-12	-0.462099127	0.184	0.412	2.01E-08	LOC552094
AST	1.75E-12	4.246191914	0.168	0.025	2.03E-08	LOC411983
AST	1.81E-12	-0.551487332	0.087	0.24	2.10E-08	LOC413697
AST	1.82E-12	-0.333868049	0.269	0.568	2.11E-08	LOC408966
AST	1.86E-12	-0.323242147	0.215	0.469	2.16E-08	LOC409158
AST	1.89E-12	-0.722555262	0.051	0.172	2.19E-08	LOC107964039
AST	1.90E-12	-0.615881426	0.086	0.24	2.20E-08	LOC410816
AST	1.93E-12	-1.007249348	0.052	0.172	2.23E-08	LOC412439
AST	1.96E-12	-1.464809077	0.025	0.116	2.27E-08	LOC724631
AST	2.07E-12	-0.413698316	0.409	0.746	2.40E-08	LOC408705
AST	2.08E-12	4.364927718	0.159	0.02	2.41E-08	LOC410179
AST	2.13E-12	-0.5171104	0.087	0.243	2.47E-08	LOC409540
AST	2.14E-12	-0.445171567	0.311	0.607	2.48E-08	LOC726450
AST	2.14E-12	-1.111718672	0.051	0.169	2.48E-08	LOC100576185
AST	2.19E-12	-0.592413326	0.115	0.291	2.54E-08	LOC724999
AST	2.20E-12	-1.006114331	0.047	0.164	2.55E-08	LOC107964403
AST	2.37E-12	-0.678142513	0.069	0.206	2.75E-08	LOC409522
AST	2.39E-12	-0.828124725	0.052	0.175	2.77E-08	LOC551757
AST	2.45E-12	-0.382714235	0.181	0.41	2.83E-08	LOC551624
AST	2.52E-12	-0.758858771	0.06	0.189	2.92E-08	LOC408452
AST	2.58E-12	-1.566536385	0.024	0.113	2.98E-08	LOC727539
AST	2.63E-12	-0.795383117	0.062	0.192	3.05E-08	LOC552809
AST	2.67E-12	-0.612000389	0.077	0.223	3.09E-08	LOC551343
AST	2.73E-12	-0.36174345	0.475	0.839	3.17E-08	LOC552468
AST	2.82E-12	-0.431911943	0.243	0.506	3.27E-08	LOC410057
AST	2.88E-12	0.606393867	0.975	1	3.33E-08	Mblk-1
AST	2.89E-12	-0.458692088	0.211	0.455	3.35E-08	LOC552820
AST	2.90E-12	-0.927492606	0.035	0.138	3.35E-08	LOC411972
AST	2.90E-12	-0.451926316	0.143	0.342	3.36E-08	LOC413732
AST	2.92E-12	-0.491902884	0.144	0.342	3.38E-08	LOC100576586
AST	2.94E-12	-0.894933924	0.047	0.164	3.41E-08	LOC725609
AST	3.11E-12	3.594574385	0.185	0.04	3.60E-08	LOC410862
AST	3.12E-12	-0.396125597	0.168	0.387	3.62E-08	Psq
AST	3.24E-12	-0.434728771	0.309	0.613	3.75E-08	LOC413504
AST	3.52E-12	-0.423335375	0.487	0.808	4.08E-08	LOC408602
AST	3.55E-12	-0.670212723	0.064	0.195	4.12E-08	LOC551151
AST	3.67E-12	-0.556428246	0.123	0.302	4.26E-08	LOC552675
AST	3.74E-12	-0.502949616	0.134	0.322	4.34E-08	LOC412118
AST	3.92E-12	-0.430941002	0.317	0.619	4.54E-08	LOC726548
AST	4.15E-12	-1.472645557	0.023	0.11	4.81E-08	LOC726041
AST	4.19E-12	-0.441998389	0.438	0.771	4.86E-08	LOC100577995
AST	4.33E-12	1.611908514	0.43	0.325	5.02E-08	LOC413562
AST	4.60E-12	-1.116342613	0.047	0.161	5.33E-08	LOC100577142
AST	4.61E-12	1.865601454	0.475	0.39	5.34E-08	LOC100578423
AST	4.68E-12	-0.857864828	0.051	0.169	5.43E-08	LOC100577679
AST	4.72E-12	1.075327573	0.204	0.46	5.47E-08	LOC409361
AST	4.86E-12	-0.348751118	0.249	0.534	5.64E-08	LOC408664
AST	5.08E-12	1.770690112	0.41	0.297	5.89E-08	B-gluc1
AST	5.13E-12	-0.863270997	0.057	0.181	5.94E-08	LOC409886
AST	5.14E-12	-0.609916086	0.126	0.305	5.96E-08	LOC726570
AST	5.14E-12	-0.258805722	0.506	0.853	5.96E-08	LOC410795
AST	5.41E-12	-0.763779275	0.067	0.198	6.27E-08	LOC724658
AST	5.49E-12	-0.634238607	0.106	0.271	6.36E-08	LOC724909
AST	5.56E-12	-0.318823369	0.715	0.963	6.45E-08	LOC412470
AST	5.57E-12	-0.724541956	0.061	0.189	6.45E-08	LOC409134
AST	5.59E-12	-0.745713895	0.054	0.175	6.48E-08	LOC413055
AST	5.75E-12	-0.281808005	0.185	0.418	6.66E-08	LOC725782
AST	5.77E-12	1.44567459	0.547	0.545	6.69E-08	LOC413789
AST	5.89E-12	-0.603188718	0.068	0.203	6.83E-08	LOC410672
AST	6.04E-12	-0.782740373	0.047	0.161	6.99E-08	LOC724493
AST	6.25E-12	-0.281641282	0.153	0.359	7.24E-08	LOC552498
AST	6.26E-12	-0.334338957	0.199	0.441	7.25E-08	LOC410217
AST	6.28E-12	-1.206035944	0.032	0.13	7.28E-08	LOC113218639
AST	6.59E-12	-0.633503101	0.057	0.181	7.63E-08	LOC411772
AST	6.63E-12	-0.453769583	0.138	0.328	7.68E-08	LOC408624
AST	6.66E-12	-0.787595636	0.069	0.203	7.72E-08	LOC412464
AST	6.73E-12	-0.348490373	0.36	0.684	7.80E-08	PHRF1
AST	6.81E-12	-0.340553593	0.249	0.517	7.89E-08	LOC552528
AST	6.87E-12	-0.832321959	0.054	0.175	7.96E-08	LOC410294
AST	7.20E-12	3.724203838	0.171	0.031	8.34E-08	LOC413134
AST	7.32E-12	-0.449114934	0.127	0.305	8.48E-08	LOC107965041
AST	7.42E-12	-1.171823712	0.041	0.147	8.59E-08	LOC107965212
AST	7.60E-12	1.92896816	0.34	0.198	8.80E-08	LOC100578439
AST	7.64E-12	-1.029200572	0.047	0.158	8.86E-08	LOC413266
AST	8.34E-12	-0.673717401	0.072	0.209	9.67E-08	Rpn1
AST	8.35E-12	-0.364132341	0.4	0.746	9.68E-08	LOC725485
AST	8.59E-12	-0.277796572	0.41	0.768	9.95E-08	LOC113219300
AST	9.15E-12	-0.559538529	0.094	0.249	1.06E-07	LOC724793
AST	9.24E-12	5.318983347	0.13	0.006	1.07E-07	LOC724780
AST	9.59E-12	-0.285997954	0.4	0.754	1.11E-07	LOC412099
AST	9.69E-12	-0.701939205	0.061	0.186	1.12E-07	LOC552759
AST	9.78E-12	-0.363882302	0.119	0.297	1.13E-07	LOC411715
AST	9.90E-12	-0.413832874	0.251	0.511	1.15E-07	LOC410018
AST	9.93E-12	-1.283681173	0.024	0.11	1.15E-07	LOC113219040
AST	1.05E-11	-0.885729483	0.058	0.181	1.22E-07	LOC551033
AST	1.06E-11	-0.69206337	0.071	0.206	1.22E-07	LOC726780
AST	1.08E-11	-0.450111091	0.211	0.444	1.25E-07	LOC552074
AST	1.14E-11	1.212551316	0.573	0.545	1.32E-07	LOC409616
AST	1.19E-11	-0.328154711	0.201	0.432	1.38E-07	LOC413256
AST	1.20E-11	-0.294781405	0.147	0.347	1.39E-07	LOC408863
AST	1.31E-11	-0.739958518	0.057	0.178	1.52E-07	LOC408503
AST	1.32E-11	-0.449804868	0.122	0.297	1.53E-07	LOC413123
AST	1.32E-11	5.393685108	0.128	0.006	1.53E-07	LOC100577571
AST	1.37E-11	0.415372302	0.972	1	1.59E-07	LOC408801
AST	1.40E-11	-0.345084777	0.478	0.831	1.62E-07	LOC550799
AST	1.41E-11	-0.38584781	0.263	0.534	1.64E-07	LOC412332
AST	1.43E-11	-0.384845793	0.433	0.768	1.66E-07	LOC113219383
AST	1.44E-11	-0.709617946	0.06	0.184	1.67E-07	LOC100578698
AST	1.46E-11	-0.354572796	0.459	0.785	1.69E-07	LOC408759
AST	1.49E-11	-0.342297954	0.402	0.729	1.73E-07	LOC725248
AST	1.51E-11	-0.766719012	0.058	0.181	1.75E-07	LOC551201
AST	1.52E-11	-0.591387153	0.081	0.223	1.77E-07	LOC552241
AST	1.54E-11	2.092399011	0.381	0.254	1.78E-07	LOC724853
AST	1.56E-11	6.850044144	0.122	0.003	1.81E-07	LOC551587
AST	1.56E-11	-0.475302494	0.125	0.302	1.81E-07	LOC727108
AST	1.57E-11	6.219669594	0.122	0.003	1.82E-07	LOC552711
AST	1.75E-11	-0.479205004	0.084	0.232	2.02E-07	Hsc70-5
AST	1.76E-11	-0.567029212	0.071	0.203	2.03E-07	LOC409822
AST	1.76E-11	-0.516119626	0.142	0.331	2.04E-07	LOC100578321
AST	1.87E-11	-0.917562556	0.042	0.147	2.17E-07	LOC409703
AST	1.89E-11	-0.835111926	0.046	0.155	2.19E-07	LOC410098
AST	1.89E-11	5.274212044	0.127	0.006	2.19E-07	LOC413346
AST	1.91E-11	5.388014901	0.127	0.006	2.22E-07	LOC100578341
AST	1.96E-11	-0.392359681	0.117	0.288	2.27E-07	LOC409410
AST	2.06E-11	-0.792917334	0.081	0.215	2.39E-07	LOC410655
AST	2.08E-11	-0.334787378	0.153	0.353	2.41E-07	LOC409546
AST	2.09E-11	-0.411942803	0.223	0.466	2.42E-07	LOC408958
AST	2.16E-11	-0.389735949	0.082	0.226	2.50E-07	LOC726789
AST	2.21E-11	-0.257254211	0.622	0.96	2.56E-07	Argk
AST	2.28E-11	-0.707634064	0.067	0.195	2.64E-07	LOC408418
AST	2.29E-11	-0.840183975	0.047	0.158	2.65E-07	LOC408834
AST	2.30E-11	-0.413704456	0.206	0.429	2.67E-07	LOC726322
AST	2.41E-11	-0.295013436	0.889	0.994	2.79E-07	LOC552709
AST	2.44E-11	-0.449332428	0.166	0.373	2.83E-07	LOC409218
AST	2.48E-11	-0.527177172	0.095	0.246	2.87E-07	LOC726906
AST	2.48E-11	-0.286679284	0.324	0.613	2.88E-07	LOC413314
AST	2.51E-11	2.103257676	0.31	0.167	2.91E-07	LOC100578839
AST	2.55E-11	-0.545751724	0.071	0.203	2.96E-07	LOC552530
AST	2.56E-11	-1.324022592	0.032	0.124	2.97E-07	LOC551817
AST	2.56E-11	3.518188988	0.165	0.031	2.97E-07	LOC409852
AST	2.56E-11	-0.760331195	0.05	0.164	2.97E-07	LOC725065
AST	2.63E-11	-0.580826892	0.098	0.251	3.05E-07	LOC412436
AST	2.66E-11	1.807986125	0.55	0.534	3.09E-07	LOC413616
AST	2.73E-11	-0.326208255	0.35	0.667	3.16E-07	LOC100576528
AST	2.74E-11	-0.56011907	0.097	0.249	3.18E-07	LOC408282
AST	2.85E-11	2.271243583	0.291	0.15	3.30E-07	LOC412528
AST	2.86E-11	-1.027202758	0.038	0.138	3.32E-07	LOC409066
AST	2.97E-11	2.701484434	0.238	0.093	3.44E-07	LOC725967
AST	3.02E-11	-1.240685147	0.029	0.119	3.50E-07	LOC107966055
AST	3.08E-11	8.15339356	0.114	0	3.57E-07	LOC551268
AST	3.17E-11	-0.565193667	0.091	0.24	3.67E-07	LOC410485
AST	3.29E-11	4.021456749	0.159	0.028	3.81E-07	LOC113219151
AST	3.33E-11	1.151586666	0.525	0.48	3.86E-07	EF1a-F2
AST	3.44E-11	-0.482667585	0.083	0.226	3.99E-07	LOC412233
AST	3.46E-11	-0.390768178	0.255	0.517	4.01E-07	LOC725679
AST	3.47E-11	-0.550996336	0.097	0.249	4.02E-07	LOC725317
AST	3.54E-11	-1.115647813	0.024	0.107	4.11E-07	LOC107964328
AST	3.55E-11	2.033426766	0.34	0.203	4.12E-07	LOC410096
AST	3.76E-11	-0.43019992	0.502	0.828	4.36E-07	LOC100577139
AST	3.89E-11	-0.946394702	0.05	0.161	4.50E-07	LOC724533
AST	3.89E-11	-0.288230979	0.591	0.895	4.51E-07	LOC410117
AST	3.92E-11	-0.467162106	0.095	0.246	4.54E-07	LOC724728
AST	4.09E-11	-0.442616313	0.256	0.514	4.74E-07	LOC100576378
AST	4.18E-11	1.338647696	0.467	0.404	4.84E-07	LOC552479
AST	4.23E-11	-0.44702816	0.177	0.387	4.90E-07	LOC409244
AST	4.27E-11	-0.364880213	0.207	0.441	4.95E-07	LOC408839
AST	4.48E-11	-0.854927682	0.053	0.167	5.19E-07	LOC410239
AST	4.52E-11	-0.792369874	0.042	0.147	5.24E-07	LOC726297
AST	4.72E-11	2.199324259	0.281	0.136	5.47E-07	LOC410233
AST	4.73E-11	4.297655151	0.137	0.014	5.48E-07	LOC113218549
AST	4.87E-11	2.152458604	0.334	0.206	5.64E-07	LOC408774
AST	4.95E-11	-0.511030607	0.099	0.251	5.74E-07	LOC552590
AST	5.17E-11	-0.719945764	0.052	0.164	5.99E-07	LOC102654335
AST	5.23E-11	1.396002033	0.455	0.367	6.06E-07	LOC410078
AST	5.28E-11	-0.700245179	0.059	0.178	6.11E-07	LOC413451
AST	5.28E-11	-0.497721781	0.108	0.268	6.12E-07	LOC411554
AST	5.30E-11	-0.832163417	0.066	0.189	6.14E-07	LOC724369
AST	5.31E-11	-0.444588179	0.097	0.251	6.16E-07	LOC100578864
AST	5.62E-11	-0.440632451	0.116	0.282	6.51E-07	LOC551102
AST	5.64E-11	-0.849522418	0.062	0.184	6.54E-07	LOC107965471
AST	5.73E-11	0.858429004	0.705	0.768	6.64E-07	LOC551558
AST	5.84E-11	-0.373256516	0.145	0.331	6.76E-07	LOC411276
AST	5.85E-11	-0.47984057	0.087	0.229	6.78E-07	LOC411808
AST	5.88E-11	2.25915659	0.266	0.124	6.81E-07	LOC724488
AST	5.88E-11	-0.339853002	0.138	0.325	6.82E-07	LOC409479
AST	5.95E-11	-0.5619856	0.101	0.254	6.90E-07	LOC413494
AST	6.01E-11	-0.531553715	0.059	0.178	6.97E-07	LOC102653941
AST	6.04E-11	-0.824049711	0.049	0.158	6.99E-07	LOC408565
AST	6.21E-11	-0.332034656	0.189	0.41	7.19E-07	LOC409278
AST	6.29E-11	-1.116458616	0.032	0.124	7.29E-07	LOC102655432
AST	6.40E-11	-0.844660846	0.052	0.164	7.41E-07	LOC413429
AST	6.43E-11	0.556126589	0.823	0.89	7.45E-07	LOC409670
AST	6.45E-11	-0.65548882	0.086	0.226	7.48E-07	LOC412399
AST	6.51E-11	-0.352231913	0.24	0.483	7.55E-07	LOC410831
AST	6.53E-11	-0.639851156	0.072	0.203	7.57E-07	LOC725661
AST	6.74E-11	-0.700783289	0.061	0.181	7.81E-07	LOC100577673
AST	6.82E-11	-0.569130661	0.057	0.175	7.90E-07	LOC410264
AST	7.03E-11	-1.086805336	0.036	0.13	8.15E-07	LOC100578498
AST	7.10E-11	-0.449354026	0.155	0.345	8.23E-07	LOC412143
AST	7.21E-11	-0.667221793	0.064	0.186	8.35E-07	LOC100578674
AST	7.26E-11	-0.751436085	0.046	0.153	8.41E-07	LOC100578584
AST	7.46E-11	-0.291357271	0.346	0.669	8.64E-07	LOC727312
AST	7.75E-11	4.079051234	0.139	0.017	8.98E-07	LOC726251
AST	7.84E-11	-0.95029129	0.032	0.124	9.08E-07	LOC724536
AST	8.62E-11	-0.362783942	0.244	0.486	9.99E-07	LOC408828
AST	9.32E-11	-0.5199909	0.105	0.26	1.08E-06	LOC551636
AST	9.74E-11	-0.683380971	0.058	0.175	1.13E-06	LOC410033
AST	9.88E-11	-0.321018987	0.215	0.449	1.14E-06	LOC410600
AST	1.01E-10	-0.806649155	0.061	0.178	1.17E-06	LOC410395
AST	1.02E-10	2.500653013	0.26	0.121	1.18E-06	LOC726912
AST	1.07E-10	-0.314667523	0.391	0.726	1.24E-06	LOC552375
AST	1.07E-10	-0.402536702	0.133	0.308	1.24E-06	LOC409039
AST	1.08E-10	-0.760200721	0.042	0.144	1.25E-06	LOC409308
AST	1.09E-10	-0.605686451	0.093	0.237	1.27E-06	LOC726756
AST	1.13E-10	-0.454303462	0.123	0.288	1.31E-06	LOC100578051
AST	1.15E-10	-1.102302428	0.075	0.201	1.33E-06	LOC113218891
AST	1.20E-10	-0.68056036	0.078	0.209	1.39E-06	LOC551866
AST	1.20E-10	-0.72772189	0.048	0.155	1.39E-06	LOC413807
AST	1.23E-10	-0.418815586	0.122	0.291	1.43E-06	LOC408523
AST	1.23E-10	-0.630062637	0.077	0.209	1.43E-06	LOC726589
AST	1.27E-10	-0.784657123	0.052	0.161	1.47E-06	LOC410864
AST	1.28E-10	-0.735940549	0.042	0.144	1.48E-06	LOC102655354
AST	1.29E-10	8.269783216	0.107	0	1.49E-06	LOC102656583
AST	1.42E-10	-0.343342062	0.171	0.37	1.64E-06	LOC411175
AST	1.42E-10	-0.627641828	0.086	0.223	1.65E-06	LOC409498
AST	1.44E-10	-0.598955143	0.077	0.209	1.67E-06	LOC409427
AST	1.53E-10	-0.86828133	0.049	0.155	1.78E-06	LOC107965237
AST	1.54E-10	8.132496446	0.107	0	1.78E-06	LOC410828
AST	1.56E-10	-0.815287298	0.039	0.136	1.81E-06	LOC725496
AST	1.58E-10	-0.28838638	0.43	0.763	1.83E-06	LOC724192
AST	1.59E-10	-0.335141954	0.149	0.336	1.84E-06	LOC725047
AST	1.65E-10	-0.578525919	0.056	0.169	1.91E-06	LOC726582
AST	1.67E-10	5.418736165	0.117	0.006	1.93E-06	LOC725697
AST	1.73E-10	-1.052520423	0.039	0.136	2.01E-06	LOC409991
AST	1.76E-10	-1.140244203	0.032	0.121	2.04E-06	LOC551477
AST	1.81E-10	-0.585305462	0.07	0.195	2.09E-06	LOC413652
AST	1.82E-10	-1.09967116	0.026	0.107	2.11E-06	LOC725572
AST	1.88E-10	-1.284914158	0.023	0.102	2.18E-06	LOC100577644
AST	2.06E-10	1.598319905	0.412	0.322	2.38E-06	LOC412166
AST	2.07E-10	-0.430794447	0.125	0.291	2.40E-06	LOC552818
AST	2.14E-10	-0.795008716	0.045	0.147	2.48E-06	LOC724741
AST	2.16E-10	-0.342330003	0.125	0.291	2.50E-06	LOC410838
AST	2.16E-10	-0.384054288	0.149	0.333	2.50E-06	LOC107964839
AST	2.17E-10	-0.713553869	0.043	0.144	2.51E-06	LOC100576571
AST	2.17E-10	-0.321464112	0.664	0.929	2.52E-06	LOC408936
AST	2.17E-10	-0.276751097	0.126	0.294	2.52E-06	LOC724644
AST	2.28E-10	-1.118861062	0.04	0.136	2.65E-06	LOC727140
AST	2.33E-10	-0.495661305	0.056	0.169	2.70E-06	LOC408909
AST	2.36E-10	-0.311377741	0.144	0.328	2.73E-06	LOC100576876
AST	2.36E-10	-0.416025149	0.095	0.24	2.74E-06	LOC409294
AST	2.37E-10	-0.555626037	0.069	0.192	2.74E-06	LOC552354
AST	2.43E-10	2.687106919	0.24	0.105	2.81E-06	LOC113219270
AST	2.48E-10	-0.545002887	0.099	0.246	2.87E-06	LOC726330
AST	2.49E-10	-0.654684217	0.072	0.198	2.89E-06	LOC551436
AST	2.55E-10	-0.468668603	0.102	0.251	2.95E-06	LOC100577771
AST	2.58E-10	-0.701386687	0.047	0.15	2.99E-06	LOC725241
AST	2.59E-10	0.45393023	0.898	0.972	3.00E-06	LOC409655
AST	2.61E-10	-0.313598419	0.387	0.72	3.03E-06	LOC408631
AST	2.63E-10	3.862145104	0.15	0.028	3.05E-06	LOC409603
AST	2.67E-10	-0.916512517	0.047	0.15	3.09E-06	LOC551100
AST	2.81E-10	4.383807365	0.142	0.023	3.25E-06	Crzr
AST	2.90E-10	-0.758720738	0.064	0.181	3.36E-06	LOC409945
AST	2.90E-10	4.452317278	0.128	0.014	3.36E-06	LOC410776
AST	2.91E-10	-0.832979113	0.062	0.178	3.38E-06	LOC726336
AST	2.94E-10	-0.33729667	0.157	0.345	3.41E-06	LOC552495
AST	2.94E-10	-0.600210878	0.087	0.223	3.41E-06	LOC413517
AST	2.96E-10	-0.748577362	0.044	0.144	3.43E-06	LOC551099
AST	3.00E-10	-0.316580103	0.169	0.364	3.48E-06	LOC413034
AST	3.04E-10	-0.33384994	0.282	0.548	3.52E-06	LOC411630
AST	3.07E-10	-0.319660919	0.746	0.958	3.55E-06	LOC410732
AST	3.21E-10	-0.769583795	0.046	0.147	3.72E-06	LOC410255
AST	3.21E-10	-0.318181494	0.156	0.347	3.72E-06	LOC100576879
AST	3.25E-10	-0.42334472	0.344	0.63	3.77E-06	LOC409045
AST	3.25E-10	-0.322170793	0.177	0.384	3.77E-06	LOC408497
AST	3.46E-10	-0.440150569	0.124	0.282	4.01E-06	LOC551803
AST	3.47E-10	-0.58639628	0.097	0.237	4.02E-06	LOC725546
AST	3.81E-10	-0.533862072	0.068	0.189	4.41E-06	LOC102656292
AST	3.82E-10	3.967300761	0.136	0.02	4.42E-06	LOC726798
AST	3.87E-10	4.719073228	0.113	0.006	4.49E-06	LOC724608
AST	3.91E-10	-0.557184626	0.106	0.254	4.53E-06	LOC727396
AST	4.02E-10	-0.327568597	0.485	0.794	4.66E-06	LOC726729
AST	4.08E-10	-0.288721511	0.122	0.285	4.73E-06	LOC552326
AST	4.11E-10	-0.60862842	0.081	0.212	4.76E-06	LOC551672
AST	4.19E-10	-0.791228984	0.047	0.15	4.85E-06	LOC409548
AST	4.28E-10	-0.423796397	0.093	0.234	4.96E-06	LOC724440
AST	4.28E-10	-0.38433766	0.148	0.325	4.96E-06	LOC113218945
AST	4.40E-10	1.538177851	0.438	0.373	5.10E-06	LOC551830
AST	4.81E-10	-0.321455504	0.18	0.381	5.58E-06	LOC552714
AST	4.82E-10	-0.342661878	0.154	0.339	5.59E-06	LOC408292
AST	4.87E-10	-0.657467283	0.057	0.167	5.65E-06	LOC725934
AST	5.10E-10	-0.63012785	0.069	0.189	5.91E-06	LOC552486
AST	5.19E-10	-0.566110537	0.112	0.263	6.02E-06	LOC724363
AST	5.23E-10	-0.470606036	0.134	0.299	6.06E-06	Tpi
AST	5.28E-10	-0.34140577	0.17	0.364	6.12E-06	LOC410379
AST	5.29E-10	2.410159664	0.201	0.071	6.13E-06	LOC113219394
AST	5.30E-10	-0.959122718	0.026	0.105	6.14E-06	LOC413672
AST	5.38E-10	0.581949199	0.838	0.924	6.23E-06	LOC411048
AST	5.64E-10	-0.99913757	0.026	0.105	6.54E-06	LOC100577929
AST	5.71E-10	-0.477244316	0.087	0.223	6.62E-06	LOC413796
AST	5.78E-10	-0.770373464	0.043	0.141	6.69E-06	LOC551497
AST	5.83E-10	-0.425671062	0.089	0.226	6.76E-06	LOC414017
AST	5.94E-10	2.871061629	0.203	0.073	6.88E-06	LOC726119
AST	5.95E-10	-0.557394829	0.067	0.186	6.90E-06	LOC100576159
AST	6.03E-10	-0.27447031	0.231	0.469	6.99E-06	LOC413664
AST	6.69E-10	-0.403599331	0.158	0.342	7.75E-06	LOC411183
AST	7.09E-10	-0.472898917	0.082	0.212	8.22E-06	LOC409389
AST	7.10E-10	-1.040570046	0.026	0.105	8.22E-06	LOC408724
AST	7.24E-10	-0.424465799	0.177	0.37	8.39E-06	LOC411595
AST	7.52E-10	-0.254348759	0.29	0.565	8.72E-06	LOC552109
AST	7.57E-10	-1.006440921	0.04	0.133	8.77E-06	LOC100576760
AST	7.69E-10	1.307110434	0.552	0.585	8.91E-06	LOC724830
AST	7.69E-10	-0.968513195	0.042	0.136	8.91E-06	LOC409492
AST	7.84E-10	4.0840292	0.128	0.017	9.08E-06	LOC551837
AST	7.96E-10	-0.31986334	0.165	0.356	9.22E-06	LOC409301
AST	7.99E-10	-0.588256021	0.054	0.161	9.26E-06	LOC102656183
AST	8.48E-10	-0.484580925	0.087	0.22	9.83E-06	LOC551493
AST	8.56E-10	1.638901474	0.507	0.503	9.92E-06	LOC100578865
AST	8.63E-10	-0.40218857	0.507	0.811	1.00E-05	LOC408409
AST	8.76E-10	-0.44076607	0.103	0.249	1.02E-05	LOC552842
AST	8.79E-10	-0.544861189	0.07	0.189	1.02E-05	LOC411124
AST	8.84E-10	-0.750449783	0.05	0.153	1.02E-05	LOC551595
AST	8.84E-10	-0.47879543	0.107	0.251	1.02E-05	LOC412355
AST	8.97E-10	-0.749231447	0.053	0.158	1.04E-05	LOC410026
AST	9.02E-10	-0.303941233	0.377	0.675	1.05E-05	LOC552177
AST	9.07E-10	-0.514036207	0.057	0.167	1.05E-05	LOC551635
AST	9.09E-10	-0.279655779	0.142	0.319	1.05E-05	LOC551107
AST	9.43E-10	-0.341298285	0.174	0.37	1.09E-05	LOC113218664
AST	9.64E-10	-1.125215172	0.029	0.11	1.12E-05	LOC409198
AST	9.66E-10	-0.489036119	0.089	0.223	1.12E-05	LOC408820
AST	9.67E-10	-0.50585913	0.084	0.215	1.12E-05	LOC409764
AST	9.96E-10	-0.306627684	0.15	0.331	1.15E-05	LOC409281
AST	9.97E-10	-0.375329075	0.128	0.291	1.16E-05	LOC413147
AST	1.00E-09	5.275868691	0.108	0.006	1.16E-05	LOC411291
AST	1.01E-09	-0.854490754	0.042	0.136	1.17E-05	UHRF1
AST	1.05E-09	-0.666515983	0.062	0.175	1.22E-05	LOC725042
AST	1.07E-09	-0.967513471	0.025	0.102	1.24E-05	LOC100578782
AST	1.07E-09	-0.40691128	0.091	0.226	1.24E-05	LOC408387
AST	1.09E-09	-0.538397895	0.053	0.158	1.26E-05	LOC410566
AST	1.12E-09	-0.789557019	0.067	0.181	1.30E-05	LOC412503
AST	1.12E-09	-0.628775591	0.069	0.186	1.30E-05	LOC113218579
AST	1.16E-09	-0.365965604	0.138	0.305	1.34E-05	LOC410269
AST	1.16E-09	-0.468535335	0.104	0.249	1.35E-05	LOC726817
AST	1.17E-09	2.614162474	0.212	0.085	1.36E-05	LOC413583
AST	1.21E-09	-0.65278969	0.058	0.167	1.40E-05	LOC410664
AST	1.21E-09	-0.269307577	0.346	0.641	1.41E-05	LOC413289
AST	1.24E-09	-0.317807152	0.127	0.291	1.43E-05	LOC412278
AST	1.27E-09	-0.263682704	0.329	0.619	1.48E-05	LOC725681
AST	1.32E-09	-0.829517465	0.057	0.164	1.53E-05	LOC410291
AST	1.33E-09	-0.755148956	0.043	0.138	1.54E-05	LOC410103
AST	1.34E-09	0.8996188	0.617	0.669	1.55E-05	LOC107965062
AST	1.36E-09	-0.331207003	0.385	0.692	1.58E-05	LOC408957
AST	1.41E-09	-0.755387361	0.031	0.113	1.64E-05	LOC408748
AST	1.42E-09	-0.824636292	0.041	0.133	1.64E-05	LOC412675
AST	1.44E-09	-0.287091794	0.069	0.186	1.67E-05	LOC102655123
AST	1.49E-09	-1.021836189	0.032	0.116	1.73E-05	LOC552198
AST	1.52E-09	1.122857188	0.553	0.573	1.76E-05	LOC413310
AST	1.58E-09	-0.55104263	0.058	0.167	1.83E-05	LOC409918
AST	1.60E-09	-0.478302848	0.085	0.215	1.86E-05	LOC100577927
AST	1.68E-09	5.728482137	0.106	0.006	1.95E-05	LOC411846
AST	1.74E-09	-1.034637418	0.034	0.119	2.01E-05	LOC410494
AST	1.79E-09	-1.030894078	0.036	0.121	2.08E-05	LOC726695
AST	1.81E-09	-0.971975885	0.042	0.133	2.09E-05	LOC726422
AST	1.86E-09	1.127170678	0.574	0.593	2.16E-05	LOC410771
AST	1.91E-09	-0.451840821	0.071	0.189	2.21E-05	LOC725991
AST	1.92E-09	-0.988922156	0.036	0.121	2.23E-05	LOC409404
AST	1.93E-09	-0.905363665	0.032	0.116	2.23E-05	LOC107964283
AST	1.93E-09	-0.752235112	0.035	0.121	2.24E-05	LOC551148
AST	1.94E-09	-0.590565405	0.068	0.184	2.24E-05	LOC552426
AST	1.95E-09	-0.889347901	0.037	0.124	2.26E-05	LOC100578810
AST	1.96E-09	-0.419701048	0.075	0.198	2.27E-05	LOC726956
AST	2.02E-09	-0.267547284	0.167	0.353	2.34E-05	LOC551596
AST	2.02E-09	-0.782315799	0.032	0.116	2.34E-05	LOC551721
AST	2.03E-09	-0.579641397	0.082	0.206	2.35E-05	LOC412221
AST	2.04E-09	-0.576946297	0.068	0.184	2.36E-05	LOC410073
AST	2.15E-09	-0.315795305	0.475	0.799	2.50E-05	LOC411250
AST	2.16E-09	-0.622807291	0.085	0.212	2.50E-05	LOC413940
AST	2.24E-09	-0.636486693	0.056	0.161	2.59E-05	LOC726197
AST	2.28E-09	-0.332946132	0.141	0.308	2.65E-05	LOC552488
AST	2.32E-09	-0.304209143	0.212	0.427	2.68E-05	LOC113218927
AST	2.45E-09	-0.401680479	0.088	0.22	2.84E-05	LOC412770
AST	2.61E-09	-0.531844057	0.086	0.212	3.03E-05	LOC551438
AST	2.66E-09	-0.382890356	0.096	0.232	3.09E-05	LOC409880
AST	2.68E-09	-0.953279487	0.045	0.138	3.11E-05	LOC100577988
AST	2.74E-09	-0.479365808	0.073	0.192	3.18E-05	LOC727331
AST	2.76E-09	-0.55763003	0.056	0.161	3.20E-05	LOC551157
AST	2.80E-09	-0.336031261	0.14	0.305	3.24E-05	LOC409253
AST	2.90E-09	4.700909755	0.108	0.008	3.36E-05	LOC413000
AST	2.93E-09	1.893809801	0.424	0.37	3.40E-05	LOC410480
AST	3.00E-09	-0.956351926	0.039	0.127	3.48E-05	LOC100576848
AST	3.02E-09	3.037434158	0.186	0.065	3.50E-05	LOC552313
AST	3.04E-09	-0.757279686	0.049	0.147	3.52E-05	LOC726096
AST	3.07E-09	-0.298337444	0.222	0.446	3.56E-05	LOC551881
AST	3.17E-09	-0.278543922	0.346	0.636	3.68E-05	LOC727486
AST	3.21E-09	-1.144145462	0.027	0.102	3.72E-05	Mir9889
AST	3.23E-09	-0.553854801	0.063	0.172	3.75E-05	LOC102656006
AST	3.32E-09	-0.325620132	0.272	0.517	3.84E-05	LOC414002
AST	3.35E-09	2.317644606	0.325	0.206	3.88E-05	LOC725936
AST	3.35E-09	2.593384959	0.19	0.068	3.89E-05	LOC551924
AST	3.40E-09	-0.347785768	0.084	0.212	3.94E-05	LOC408575
AST	3.43E-09	-0.42444032	0.116	0.263	3.98E-05	LOC100578947
AST	3.47E-09	-0.317796359	0.139	0.305	4.02E-05	LOC409704
AST	3.58E-09	-0.3000297	0.063	0.175	4.15E-05	LOC552295
AST	3.60E-09	3.123082176	0.172	0.054	4.17E-05	LOC724865
AST	3.62E-09	1.66191499	0.412	0.336	4.19E-05	LOC406147
AST	3.65E-09	-0.268076705	0.256	0.494	4.23E-05	LOC410604
AST	3.74E-09	-0.56550518	0.068	0.181	4.33E-05	LOC411599
AST	3.75E-09	1.06920938	0.504	0.449	4.35E-05	LOC725614
AST	3.76E-09	-0.319107143	0.124	0.28	4.36E-05	LOC551772
AST	3.80E-09	-0.40004801	0.095	0.229	4.40E-05	LOC409433
AST	3.99E-09	-0.315868865	0.624	0.924	4.62E-05	LOC408976
AST	4.05E-09	-0.442587202	0.047	0.144	4.69E-05	LOC410198
AST	4.05E-09	-1.113735177	0.034	0.116	4.69E-05	LOC724372
AST	4.08E-09	3.938894505	0.117	0.014	4.73E-05	LOC100576271
AST	4.28E-09	-1.000852426	0.032	0.113	4.96E-05	LOC552319
AST	4.29E-09	-0.716027497	0.052	0.15	4.97E-05	LOC409672
AST	4.30E-09	-0.861217805	0.032	0.113	4.98E-05	LOC552579
AST	4.43E-09	-0.526728054	0.062	0.169	5.14E-05	LOC409523
AST	4.58E-09	-0.503811054	0.132	0.285	5.31E-05	LOC551182
AST	4.70E-09	-0.259700613	0.349	0.633	5.44E-05	LOC725184
AST	4.80E-09	-0.323510115	0.147	0.316	5.56E-05	LOC551016
AST	4.86E-09	3.906812306	0.128	0.023	5.63E-05	LOC724374
AST	4.89E-09	-0.356848799	0.137	0.299	5.67E-05	LOC409756
AST	4.93E-09	-0.521217183	0.067	0.178	5.71E-05	LOC552735
AST	4.93E-09	-0.715567463	0.037	0.121	5.71E-05	LOC551690
AST	5.01E-09	-0.509223004	0.078	0.198	5.80E-05	LOC409531
AST	5.13E-09	-0.594931964	0.059	0.164	5.94E-05	LOC100577397
AST	5.16E-09	-0.756444422	0.046	0.138	5.98E-05	LOC410618
AST	5.47E-09	-0.793243958	0.047	0.141	6.34E-05	LOC412326
AST	5.52E-09	-0.701025532	0.063	0.169	6.39E-05	LOC724969
AST	5.60E-09	-0.562322673	0.059	0.164	6.49E-05	LOC551603
AST	5.64E-09	-0.727241877	0.038	0.124	6.53E-05	LOC412158
AST	5.72E-09	-0.266422312	0.251	0.48	6.63E-05	LOC552027
AST	5.77E-09	-0.55999562	0.067	0.178	6.69E-05	LOC411295
AST	5.84E-09	-1.087652611	0.032	0.11	6.77E-05	LOC411953
AST	5.94E-09	-0.254219115	0.275	0.523	6.88E-05	LOC552678
AST	6.01E-09	-0.568018514	0.077	0.195	6.96E-05	LOC727393
AST	6.45E-09	-0.488940902	0.101	0.234	7.47E-05	LOC551198
AST	6.52E-09	3.405368621	0.132	0.025	7.56E-05	LOC409721
AST	6.55E-09	-0.52793861	0.046	0.138	7.58E-05	LOC725748
AST	6.57E-09	-0.38261574	0.072	0.186	7.61E-05	LOC411858
AST	6.67E-09	-0.257383991	0.112	0.257	7.73E-05	LOC100576775
AST	6.81E-09	-0.4196858	0.085	0.209	7.89E-05	LOC409102
AST	7.06E-09	-0.530923376	0.055	0.155	8.18E-05	Cbs
AST	7.57E-09	-0.678566163	0.043	0.133	8.77E-05	LOC412030
AST	7.61E-09	-0.30074799	0.153	0.325	8.82E-05	LOC411555
AST	7.66E-09	-0.822897127	0.037	0.121	8.87E-05	LOC100577913
AST	7.88E-09	-0.255396785	0.304	0.573	9.14E-05	LOC410122
AST	8.13E-09	-0.837292075	0.058	0.158	9.42E-05	LOC107964189
AST	8.30E-09	-0.46149432	0.084	0.206	9.62E-05	LOC408392
AST	8.60E-09	-0.267580961	0.316	0.585	9.97E-05	LOC408276
AST	8.81E-09	-0.594857781	0.067	0.175	0.000102119	LOC551125
AST	9.14E-09	-0.648072328	0.054	0.153	0.000105969	LOC725592
AST	9.26E-09	-0.771866739	0.039	0.124	0.000107249	LOC726537
AST	9.51E-09	-0.665620581	0.072	0.184	0.000110247	LOC100577272
AST	9.79E-09	-0.379448684	0.072	0.186	0.000113393	LOC409877
AST	9.94E-09	-0.315262486	0.117	0.263	0.000115212	LOC410307
AST	1.01E-08	-0.301777944	0.381	0.684	0.000116551	LOC411758
AST	1.01E-08	-0.394419571	0.096	0.226	0.000117251	LOC724785
AST	1.04E-08	-0.675259728	0.039	0.124	0.000120466	LOC726793
AST	1.06E-08	-0.319066639	0.186	0.373	0.000123098	LOC412288
AST	1.08E-08	3.667852152	0.121	0.02	0.000124707	LOC552425
AST	1.08E-08	-0.541332036	0.057	0.158	0.000125578	LOC107963960
AST	1.09E-08	-0.616393231	0.045	0.136	0.000126207	LOC551275
AST	1.12E-08	-0.457997347	0.082	0.201	0.000130207	LOC408367
AST	1.14E-08	-0.806576528	0.037	0.119	0.000132565	LOC408805
AST	1.16E-08	-0.786091308	0.042	0.13	0.000133858	LOC410595
AST	1.16E-08	-0.397334091	0.067	0.175	0.000134953	LOC727652
AST	1.17E-08	-0.36030085	0.07	0.181	0.000135711	LOC551903
AST	1.17E-08	-0.770791787	0.046	0.136	0.00013596	LOC724128
AST	1.18E-08	-0.544937572	0.043	0.133	0.000137117	LOC551901
AST	1.19E-08	-0.695369896	0.055	0.153	0.000137614	LOC550940
AST	1.23E-08	-0.255338888	0.143	0.308	0.000142228	LOC552632
AST	1.26E-08	-0.312083137	0.125	0.277	0.000145505	LOC412291
AST	1.27E-08	-0.968835673	0.037	0.119	0.000147052	LOC409292
AST	1.27E-08	-0.332145043	0.082	0.203	0.000147411	LOC552455
AST	1.36E-08	-0.783367555	0.044	0.133	0.000157251	LOC100578330
AST	1.41E-08	-0.722511946	0.049	0.141	0.000163832	LOC727450
AST	1.43E-08	-0.291358674	0.234	0.449	0.000165194	LOC409084
AST	1.45E-08	-0.365809101	0.11	0.246	0.000168159	LOC100578248
AST	1.48E-08	-0.716473934	0.044	0.133	0.000171213	LOC413390
AST	1.48E-08	-0.789753415	0.032	0.11	0.000171487	LOC113218725
AST	1.50E-08	1.288282667	0.443	0.376	0.000173241	LOC725393
AST	1.54E-08	-0.615431056	0.068	0.175	0.000178595	LOC725287
AST	1.54E-08	-0.842426009	0.028	0.102	0.000178822	LOC100576625
AST	1.57E-08	-0.812066372	0.038	0.121	0.000182359	LOC551760
AST	1.58E-08	3.949628202	0.11	0.014	0.000183373	LOC100577620
AST	1.58E-08	-0.569391731	0.046	0.136	0.000183594	LOC724669
AST	1.59E-08	-0.274506933	0.104	0.24	0.000183867	LOC552580
AST	1.60E-08	-0.333537702	0.151	0.314	0.00018595	LOC408626
AST	1.61E-08	-0.258396602	0.155	0.325	0.000186907	LOC409125
AST	1.62E-08	-0.725435013	0.043	0.13	0.000187191	LOC411304
AST	1.65E-08	-0.264189576	0.102	0.237	0.000191522	LOC724240
AST	1.67E-08	-0.643429252	0.051	0.144	0.000193505	LOC552038
AST	1.72E-08	2.80964912	0.178	0.065	0.00019905	LOC726290
AST	1.75E-08	3.667434105	0.127	0.025	0.000202785	LOC409816
AST	1.76E-08	-0.58227744	0.066	0.172	0.000203953	LOC726782
AST	1.77E-08	-0.70648247	0.057	0.155	0.000204581	LOC411915
AST	1.77E-08	-0.784400063	0.052	0.147	0.000205202	LOC412480
AST	1.78E-08	-0.574844791	0.044	0.133	0.000205846	LOC100578691
AST	1.82E-08	3.318608571	0.146	0.04	0.000210542	LOC102654271
AST	1.84E-08	-0.276512527	0.157	0.325	0.000212943	LOC408742
AST	1.85E-08	-0.466593778	0.077	0.192	0.000214018	LOC413209
AST	1.87E-08	-0.802142585	0.036	0.116	0.000216461	LOC551896
AST	1.90E-08	-0.73472058	0.045	0.133	0.000219968	LOC413259
AST	1.92E-08	-0.690873691	0.042	0.127	0.000222226	LOC409706
AST	1.94E-08	-0.398645802	0.077	0.189	0.000224432	LOC727473
AST	1.94E-08	-0.727401028	0.047	0.136	0.000224977	LOC412584
AST	1.96E-08	-0.542456144	0.052	0.147	0.000226916	LOC100576657
AST	1.97E-08	-0.778097582	0.037	0.119	0.000228292	LOC412155
AST	2.03E-08	-0.517095831	0.054	0.15	0.000234836	LOC413966
AST	2.04E-08	-0.337205157	0.142	0.299	0.000236572	LOC412488
AST	2.13E-08	-0.563945732	0.074	0.184	0.000246612	LOC726159
AST	2.14E-08	-0.49291456	0.047	0.138	0.000248061	LOC412928
AST	2.18E-08	-0.470889381	0.122	0.263	0.000252163	LOC408511
AST	2.18E-08	-0.506173076	0.092	0.215	0.000252539	LOC552299
AST	2.21E-08	-0.368250079	0.13	0.28	0.000255963	LOC411548
AST	2.21E-08	-0.283301273	0.658	0.921	0.000256253	LOC725960
AST	2.21E-08	-0.558266041	0.079	0.192	0.000256604	Brd7
AST	2.26E-08	-0.309131617	0.102	0.234	0.000261328	LOC550745
AST	2.29E-08	-0.583824883	0.056	0.153	0.000265741	LOC413605
AST	2.33E-08	-0.431103605	0.079	0.195	0.000269918	LOC413032
AST	2.42E-08	-0.548446239	0.061	0.161	0.000279882	Gtpx1
AST	2.42E-08	-1.065119923	0.031	0.105	0.000280947	LOC726222
AST	2.43E-08	-0.47621409	0.063	0.167	0.00028136	LOC411903
AST	2.47E-08	-0.448711222	0.093	0.218	0.000285932	LOC724487
AST	2.51E-08	-0.266304109	0.103	0.237	0.000290355	LOC409017
AST	2.56E-08	-0.646412932	0.062	0.161	0.000297128	LOC113218866
AST	2.57E-08	-0.41695119	0.062	0.164	0.00029797	LOC100576671
AST	2.64E-08	-0.512189112	0.035	0.113	0.000305956	LOC100577255
AST	2.69E-08	2.215043073	0.216	0.099	0.000311812	LOC100576853
AST	2.73E-08	-0.567396049	0.05	0.141	0.000316155	LOC725332
AST	2.78E-08	-0.25769776	0.297	0.554	0.000322054	LOC550886
AST	2.79E-08	0.346846489	0.405	0.797	0.000323479	LOC113219267
AST	2.81E-08	-0.270154605	0.157	0.325	0.000325497	LOC725576
AST	2.89E-08	-0.743585324	0.037	0.116	0.000334496	LOC411816
AST	2.89E-08	-0.71177803	0.053	0.147	0.000335118	LOC412164
AST	3.17E-08	-0.345970168	0.173	0.345	0.000367896	LOC413138
AST	3.33E-08	-0.76823947	0.052	0.144	0.000386442	LOC413667
AST	3.34E-08	-0.324298878	0.097	0.223	0.000387297	LOC552312
AST	3.36E-08	-0.536794388	0.057	0.153	0.000389748	LOC551801
AST	3.38E-08	-0.608141397	0.042	0.127	0.000391578	LOC551969
AST	3.46E-08	1.170802384	0.465	0.429	0.000400666	LOC725093
AST	3.48E-08	-0.564032789	0.055	0.15	0.000403405	LOC411447
AST	3.49E-08	-0.387477603	0.085	0.203	0.000404765	LOC411764
AST	3.51E-08	-0.369924013	0.102	0.232	0.000406775	LOC409087
AST	3.51E-08	3.667131927	0.119	0.023	0.000407061	LOC102655868
AST	3.52E-08	-0.837584962	0.034	0.11	0.000407775	LOC102654463
AST	3.54E-08	-0.602812395	0.063	0.164	0.000410356	Ripk5
AST	3.80E-08	-0.437957507	0.077	0.189	0.000440599	LOC100578281
AST	3.80E-08	3.520630624	0.115	0.02	0.000440757	LOC725325
AST	3.90E-08	-0.287244176	0.138	0.291	0.000452057	LOC408507
AST	3.90E-08	4.698648092	0.101	0.011	0.00045244	LOC102653655
AST	4.08E-08	-0.467830494	0.06	0.158	0.000473319	LOC409074
AST	4.13E-08	-0.279090176	0.126	0.271	0.000479047	LOC412850
AST	4.15E-08	-0.332737222	0.057	0.155	0.000480621	Rpl39
AST	4.20E-08	-0.393792267	0.093	0.215	0.000487194	LOC409475
AST	4.22E-08	-0.307680424	0.102	0.232	0.000489292	LOC411857
AST	4.29E-08	-0.419956322	0.104	0.234	0.000496701	LOC413792
AST	4.34E-08	-0.328435129	0.063	0.164	0.000502739	LOC100577635
AST	4.36E-08	-0.550416783	0.051	0.141	0.000505214	LOC411185
AST	4.45E-08	-0.592828478	0.052	0.144	0.000515892	LOC410403
AST	4.45E-08	-0.411519528	0.115	0.249	0.000516027	LOC551549
AST	4.49E-08	-0.986672081	0.03	0.102	0.000520771	LOC725478
AST	4.55E-08	-0.482033772	0.09	0.209	0.0005278	LOC724832
AST	4.72E-08	1.017382482	0.645	0.763	0.000547338	LOC408953
AST	4.76E-08	-0.676069652	0.043	0.127	0.00055194	LOC726085
AST	4.77E-08	-0.650791656	0.054	0.147	0.000552811	LOC725474
AST	4.82E-08	-0.502350626	0.046	0.133	0.000558192	LOC552125
AST	4.84E-08	-0.395464259	0.117	0.254	0.000560634	LOC550651
AST	4.84E-08	-0.261383681	0.113	0.251	0.000561263	LOC107964351
AST	4.87E-08	-0.73148575	0.07	0.172	0.000564891	LOC726121
AST	4.91E-08	1.323675908	0.417	0.367	0.000568599	LOC413332
AST	5.00E-08	3.401067574	0.105	0.014	0.000579465	LOC410492
AST	5.07E-08	-0.60472687	0.051	0.141	0.00058775	LOC410079
AST	5.32E-08	-0.26334662	0.618	0.915	0.000617007	LOC410161
AST	5.47E-08	-0.310093528	0.08	0.192	0.000634075	LOC409807
AST	5.69E-08	-0.531969051	0.052	0.144	0.000658904	LOC726095
AST	5.88E-08	-0.580427007	0.045	0.13	0.000681166	LOC409115
AST	5.95E-08	-0.87944702	0.033	0.107	0.000689399	LOC412384
AST	5.99E-08	-0.521449813	0.039	0.119	0.00069396	LOC413793
AST	6.09E-08	-0.638955382	0.06	0.155	0.000706228	LOC551629
AST	6.30E-08	-0.381104403	0.077	0.186	0.000729989	LOC100577228
AST	6.47E-08	-0.399600498	0.063	0.164	0.00074944	Rpl41
AST	6.51E-08	-0.266017111	0.321	0.573	0.000753901	LOC726949
AST	6.53E-08	-0.291957035	0.113	0.249	0.000756184	LOC412423
AST	6.59E-08	-0.448904027	0.048	0.136	0.000763624	LOC725630
AST	6.70E-08	-0.576715113	0.055	0.147	0.000776726	LOC551906
AST	7.21E-08	-0.505094499	0.082	0.192	0.000835843	LOC726431
AST	7.33E-08	-0.290914806	0.535	0.833	0.00084948	LOC409902
AST	7.64E-08	-0.279490309	0.299	0.54	0.000885651	LOC724603
AST	7.66E-08	-0.699403492	0.047	0.133	0.000888154	LOC413108
AST	7.93E-08	-0.310327864	0.082	0.195	0.00091854	LOC100578769
AST	8.05E-08	4.31217049	0.107	0.017	0.000932454	LOC552811
AST	8.15E-08	-0.307178589	0.082	0.195	0.000944851	LOC552288
AST	8.17E-08	-0.655932339	0.044	0.127	0.000947	LOC725197
AST	8.20E-08	-0.531042312	0.073	0.178	0.000950524	LOC552431
AST	8.25E-08	-0.441053909	0.053	0.144	0.000956095	LOC410925
AST	8.51E-08	-0.334054937	0.106	0.234	0.000986335	LOC411589
AST	8.53E-08	-0.688631199	0.057	0.15	0.000988274	LOC408336
AST	8.67E-08	3.492331904	0.119	0.025	0.001004676	LOC413934
AST	8.78E-08	-0.421522606	0.072	0.178	0.001016921	LOC409022
AST	8.78E-08	0.442907589	0.922	0.986	0.001017532	LOC102655100
AST	8.82E-08	0.518005843	0.288	0.559	0.001022191	LOC552490
AST	8.86E-08	-0.462525678	0.053	0.144	0.001026871	LOC550981
AST	8.90E-08	-0.650341195	0.049	0.136	0.001030891	LOC726088
AST	8.94E-08	-0.400338209	0.174	0.336	0.001035604	LOC100577632
AST	9.03E-08	-0.526784276	0.063	0.161	0.001046932	LOC552267
AST	9.19E-08	-0.299026403	0.148	0.302	0.001064679	LOC551154
AST	9.19E-08	-0.36524594	0.046	0.13	0.001065274	LOC552173
AST	9.25E-08	-0.875344623	0.038	0.116	0.001071908	LOC409735
AST	9.35E-08	-0.339597561	0.072	0.178	0.001083203	LOC409825
AST	9.55E-08	0.739630652	0.658	0.763	0.001106273	LOC411986
AST	9.69E-08	-0.387404048	0.083	0.195	0.001122483	LOC725616
AST	9.71E-08	-0.39523827	0.082	0.192	0.001125566	LOC725320
AST	9.91E-08	-0.295886701	0.195	0.373	0.001148723	LOC551997
AST	1.01E-07	-0.299938682	0.114	0.246	0.001176068	LOC551424
AST	1.04E-07	-0.423543163	0.075	0.181	0.001200989	LOC100576968
AST	1.05E-07	-0.750286029	0.032	0.105	0.001215936	LOC726867
AST	1.05E-07	-0.317626618	0.086	0.201	0.00122157	LOC410115
AST	1.06E-07	-0.500541945	0.082	0.192	0.001227234	LOC100577423
AST	1.07E-07	-0.826503321	0.034	0.107	0.001241226	LOC725645
AST	1.10E-07	-0.582751935	0.042	0.121	0.001277812	LOC414042
AST	1.12E-07	-0.626776842	0.065	0.161	0.001301353	LOC551790
AST	1.14E-07	2.13471736	0.256	0.153	0.001321266	LOC410380
AST	1.15E-07	-0.313025112	0.102	0.226	0.001334072	LOC551644
AST	1.22E-07	-0.323840239	0.289	0.508	0.001409065	Calpb
AST	1.25E-07	-0.476630816	0.061	0.155	0.001453498	LOC100577300
AST	1.26E-07	-0.447409627	0.079	0.186	0.001459177	LOC727106
AST	1.28E-07	-0.340524325	0.087	0.201	0.001484404	LOC725786
AST	1.28E-07	-0.339794907	0.086	0.198	0.001486962	LOC726354
AST	1.29E-07	-0.445676294	0.094	0.212	0.001498058	LOC411227
AST	1.32E-07	0.711311841	0.647	0.754	0.001525001	LOC408616
AST	1.36E-07	-0.397100789	0.072	0.175	0.001578394	LOC725599
AST	1.36E-07	1.708321284	0.426	0.398	0.001581288	LOC411229
AST	1.37E-07	1.694287642	0.299	0.203	0.001592076	LOC412810
AST	1.44E-07	-0.26893647	0.243	0.452	0.001667859	LOC412169
AST	1.46E-07	2.151505471	0.246	0.141	0.001691662	LOC408697
AST	1.47E-07	-0.474289821	0.069	0.169	0.001706802	LOC413356
AST	1.51E-07	-0.276866138	0.114	0.246	0.001745358	LOC551822
AST	1.52E-07	-0.388712169	0.082	0.192	0.001756524	LOC551546
AST	1.54E-07	-0.306502966	0.11	0.237	0.001785013	LOC725156
AST	1.58E-07	-0.321884171	0.089	0.203	0.001834832	LOC411121
AST	1.63E-07	-0.478714781	0.073	0.175	0.001887732	LOC107964196
AST	1.65E-07	-0.441658952	0.069	0.169	0.001908109	LOC411705
AST	1.65E-07	-0.620953364	0.046	0.127	0.001909139	LOC412678
AST	1.65E-07	-0.354567159	0.121	0.254	0.001909841	LOC408749
AST	1.68E-07	-0.277856642	0.084	0.195	0.001942654	LOC551309
AST	1.68E-07	-0.441062991	0.087	0.198	0.001944616	LOC408848
AST	1.84E-07	-0.320087805	0.087	0.201	0.002133504	IF-2mt
AST	1.85E-07	-0.644011651	0.044	0.124	0.002139992	LOC100577976
AST	1.88E-07	-0.298915583	0.092	0.206	0.002174622	LOC408784
AST	1.90E-07	1.496111772	0.399	0.342	0.002207113	LOC411306
AST	1.92E-07	-0.564535763	0.055	0.144	0.00222058	LOC409059
AST	1.93E-07	-0.27779046	0.126	0.263	0.002236745	LOC725105
AST	1.94E-07	-0.450224334	0.06	0.153	0.002251758	LOC107965473
AST	1.99E-07	-0.332138234	0.082	0.189	0.002311215	LOC552223
AST	2.00E-07	2.560054384	0.17	0.068	0.002322064	LOC406146
AST	2.00E-07	-0.269329786	0.107	0.232	0.002322192	LOC410556
AST	2.02E-07	-0.52026935	0.058	0.15	0.00234026	LOC552275
AST	2.16E-07	-0.422577377	0.099	0.218	0.002505088	LOC551678
AST	2.19E-07	-0.44058737	0.332	0.548	0.002533949	LOC100578068
AST	2.28E-07	2.249208512	0.197	0.093	0.00264293	Mrjp7
AST	2.29E-07	-0.255156061	0.143	0.288	0.002658606	LOC725696
AST	2.31E-07	-0.314938704	0.058	0.15	0.002674688	LOC413728
AST	2.37E-07	-0.580080262	0.04	0.116	0.002741033	LOC100577222
AST	2.51E-07	-0.741812851	0.042	0.119	0.002913956	LOC409699
AST	2.54E-07	-0.757731071	0.043	0.121	0.0029396	LOC724538
AST	2.56E-07	-0.37984942	0.107	0.232	0.00297178	LOC409990
AST	2.62E-07	-0.551245042	0.052	0.136	0.00303521	LOC100578563
AST	2.65E-07	-0.813256834	0.032	0.102	0.003070959	LOC552112
AST	2.67E-07	-0.250648214	0.339	0.593	0.003098903	LOC725155
AST	2.76E-07	-0.93588888	0.037	0.11	0.003200011	LOC724998
[truncated: 10,442 more rows]
